# Supplementary material for: Novel antimicrobial peptides and peptide-microbiome crosstalk in Appalachian salamander skin
Source: NPJ Biofilms Microbiomes. 2025 Nov 20;11:213. doi: 10.1038/s41522-025-00837-0 (PMC12635268; doi:10.1038/s41522-025-00837-0)
Supplement: Supplementary file 2 — SI-Methods&Figures-SalPeptidesRevise [file 41522_2025_837_MOESM2_ESM.xlsx]

## Sheet: TableS1_AMPfamilies
Peptide family	Description	AMP category	Database accession no.	Link to database	Publication
Aurein	Antibacterial and anticancer peptides (ACP) isolated from Litoria aurea (Green and gold bell frog) and Litoria raniformis (Growling grass frog).	Definitive AMP; no additional functions known	P69031 (U)	https://www.uniprot.org/uniprotkb/P69031/entry	https://doi.org/10.1046/j.1432-1327.2000.01536.x
Bombinin	Antibacterial and antifungal peptides isolated from Bombina genus. Inlcudes bombinin-like and bombinins H.	Definitive AMP; no additional functions known	P29006 (U)	https://www.uniprot.org/uniprotkb/P29006/entry	https://doi.org/10.1111/j.1432-1033.1991.tb16112.x | https://doi.org/10.1016/j.bbamem.2009.01.004
Kinin	Includes Amolopin, Ranakinin, and Kininogen peptides. Bradykinin and related peptides are produced in the skin glands rather than the kallikrein-kinin system.	Definitive AMP; additional non-immune functions	IPR009608 (I)	https://www.ebi.ac.uk/interpro/entry/pfam/PF06753/ | https://www.uniprot.org/uniprotkb/C5H0C9/entry	10.1016/j.ygcen.2005.04.006 | https://doi.org/10.1016/j.biochi.2008.02.003 | https://europepmc.org/article/MED/25793726#B12-toxins-07-00951
Brevinin	Catioinic, amphipathic peptides. Includes families Brevinin-1 and Brevinin-2 along with variants of Lividin, Ranalexin, Gaegurin, Jingdongin, and Ranatuerin.	Definitive AMP and ACP; additional immunomodulatory properties known	IPR012520 (I)	https://www.ebi.ac.uk/interpro/entry/pfam/PF08023/ | https://www.ebi.ac.uk/interpro/entry/InterPro/IPR012520/	https://doi.org/10.3389/fmicb.2023.1102576 | 10.1007/978-1-4471-6458-6_10
Cathelicidin	Cationic, amphipathic peptides present in many vertebrates. Consists of conserved cathelin domain and a variable C-terminal anitimicrobial region. Homologs have been previously identified in mammals.	Definitive AMP; additional immunomodulatory properties known	IPR001894 (I)	https://www.ebi.ac.uk/interpro/entry/InterPro/IPR001894/ | https://www.uniprot.org/uniprotkb/A0A1L8FV07/entry	https://doi.org/10.1007/s11033-012-1997-x
Chemerin (Retinoic acid receptor responder protein 2)	In humans, chemerin is abundant in the epidermis and its recombinant form has antimicrobial activity. It's role as an antimicrobial in amphibians is unclear.	Definitive AMP; additional non-immune functions	IPR029562 (I)	https://www.ebi.ac.uk/interpro/entry/InterPro/IPR029562/	https://doi.org/10.1002/iub.1242 | https://doi.org/10.1371%2Fjournal.pone.0058709
Dermaseptin	Cationinc, amphipathic peptides first isolated from Phyllomedusa sauvegei (Waxy monkey tree frog). Members of the dermaseptin group have broad antimicrobial activity.	Definitive AMP and ACP; no additional functions known	P84923 (U)	https://www.uniprot.org/uniprotkb/P84923/entry	https://doi.org/10.1016/j.bbamem.2008.09.006
Esculentin	Mast cell degranulating peptide with antibacterial activity. Isolated from Rana genus.	Definitive AMP; no additional functions known	P85059 (U)	https://www.uniprot.org/uniprotkb/P85059/entry	10.1016/j.peptides.2005.11.021
Hepcidin	Antibacterial and antifungal peptides produced in the liver. Homologs have previously been identified in mammals.	Definitive AMP; additional non-immune functions	IPR010500 (I)	https://www.ebi.ac.uk/interpro/entry/InterPro/IPR010500/	https://doi.org/10.1016/j.gene.2008.08.022
Histone H2A	Conserved nuclear protein that forms the nucleosome core. Can be cleaved into antimicrobial peptides Buforin-1 and Buforin-2.	Definitive AMP; additional non-immune functions	IPR002119 (I)	https://www.ebi.ac.uk/interpro/entry/InterPro/IPR002119/	https://doi.org/10.1006/bbrc.1996.0071
Jingdongin-1 (Mantzorumin)	Low antimicrobial and hemolytic activity in Jindongin-1-MT. Similar primary structure to brevinin-1 related peptides.	Definitive AMP; no additional functions known	E1B245 (U)	https://www.uniprot.org/uniprotkb/E1B245/entry	https://pubmed.ncbi.nlm.nih.gov/24601776/
Leptoglycin	Glycine and leucine -rich antibacterial peptide isolated from Leptodactylus pentadactylus (Smoky jungle frog).	Definitive AMP; no additional functions known	P86267 (U)	https://www.uniprot.org/uniprotkb/P86267/entry	https://doi.org/10.1016/j.toxicon.2009.03.011
Liver-expressed antimicrobial peptide 2 (LEAP2)	Highly conserved across mammals with dose-dependent antimicrobial activity. It’s role in amphibian immune defense is unclear.	Definitive AMP; additional non-immune functions known	IPR009955 (I)	https://www.ebi.ac.uk/interpro/entry/InterPro/IPR009955/	https://link.springer.com/article/10.1186/s12917-023-03606-3
Nigrocin	Amphiathic alpha-helical peptide with antibacterial activity.	Definitive AMP; no additional functions known	P0C009 (U)	https://www.uniprot.org/uniprotkb/A6MB90/entry | https://www.uniprot.org/uniprotkb/P0C009/entry	https://doi.org/10.1016/j.toxicon.2008.06.017
Odorranain	Antibacterial and antifungal peptide isolated from Odorrana grahami (Graham's frog).	Definitive AMP; no additional functions known	A6MBP1 (U)	https://www.uniprot.org/uniprotkb/A6MBP1/entry	https://doi.org/10.1074/mcp.M600334-MCP200 | https://doi.org/10.1016/j.peptides.2008.01.004
Pancreatic hormone (PAH)	Known to have pancreatic and gastrointestinal functions. part of a wider family of active peptides with GI and neurological activity. It's role as an antimicrobial is unclear	Definitive AMP; additional non-immune functions	IPR001955 (I)	https://www.ebi.ac.uk/interpro/entry/pfam/PF00159/	https://doi.org/10.1016/0196-9781(92)90154-U
Ranacyclin	Antifungal and antibacterial peptides isolated from Rana genus.	Definitive AMP; no additional functions known	C5IAY7 (U)	https://www.uniprot.org/uniprotkb/C5IAY7/entry	https://doi.org/10.1021/bi034521l
Reactive oxygen species modulator 1 (Romo1)	Localized in the mitochondria and known to induce reactive oxygen species production. AMPR-11, derived from Romo1 was found to have antimicrobial activity in rodents.	Definitive AMP; additional non-immune functions	Q4V7T9 (U)	https://www.uniprot.org/uniprotkb/Q4V7T9/entry	https://doi.org/10.1016/j.bbrc.2006.06.140 | 10.1128/mBio.03258-19
Ubiquitin (Small ribosomal subunit protein eS30)	Regulatory protein well conserved in eukaryotes. Ubiquitin-derived peptides present in macrophages have shown antibacterial activity against Mycobacteria. Their role as antimicrobials in amphibians is unclear.	Definitive AMP; additional non-immune functions	PF00240 (I)	https://awi.cuhk.edu.cn/dbAMP/information.php?db=dbAMP_05441	https://pubmed.ncbi.nlm.nih.gov/10496312/ | https://doi.org/10.3389%2Ffmicb.2011.00007
