# Supplementary material for: Novel antimicrobial peptides and peptide-microbiome crosstalk in Appalachian salamander skin
Source: NPJ Biofilms Microbiomes. 2025 Nov 20;11:213. doi: 10.1038/s41522-025-00837-0 (PMC12635268; doi:10.1038/s41522-025-00837-0)
Supplement: Supplementary file 3 — TableS1-AMPfamilies [file 41522_2025_837_MOESM3_ESM.xlsx]

## Sheet: Table_S2_v2-AnnotatedTranscript
transcript_id	ClusterNo	Cluster.subunit	PeptideCluster	PeptideClass	Cluster.subunit.Tag	Organism	Species	Sequence.Length	Sequence	Ampir_prob_AMP	emapper_evalue	emapper_Description	emapper_Preferred_name	emapper_GOs	emapper_PFAMs	usearch_target	usearch_perc_id	usearch_q_cov	usearch_t_cov	usearch_evalue	CandidateAMPRegion
tr_TRINITY_DN963_c0_g1_i17	0	Cathlike_0	Cathlike_0	CathLike	Ebis_Cathlike_0	E. bislineata	bislineata	422	MQGWVGVLPLLAAALVAAAPPAREALWSLRDVVDFYNQGTRTAYLYRVVGAGASDARATPGQIQFMVKETECLKSEVKNIEDCKFQDGGAMKDCTALLPVDPETDAIVIHCGSPVPKGTRLVRAAPRRCGRRPGCFSSIGKVEDTPKEFESPSDLVTEDFQVNTRAEEIHETFYDSDLDKEDLPIAAENRSPAAEIHKQRGTRLVRRAPWRCGRRAGCFSIIGRFGEDPKEVKFSSDLVTEDFQDNTPAEDIHDKFHDTDLDNEDFPIATENRSPGAEIHTKRGTRLVRGAPRRCGRRPGCFSSIGKVEDTPKEFESPSDLVTEDFQVNTRAEEIHETFYDSDLDKEDLPIAAENRSPAAEIHKQRGTRLVRAAPRRCGRRPGCFSSIGKVEDTPKEFE…	0.0185819	2.22e-10	Cathelicidin	CAMP	GO:0001530,GO:0001775,GO:0002250,GO:0002252,GO:0002274,GO:0002376,GO:0002377,GO:0002381,GO:0002440,GO:0002443,GO:0002449,GO:0002460,GO:0003674,GO:0005488,GO:0006928,GO:0006935,GO:0006950,GO:0006952,GO:0006955,GO:0008150,GO:0008219,GO:0008289,GO:0009605,GO:0009607,GO:0009617,GO:0009892,GO:0009893,GO:0009987,GO:0010468,GO:0010604,GO:0010605,GO:0010628,GO:0010629,GO:0016064,GO:0016477,GO:0019222,GO:…	Cathelicidins	NA	NA	NA	NA	NA
bp_BINPACKER.3866.1	1	CathLike_1	CathLike_1	CathLike	Ebis_CathLike_1	E. bislineata	bislineata	376	MQGWVGVLPLLAAALVAAAPPAREALWSLRDVVDFYNQGTRTAYLYRVVGAGASDARATPGQIQFMVKETECLKSEVKNIEDCKFQDGGAMKDCTALLPVDPETDAIVIHCGSPVPKGTRLVRAAPRRCGRRPGCFSSIGKVEDTPKEFEFPSDLVTEDFQVNTPAEEIHETFHDSDLDKEDLPIAAENRSPVAEIHKQRGTRLVRRAPWRCGRRAGCFSIIGRFGEDPKEVKFSSDLVTEDFQDNTPAEDIHDKFHDTDLDNEDFPIATENRSPGAEIHAKPRARVRRARPWDCYRRGGCYSSIGHGRPDENLPQEPGWIRSPEQDSGVLGSYDSDLDEKEIPRGLNMLLGDAMKSKNSRNPYEVEWTWEDQDTR	0.00853498	1.81e-10	Cathelicidin	CAMP	GO:0001530,GO:0001775,GO:0002250,GO:0002252,GO:0002274,GO:0002376,GO:0002377,GO:0002381,GO:0002440,GO:0002443,GO:0002449,GO:0002460,GO:0003674,GO:0005488,GO:0006928,GO:0006935,GO:0006950,GO:0006952,GO:0006955,GO:0008150,GO:0008219,GO:0008289,GO:0009605,GO:0009607,GO:0009617,GO:0009892,GO:0009893,GO:0009987,GO:0010468,GO:0010604,GO:0010605,GO:0010628,GO:0010629,GO:0016064,GO:0016477,GO:0019222,GO:…	Cathelicidins	NA	NA	NA	NA	NA
tr_TRINITY_DN963_c0_g1_i15	1	CathLike_1.1	CathLike_1	CathLike	Ebis_CathLike_1.1	E. bislineata	bislineata	376	MQGWVGVLPLLAAALVAAAPPAREALWSLRDVVDFYNQGTRTAYLYRVVGAGASDARATPGQIQFMVKETECLKSEVKNIEDCKFQDGGAMKDCTALLPVDPETDAIVIHCGSPAPKGTRLVHAAPRRCGRRPGCFSSIGKVEDTPKEFESPSDLVTEDFQVNTRAEEIHETFYDSDLDKEDLPIAAENRSPAAEIHKQRGTRLVRRAPWRCGRRAGCFSIIGRFGEDPKEVKFSSDLVTEDFQDNTPAEDIHDKFHDTDLDNEDFPIATENRSPGAEIHAKPRTRARRARPWDCYRRGGCYSSIGYGRPDENLPQEPGWIRSPEQDSGVLGSYDSDLDEKEIPRGLNMLLGDAMKSKNSRNPYEVEWTWEDQDTR	0.011044	1.16e-09	Cathelicidin	CAMP	GO:0001530,GO:0001775,GO:0002250,GO:0002252,GO:0002274,GO:0002376,GO:0002377,GO:0002381,GO:0002440,GO:0002443,GO:0002449,GO:0002460,GO:0003674,GO:0005488,GO:0006928,GO:0006935,GO:0006950,GO:0006952,GO:0006955,GO:0008150,GO:0008219,GO:0008289,GO:0009605,GO:0009607,GO:0009617,GO:0009892,GO:0009893,GO:0009987,GO:0010468,GO:0010604,GO:0010605,GO:0010628,GO:0010629,GO:0016064,GO:0016477,GO:0019222,GO:…	Cathelicidins	NA	NA	NA	NA	NA
sp55_NODE_25642_length_1519_cov_193.301913_g15916_i0	1	CathLike_1.2	CathLike_1	CathLike	Ebis_CathLike_1.2	E. bislineata	bislineata	376	MQGWVRVLPLLAAALVAAAPPAREAPWNLRDVVDFYNQGTRTAYLYRVVGAGASDARATPGQIQFMVKETECLKSEVKNIEDCKFQDGGAMKDCTALLPVDPKTDDIVIHCGSPAPKGTRLVHAAPRRCGRRPGCFSSIGKVEEAREKVEFSSDLVTEDFQVNTPAEEIHETFHDSDLDKEDLPIAAENRSPVAEIHKQRGTRLVRRAPWRCGRRAGCFSIIGRFGEDPKEVKFSSDLVTEDFQDNTPAEDIHDKFHDTDLDNEDFPIATENRSPGAEIHAKPRTRARRARPWDCYRRGGCYSSIGYGRPDENLPQEPGWIRSPEQDSGVLGSYDSDLDEKEIPRGLNMLLGDAMKSKNSRNPYEVEWTWEDQDTR	0.00849078	6.26e-10	Cathelicidin	CAMP	GO:0001530,GO:0001775,GO:0002250,GO:0002252,GO:0002274,GO:0002376,GO:0002377,GO:0002381,GO:0002440,GO:0002443,GO:0002449,GO:0002460,GO:0003674,GO:0005488,GO:0006928,GO:0006935,GO:0006950,GO:0006952,GO:0006955,GO:0008150,GO:0008219,GO:0008289,GO:0009605,GO:0009607,GO:0009617,GO:0009892,GO:0009893,GO:0009987,GO:0010468,GO:0010604,GO:0010605,GO:0010628,GO:0010629,GO:0016064,GO:0016477,GO:0019222,GO:…	Cathelicidins	NA	NA	NA	NA	NA
bp_BINPACKER.3866.6	1	Cathlike_1.3	CathLike_1	CathLike	Ebis_Cathlike_1.3	E. bislineata	bislineata	376	MQGWVGVLPLLAAALVAAAPPAREALWSLRDVVDFYNQGTRTAYLYRVVGAGASDARATPGQIQFMVKETECLKSEVKNIEDCKFQDGGAMKDCTALLPVDPETDAIVIHCGSPVPKGTRLVRAAPRRCGRRPGCFSSIGKVEDTPKEFEFPSDLVTEDLQDNTPAEEIHETFHDSDLDKEDLPIAAENRSPVAEIHKQRGTRLVRRAPWRCGRRAGCFSIIGRFGEDPKEVKFSSDLVTEDFQDNTPAEDIHDKFHDTDLDNEDFPIATENRSPGAEIHAKPRARVRRARPWDCYRRGGCYSSIGHGRPDENLPQEPGWIRSPEQDSGVLGSYDSDLDEKEIPRGLNMLLGDAMKSKNSRNPYEVEWTWEDQDTR	0.00986776	1.81e-10	Cathelicidin	CAMP	GO:0001530,GO:0001775,GO:0002250,GO:0002252,GO:0002274,GO:0002376,GO:0002377,GO:0002381,GO:0002440,GO:0002443,GO:0002449,GO:0002460,GO:0003674,GO:0005488,GO:0006928,GO:0006935,GO:0006950,GO:0006952,GO:0006955,GO:0008150,GO:0008219,GO:0008289,GO:0009605,GO:0009607,GO:0009617,GO:0009892,GO:0009893,GO:0009987,GO:0010468,GO:0010604,GO:0010605,GO:0010628,GO:0010629,GO:0016064,GO:0016477,GO:0019222,GO:…	Cathelicidins	NA	NA	NA	NA	NA
sp75_NODE_28939_length_1076_cov_128.970030_g15760_i3	1	CathLike_1.4	CathLike_1	CathLike	Ebis_CathLike_1.4	E. bislineata	bislineata	283	MQGWVGVLPLLAAALVAAAPPAREALWSLRDVVDFYNQGTRTAYLYRVVGAGASDARATPGQIQFMVKETECLKSEVKNIEDCKFQDGGAMKDCTAILPVDLKTDDIVIHCGSPVPKGTRLVRAAPRRCGRRPGCFSSIGKVEDTPKEFEFPSDLVTEDFQVNTRAEEIHETFHDSDLDKEDLPIAAENRSPVAEIHKQRGTRLVRRAPWRCGRRAGCFSIIGRFGEDPKEVKFSSDLVTEDFQDNTPAEDIHDKFHDTDLDNEDFPIATENRSPGAEIHAKP	0.0135948	4.21e-10	Cathelicidin	CAMP	GO:0001530,GO:0001775,GO:0002250,GO:0002252,GO:0002274,GO:0002376,GO:0002377,GO:0002381,GO:0002440,GO:0002443,GO:0002449,GO:0002460,GO:0003674,GO:0005488,GO:0006928,GO:0006935,GO:0006950,GO:0006952,GO:0006955,GO:0008150,GO:0008219,GO:0008289,GO:0009605,GO:0009607,GO:0009617,GO:0009892,GO:0009893,GO:0009987,GO:0010468,GO:0010604,GO:0010605,GO:0010628,GO:0010629,GO:0016064,GO:0016477,GO:0019222,GO:…	Cathelicidins	NA	NA	NA	NA	NA
sp75_NODE_28940_length_1076_cov_110.705295_g15760_i4	1	CathLike_1.5	CathLike_1	CathLike	Ebis_CathLike_1.5	E. bislineata	bislineata	283	MQGWVGVLPLLAAALVAAAPPAREALWSLRDVVDFYNQGTRTAYLYRVVGAGASDARATPGQIQFKVKETECLKSEAKNLEDCKFQDGGAMKDCTALLPVDPKTDDIVIHCGSPAPKGTRLVHAAPRRCGRRPGCFSSIGKVEDTPKEFEFPSDLVTEDFQVNTRAEEIHETFHDSDLDKEDLPIAAENRSPVAEIHKQRGTRLVRRAPWRCGRRAGCFSIIGRFGEDPKEVKFSSDLVTEDFQDNTPAEDIHDKFHDTDLDNEDFPIATENRSPGAEIHAKP	0.0136598	1.31e-08	Cathelicidin antimicrobial peptide	CAMP	GO:0001530,GO:0001775,GO:0002250,GO:0002252,GO:0002274,GO:0002376,GO:0002377,GO:0002381,GO:0002440,GO:0002443,GO:0002449,GO:0002460,GO:0003674,GO:0005488,GO:0006928,GO:0006935,GO:0006950,GO:0006952,GO:0006955,GO:0008150,GO:0008219,GO:0008289,GO:0009605,GO:0009607,GO:0009617,GO:0009892,GO:0009893,GO:0009987,GO:0010468,GO:0010604,GO:0010605,GO:0010628,GO:0010629,GO:0016064,GO:0016477,GO:0019222,GO:…	Cathelicidins	NA	NA	NA	NA	NA
sp55_NODE_26186_length_1486_cov_180.436059_g15916_i1	2	CathLike_2	CathLike_2	CathLike	Ebis_CathLike_2	E. bislineata	bislineata	376	MQGWVRVLPLLAAALVAAAPPAREAPWNLRDVVDFYNQGTRTAYLYRVVGAGASDARATPGQIQFMVKETECLKSEVKNIEDCKFQDGGAMKDCTALLPVDPKTDDIVIHCGSPAPKGTRLVHAAPRRCGRRPGCFSSIGKVEEAREKVEFSSDLVTEDFQVNTPAEEIHETFHDSDLDKEDLPIAAENRSPVAEIHKQRGTRLVRRAPWRCGRRAGCFSIIGRFGEDPKEVKFSSDLVTEDFQDNTPAEDIHDKFHDTDLDNEDFPIATENRSPGAEIHAKPRTRARRARPWDCYRRGGCYSSIGYGRPDENLPQEPGWIRSPEQDSGVLGSYDSDLDEKEIPRGLKMLLGNAMKSKESRKTYEVEWTWDDQDTR	0.00889415	6.26e-10	Cathelicidin	CAMP	GO:0001530,GO:0001775,GO:0002250,GO:0002252,GO:0002274,GO:0002376,GO:0002377,GO:0002381,GO:0002440,GO:0002443,GO:0002449,GO:0002460,GO:0003674,GO:0005488,GO:0006928,GO:0006935,GO:0006950,GO:0006952,GO:0006955,GO:0008150,GO:0008219,GO:0008289,GO:0009605,GO:0009607,GO:0009617,GO:0009892,GO:0009893,GO:0009987,GO:0010468,GO:0010604,GO:0010605,GO:0010628,GO:0010629,GO:0016064,GO:0016477,GO:0019222,GO:…	Cathelicidins	NA	NA	NA	NA	NA
sp55_NODE_42063_length_1481_cov_44.632539_g20183_i0	3	CathLike_3	CathLike_3	CathLike	Pcin_CathLike_3	P. cinereus	cinereus	360	MKIWLGVSVLLSASVAFAYTSPVQTSQRLEGTTTVGQVVDVYNKGSWENAAFRLLEVESGHGEEGALPLKFKIKETLCLKTEKQNLQKCDFKEDGLVKACSASLLKEQDPPALVVICDSVTIPSFRSKRSRNVRGKSNGNGRKTEKRKCQRSARCENPIHPGMFAVFSKVEEDTPVLQTKEFQNKKKGSNGNKRQPIGKKCTGGINCKKGPPRLKPGAFATIERYEPSSADKKPSLNTNGSSNGYRREPTKPKCRAGGLCDRKPLPPTYANQMKPSVHSRKPLALGFKTQFQICPPPRHLDLMPLRPKRSPNTNGGSNENRKKPTKPKCSAGKKCEKKPLNVNPGHWSSIAKLPTDSVFA	0.0294576	6.88e-15	Cathelicidin	CAMP	GO:0001530,GO:0001775,GO:0002250,GO:0002252,GO:0002274,GO:0002376,GO:0002377,GO:0002381,GO:0002440,GO:0002443,GO:0002449,GO:0002460,GO:0003674,GO:0005488,GO:0006928,GO:0006935,GO:0006950,GO:0006952,GO:0006955,GO:0008150,GO:0008219,GO:0008289,GO:0009605,GO:0009607,GO:0009617,GO:0009892,GO:0009893,GO:0009987,GO:0010468,GO:0010604,GO:0010605,GO:0010628,GO:0010629,GO:0016064,GO:0016477,GO:0019222,GO:…	Cathelicidins	NA	NA	NA	NA	NA
sp55_NODE_27488_length_1411_cov_120.416667_g15916_i2	4	CathLike_4	CathLike_4	CathLike	Ebis_CathLike_4	E. bislineata	bislineata	346	MQGWVRVLPLLAAALVAAAPPAREAPWNLRDVVDFYNQGTRTAYLYRVVGAGASDARATPGQIQFMVKETECLKSEVKNIEDCKFQDGGAMKDCTALLPVDPETDAIVIHCGSPVPKGTRLVRRPPWRCGRRPGCLGSIAEGPKQDLEHEDFPIATENRSPGAEIHTKRGTRLVRGAPRRCGRRPGCFSSIGKVEEAREKVEFSSDLVTEDFQVNTPAEEIHETFHETDLDNEEDLPIATENRSPGAEIHKQRRTRARRARPWDCYRRGGCYSSIGYGRPDENLPQEPGWIRSPELDSSVLGSYDLDLDEKEIARGLNMLLGDAMKSKESRNPNEVEWTWEDQDTR	0.0108109	8.97e-12	Cathelicidin	CAMP	GO:0001530,GO:0001775,GO:0002250,GO:0002252,GO:0002274,GO:0002376,GO:0002377,GO:0002381,GO:0002440,GO:0002443,GO:0002449,GO:0002460,GO:0003674,GO:0005488,GO:0006928,GO:0006935,GO:0006950,GO:0006952,GO:0006955,GO:0008150,GO:0008219,GO:0008289,GO:0009605,GO:0009607,GO:0009617,GO:0009892,GO:0009893,GO:0009987,GO:0010468,GO:0010604,GO:0010605,GO:0010628,GO:0010629,GO:0016064,GO:0016477,GO:0019222,GO:…	Cathelicidins	NA	NA	NA	NA	NA
sp75_NODE_22689_length_1417_cov_91.099106_g15760_i0	4	CathLike_4.1	CathLike_4	CathLike	Ebis_CathLike_4.1	E. bislineata	bislineata	346	MQGWVGVLPLLAAALVAAAPPAREALWSLRDVVDFYNQGTRTAYLYRVVGAGASDARATPGQIQFMVKETECLKSEVKNIEDCKFQDGGAMKDCTALLPVDPETDAIVIHCGSPVPKGTRLVRRPPWRCGRRPGCLGSIAEGPKQDLEHEDFPIATENRSPGAEIHTKRGTRLVRGAPRRCGRRPGCFSSIGKVEEAREKVEFSSDLVTEDFQVNTPAEEIHETFHETDLDNEEDLPIATENRSPGAEIHKQRRTRARRARPWDCYRRGGCYSSIGHGRPDENLPQEPGWIRSPEQDSGVLGSYDSDLDEKEIPRGLNMLLGDAMKSKNSRNPYEVEWTWEDQDTR	0.01014	5.92e-11	Cathelicidin	CAMP	GO:0001530,GO:0001775,GO:0002250,GO:0002252,GO:0002274,GO:0002376,GO:0002377,GO:0002381,GO:0002440,GO:0002443,GO:0002449,GO:0002460,GO:0003674,GO:0005488,GO:0006928,GO:0006935,GO:0006950,GO:0006952,GO:0006955,GO:0008150,GO:0008219,GO:0008289,GO:0009605,GO:0009607,GO:0009617,GO:0009892,GO:0009893,GO:0009987,GO:0010468,GO:0010604,GO:0010605,GO:0010628,GO:0010629,GO:0016064,GO:0016477,GO:0019222,GO:…	Cathelicidins	NA	NA	NA	NA	NA
sp75_NODE_22690_length_1417_cov_84.915052_g15760_i1	4	CathLike_4.2	CathLike_4	CathLike	Ebis_CathLike_4.2	E. bislineata	bislineata	346	MQGWVGVLPLLAAALVAAAPPAREALWSLRDVVDFYNQGTRTAYLYRVVGAGASDARATPGQIQFMVKETECLKSEVKNIEDCKFQDGGAMKDCTALLPVDPETDAIVIHCGSPVPKGTRLVRRPPWRCGRRPGCLGSIAEGPKQDLEHEDFPIATENRSPGAEIHTKRGTRLVRGAPRRCGRRPGCFSSIGKVEEAREKVEFSSDLVTEDFQVNTPAEEIHETFHETDLDNEEDLPIATESRSPGAEIHKQRRARVRRARPWDCYRRGGCYSSIGHGRPDENLPQEPGWIRSPEQDSGVLGSYDSDLDEKEIPRGLNMLLGDAMKSKNSRNPYEVEWTWEDQDTR	0.00924453	5.92e-11	Cathelicidin	CAMP	GO:0001530,GO:0001775,GO:0002250,GO:0002252,GO:0002274,GO:0002376,GO:0002377,GO:0002381,GO:0002440,GO:0002443,GO:0002449,GO:0002460,GO:0003674,GO:0005488,GO:0006928,GO:0006935,GO:0006950,GO:0006952,GO:0006955,GO:0008150,GO:0008219,GO:0008289,GO:0009605,GO:0009607,GO:0009617,GO:0009892,GO:0009893,GO:0009987,GO:0010468,GO:0010604,GO:0010605,GO:0010628,GO:0010629,GO:0016064,GO:0016477,GO:0019222,GO:…	Cathelicidins	NA	NA	NA	NA	NA
sp75_NODE_22783_length_1411_cov_66.855539_g15760_i2	4	CathLike_4.3	CathLike_4	CathLike	Ebis_CathLike_4.3	E. bislineata	bislineata	346	MQGWVGVLPLLAAALVAAAPPAREALWSLRDVVDFYNQGTRTAYLYRVVGAGASDARATPGQIQFMVKETECLKSEVKNIEDCKFQDGGAMKDCTALLPVDPETDAIVIHCGSPVPKGTRLVRRPPWRCGRRPGCLGSIAEGPKQDLEHEDFPIATENRSPGAEIHTKRGTRLVRGAPRRCGRRPGCFSSIGKVEEAREKVEFSSDLVTEDFQVNTPAEEIHETFHETDLDNEEDLPIATENRSPGAEIHKQRRTRARRARPWDCYRRGGCYSSIGHGRPDENLPQEPGWIRSPELDSSVLGSYDLDLDEKEIARGLNMLLGDAMKSKESRNPNEVEWTWEDQDTR	0.0101996	5.92e-11	Cathelicidin	CAMP	GO:0001530,GO:0001775,GO:0002250,GO:0002252,GO:0002274,GO:0002376,GO:0002377,GO:0002381,GO:0002440,GO:0002443,GO:0002449,GO:0002460,GO:0003674,GO:0005488,GO:0006928,GO:0006935,GO:0006950,GO:0006952,GO:0006955,GO:0008150,GO:0008219,GO:0008289,GO:0009605,GO:0009607,GO:0009617,GO:0009892,GO:0009893,GO:0009987,GO:0010468,GO:0010604,GO:0010605,GO:0010628,GO:0010629,GO:0016064,GO:0016477,GO:0019222,GO:…	Cathelicidins	NA	NA	NA	NA	NA
tr_TRINITY_DN963_c0_g1_i20	5	CathLike_5	CathLike_5	CathLike	Ebis_CathLike_5	E. bislineata	bislineata	294	MQGWVGVLPLLAAALVAAAPPAREALWSLRDVVDFYNQGTRTAYLYRVVGAGASDARATPGQIQFMVKETECLKSEVKNIEDCKFQDGGAMKDCTALLPVDPETDAIVIHCGSPAPKGTRLVHAAPRRCGRRPGCFSSIGKVEDTPKEFESPSDLVTEDFQVNTRAEEIHETFYETDLDNEEDLPIATENRSPGAEIHKQRRTRARRARPWDCYRRGGCYSSIGYGRPDENLPQEPGWIRSPEQDSGVLGSYDSDLDEKEIPRGLKMLLGNAMKSKESRKTYEVEWTWDDQDTR	0.015351	6.49e-10	Cathelicidin	CAMP	GO:0001530,GO:0001775,GO:0002250,GO:0002252,GO:0002274,GO:0002376,GO:0002377,GO:0002381,GO:0002440,GO:0002443,GO:0002449,GO:0002460,GO:0003674,GO:0005488,GO:0006928,GO:0006935,GO:0006950,GO:0006952,GO:0006955,GO:0008150,GO:0008219,GO:0008289,GO:0009605,GO:0009607,GO:0009617,GO:0009892,GO:0009893,GO:0009987,GO:0010468,GO:0010604,GO:0010605,GO:0010628,GO:0010629,GO:0016064,GO:0016477,GO:0019222,GO:…	Cathelicidins	NA	NA	NA	NA	NA
tr_TRINITY_DN963_c0_g1_i14	5	CathLike_5.1	CathLike_5	CathLike	Ebis_CathLike_5.1	E. bislineata	bislineata	173	MQGWVGVLPLLAAALVAAAPPAREALWSLRDVVDFYNQGTRTAYLYRVVGAGASDARATPGQIQFMVKETECLKSEVKNIEDCKFQDGGAMKDCTALLPVDPETDAIVIHCGSPAPKGTRLVHAAPRRCGRRPGCFSSIGKVEDTPKEFEFPSDLVTEDFQVNTRAEEIHETF	0.000855465	8.78e-11	Cathelicidin	CAMP	GO:0001530,GO:0001775,GO:0002250,GO:0002252,GO:0002274,GO:0002376,GO:0002377,GO:0002381,GO:0002440,GO:0002443,GO:0002449,GO:0002460,GO:0003674,GO:0005488,GO:0006928,GO:0006935,GO:0006950,GO:0006952,GO:0006955,GO:0008150,GO:0008219,GO:0008289,GO:0009605,GO:0009607,GO:0009617,GO:0009892,GO:0009893,GO:0009987,GO:0010468,GO:0010604,GO:0010605,GO:0010628,GO:0010629,GO:0016064,GO:0016477,GO:0019222,GO:…	Cathelicidins	NA	NA	NA	NA	NA
bp_BINPACKER.3866.2	6	CathLike_6	CathLike_6	CathLike	Ebis_CathLike_6	E. bislineata	bislineata	293	MQGWVGVLPLLAAALVAAAPPAREALWSLRDVVDFYNQGTRTAYLYRVVGAGASDARATPGQIQFMVKETECLKSEVKNIEDCKFQDGGAMKDCTALLPVDPETDAIVIHCGSPVPKGTRLVRAAPRRCGRRPGCFSSIGKVEEAREKVEFSSDLVTEDFQDNTPAEDIHDKFHDTDLDNEDFPIATENRSPGAEIHAKPRARVRRARPWDCYRRGGCYSSIGHGRPDENLPQEPGWIRSPEQDSGVLGSYDSDLDEKEIPRGLNMLLGDAMKSKNSRNPYEVEWTWEDQDTR	0.00868465	6.93e-11	Cathelicidin	CAMP	GO:0001530,GO:0001775,GO:0002250,GO:0002252,GO:0002274,GO:0002376,GO:0002377,GO:0002381,GO:0002440,GO:0002443,GO:0002449,GO:0002460,GO:0003674,GO:0005488,GO:0006928,GO:0006935,GO:0006950,GO:0006952,GO:0006955,GO:0008150,GO:0008219,GO:0008289,GO:0009605,GO:0009607,GO:0009617,GO:0009892,GO:0009893,GO:0009987,GO:0010468,GO:0010604,GO:0010605,GO:0010628,GO:0010629,GO:0016064,GO:0016477,GO:0019222,GO:…	Cathelicidins	NA	NA	NA	NA	NA
tr_TRINITY_DN963_c0_g1_i16	6	CathLike_6.1	CathLike_6	CathLike	Ebis_CathLike_6.1	E. bislineata	bislineata	200	MQGWVGVLPLLAAALVAAAPPAREALWSLRDVVDFYNQGTRTAYLYRVVGAGASDARATPGQIQFMVKETECLKSEVKNIEDCKFQDGGAMKDCTALLPVDPETDAIVIHCGSPVPKGTRLVRRPPWRCGRRPGCFSSIGKVEEAREKVEFSSDLVTEDFQDNTPAEDIHDKFHDTDLDNEDFPIATENRSPGAEIHAKP	0.00344137	8.13e-12	Cathelicidin	CAMP	GO:0001530,GO:0001775,GO:0002250,GO:0002252,GO:0002274,GO:0002376,GO:0002377,GO:0002381,GO:0002440,GO:0002443,GO:0002449,GO:0002460,GO:0003674,GO:0005488,GO:0006928,GO:0006935,GO:0006950,GO:0006952,GO:0006955,GO:0008150,GO:0008219,GO:0008289,GO:0009605,GO:0009607,GO:0009617,GO:0009892,GO:0009893,GO:0009987,GO:0010468,GO:0010604,GO:0010605,GO:0010628,GO:0010629,GO:0016064,GO:0016477,GO:0019222,GO:…	Cathelicidins	NA	NA	NA	NA	NA
tr_TRINITY_DN2240_c0_g1_i22	7	CathLike_7	CathLike_7	CathLike	Pcin_CathLike_7	P. cinereus	cinereus, viridescens	293	MEFLQLAVLVLIALTAACAAPLRPGGRQDLAIAIAINIYNKQQDSGSIYRRSQDDPYRPSNSRTLKFRIEETVCSTADQKRPEDCDFKVNGIVKDCTSNMDENAVINCITIVPETDKLPAQPNTGYSNTDDASNADDASNTNGASNGASNTNGASNANGASNANGASYANGASNANGASNTNGASNANGASNTNGASNANGASNANGASYANGASNANGASNTNGASNANGASNTNGASNANDASKPGKKKESEGPNVFVKWFNKVLEWLGLKEAGKNDDSLCLECIVNLFSE	0.041717	4.58e-08	Cathelicidin antimicrobial peptide	CAMP	GO:0001775,GO:0001817,GO:0001819,GO:0001878,GO:0001906,GO:0001932,GO:0001934,GO:0002227,GO:0002251,GO:0002252,GO:0002263,GO:0002274,GO:0002275,GO:0002283,GO:0002366,GO:0002376,GO:0002385,GO:0002443,GO:0002444,GO:0002446,GO:0002544,GO:0002791,GO:0002793,GO:0005575,GO:0005576,GO:0005615,GO:0005622,GO:0005623,GO:0005737,GO:0006810,GO:0006887,GO:0006950,GO:0006952,GO:0006954,GO:0006955,GO:0006959,GO:…	Cathelicidins	NA	NA	NA	NA	NA
bp_BINPACKER.55209.1	7	CathLike_7	CathLike_7	CathLike	Nvir_CathLike_7	N. viridescens	cinereus, viridescens	133	MEFLQLAVLVLIALTAACAAPLRPGGRQDLAIAIAINIYNKQQDSGSIYRRSQDDPYRPSNSRTLKFRIEETVCSTANQKRPEDCDFKVNGIVKDCTSNMDENAVINCITIVPETDKLPAQPNTGYSNTDDAS	0.00428929	7.29e-10	Cathelicidin antimicrobial peptide	CAMP	GO:0001775,GO:0001817,GO:0001819,GO:0001878,GO:0001906,GO:0001932,GO:0001934,GO:0002227,GO:0002251,GO:0002252,GO:0002263,GO:0002274,GO:0002275,GO:0002283,GO:0002366,GO:0002376,GO:0002385,GO:0002443,GO:0002444,GO:0002446,GO:0002544,GO:0002791,GO:0002793,GO:0005575,GO:0005576,GO:0005615,GO:0005622,GO:0005623,GO:0005737,GO:0006810,GO:0006887,GO:0006950,GO:0006952,GO:0006954,GO:0006955,GO:0006959,GO:…	Cathelicidins	NA	NA	NA	NA	NA
bp_BINPACKER.13252.1	8	CathLike_8	CathLike_8	CathLike	Pcin_CathLike_8	P. cinereus	cinereus	290	MKIWLGVSVLLSASVAFAYTSPVQTSQRLEGTTTVGQVVDVYNKGSWENAAFRLLEVESGHGEEGALPLKFKIKETLCLKTEKQNLQKCDFKEDGLVKACSASLLKEQDPPALVVICDSVTIPSFRSKRSRNVRGKSNGNGRKTEKRKCQRSARCENPIHPGMFAVFSKVEEDTPVLQTKEFQNKKKGSNGNKRQPIGKKCTGGINCKKGPPRLKPGAFATIERYEPSSADKKPLRPKRSPNTNGGSNENRKKPTKPKCSAGKKCEKKPLNVNPGHWSSIAKLPTDSVFA	0.0264596	2.98e-15	Cathelicidin	CAMP	GO:0001530,GO:0001775,GO:0002250,GO:0002252,GO:0002274,GO:0002376,GO:0002377,GO:0002381,GO:0002440,GO:0002443,GO:0002449,GO:0002460,GO:0003674,GO:0005488,GO:0006928,GO:0006935,GO:0006950,GO:0006952,GO:0006955,GO:0008150,GO:0008219,GO:0008289,GO:0009605,GO:0009607,GO:0009617,GO:0009892,GO:0009893,GO:0009987,GO:0010468,GO:0010604,GO:0010605,GO:0010628,GO:0010629,GO:0016064,GO:0016477,GO:0019222,GO:…	Cathelicidins	NA	NA	NA	NA	NA
bp_BINPACKER.6244.1	9	CathLike_9	CathLike_9	CathLike	Ebis_CathLike_9	E. bislineata	bislineata	287	MDTWIGVSVLLSASVALAYASPMQTSEPLRGHAIAGHAIADHVIYFYNQESRENAAFRLLDVEPGQKLKGALPLNFTIKETLCQKTEQQDLQQCDFKDDGMVKSCSASYKKDPPVLVIICDSVTLPPSRTKRSINVRGKSDGNKRRTKKRKCQGGAGCENPVNPGGWAAISNVAEGSTVLHTKRVQNKKKNGNRRQTIGKKCTAGFICKKEYLKLNPGIYSVIHDSVPAAADIKPLRPKRSMNKNSGSDGNRRKPTKPKCKKGEKCEKEPLIVNTGGFSAIAKLPLD	0.0241074	1.06e-16	Cathelicidin	CAMP	GO:0001530,GO:0001775,GO:0002250,GO:0002252,GO:0002274,GO:0002376,GO:0002377,GO:0002381,GO:0002440,GO:0002443,GO:0002449,GO:0002460,GO:0003674,GO:0005488,GO:0006928,GO:0006935,GO:0006950,GO:0006952,GO:0006955,GO:0008150,GO:0008219,GO:0008289,GO:0009605,GO:0009607,GO:0009617,GO:0009892,GO:0009893,GO:0009987,GO:0010468,GO:0010604,GO:0010605,GO:0010628,GO:0010629,GO:0016064,GO:0016477,GO:0019222,GO:…	Cathelicidins	NA	NA	NA	NA	NA
sp75_NODE_25621_length_1240_cov_74.238627_g17953_i0	9	CathLike_9.1	CathLike_9	CathLike	Ebis_CathLike_9.1	E. bislineata	bislineata	287	MDTWIGVSVLLSATVALAYASPMQTSQSLRGHAIAGHAIAGHVIYFYNQESRENAAFRLLDVEPGQKLKGALPLNFTIKETLCQKTEQQDLQQCDFKDDGMVKSCSASYKKDPPVLVIICDSVTLPPSRTKRSINVRGKSDGNKRRTKKRKCQGGAGCENPVNPGGWAAISNVAEGSTVLHTKRVQNKKKNGNRRQTIGKKCTAGFICKKEYLKLNPGIYSVIHDSVPAAADIKPLRPKRSMNKNSGSDGNRRKPTKPKCKKGEKCEKEPLIVNTGGFSAIAKLPLD	0.0263909	1.33e-15	Cathelicidin	CAMP	GO:0001530,GO:0001775,GO:0002250,GO:0002252,GO:0002274,GO:0002376,GO:0002377,GO:0002381,GO:0002440,GO:0002443,GO:0002449,GO:0002460,GO:0003674,GO:0005488,GO:0006928,GO:0006935,GO:0006950,GO:0006952,GO:0006955,GO:0008150,GO:0008219,GO:0008289,GO:0009605,GO:0009607,GO:0009617,GO:0009892,GO:0009893,GO:0009987,GO:0010468,GO:0010604,GO:0010605,GO:0010628,GO:0010629,GO:0016064,GO:0016477,GO:0019222,GO:…	Cathelicidins	NA	NA	NA	NA	NA
sp75_NODE_25886_length_1225_cov_82.952174_g17953_i1	9	CathLike_9.2	CathLike_9	CathLike	Ebis_CathLike_9.2	E. bislineata	bislineata	282	MDTWIGVSVLLSASVALAYASPMQTSEPLRGHAIAGHVIYFYNQESRENAAFRLLDVEPGQKLKGALPLNFTIKETLCQKTEQQDLQQCDFKDDGMVKSCSASYKKDPPVLVIICDSVTLPPSRTKRSINVRGKSDGNKRRTKKRKCQGGAGCENPVNPGGWAAISNVAEGSTVLHTKRVQNKKKNGNRRQTIGKKCTAGFICKKEYLKLNPGIYSVIHDSVPAAADIKPLRPKRSMNKNSGSDGNRRKPTKPKCKKGEKCEKEPLIVNTGGFSAIAKLPLD	0.024603	3.6e-17	Cathelicidin	CAMP	GO:0001530,GO:0001775,GO:0002250,GO:0002252,GO:0002274,GO:0002376,GO:0002377,GO:0002381,GO:0002440,GO:0002443,GO:0002449,GO:0002460,GO:0003674,GO:0005488,GO:0006928,GO:0006935,GO:0006950,GO:0006952,GO:0006955,GO:0008150,GO:0008219,GO:0008289,GO:0009605,GO:0009607,GO:0009617,GO:0009892,GO:0009893,GO:0009987,GO:0010468,GO:0010604,GO:0010605,GO:0010628,GO:0010629,GO:0016064,GO:0016477,GO:0019222,GO:…	Cathelicidins	NA	NA	NA	NA	NA
sp55_NODE_31119_length_1224_cov_121.027374_g15916_i3	10	CathLike_10	CathLike_10	CathLike	Ebis_CathLike_10	E. bislineata	bislineata	282	MQGWVRVLPLLAAALVAAAPPAREAPWNLRDVVDFYNQGTRTAYLYRVVGAGASDARATPGQIQFMVKETECLKSEVKNIEDCKFQDGGAMKDCTALLPVDPETDAIVIHCGSPVPKGTRLVRRPPWRCGRRPGCLGSIAEGPKQDLEHEDFPIATENRSPGAEIHTKRGTRLVRGAPRRCGRRPGCFSSIGKVEEAREKVEFSSDLVTEDFQVNTPAEEIHETFHETDLDNEEDLPIATESRSPGAEIHKQRVSIPAPHWEQNKEGSLSITGNLAPLEEMY	0.00678903	4.65e-12	Cathelicidin	CAMP	GO:0001530,GO:0001775,GO:0002250,GO:0002252,GO:0002274,GO:0002376,GO:0002377,GO:0002381,GO:0002440,GO:0002443,GO:0002449,GO:0002460,GO:0003674,GO:0005488,GO:0006928,GO:0006935,GO:0006950,GO:0006952,GO:0006955,GO:0008150,GO:0008219,GO:0008289,GO:0009605,GO:0009607,GO:0009617,GO:0009892,GO:0009893,GO:0009987,GO:0010468,GO:0010604,GO:0010605,GO:0010628,GO:0010629,GO:0016064,GO:0016477,GO:0019222,GO:…	Cathelicidins	NA	NA	NA	NA	NA
sp55_NODE_38817_length_1597_cov_6041.293774_g18574_i0	11	CathLike_11	CathLike_11	CathLike	Pcin_CathLike_11	P. cinereus	cinereus	275	MEFLQLAVLVLIALTAACAAPLRPGGRQDLAIAIAINIYNKQQDSGSIYRRSQDDPYRPSNSRTLKFRIEETVCSTADQKRPEDCDFKVNGIVKDCTSNMDENAVINCITIVPETDKLPAQPNTGYSNTDDASNADDASNTNGASNGASNTNGASNANGASNANGASYANGASNANGASNANGASNTNGASNANGASNANGASYANAASNANGASNTNGASNANGASKPGKKKESEGPNVFVKWFNKVLEWLGLKEAGKNDDSLCLECIVNLFSE	0.0391546	3.87e-08	Cathelicidin antimicrobial peptide	CAMP	GO:0001775,GO:0001817,GO:0001819,GO:0001878,GO:0001906,GO:0001932,GO:0001934,GO:0002227,GO:0002251,GO:0002252,GO:0002263,GO:0002274,GO:0002275,GO:0002283,GO:0002366,GO:0002376,GO:0002385,GO:0002443,GO:0002444,GO:0002446,GO:0002544,GO:0002791,GO:0002793,GO:0005575,GO:0005576,GO:0005615,GO:0005622,GO:0005623,GO:0005737,GO:0006810,GO:0006887,GO:0006950,GO:0006952,GO:0006954,GO:0006955,GO:0006959,GO:…	Cathelicidins	NA	NA	NA	NA	NA
bp_BINPACKER.3866.3	12	CathLike_12	CathLike_12	CathLike	Ebis_CathLike_12	E. bislineata	bislineata	262	MQGWVGVLPLLAAALVAAAPPAREALWSLRDVVDFYNQGTRTAYLYRVVGAGASDARATPGQIQFMVKETECLKSEVKNIEDCKFQDGGAMKDCTALLPVDPETDAIVIHCGSPVPKGTRLVRAAPRRCGRRPGCLGSIAEGPKQDLEHEDFPIATENRSPGAEIHAKPRARVRRARPWDCYRRGGCYSSIGHGRPDENLPQEPGWIRSPEQDSGVLGSYDSDLDEKEIQSGLNMLLGDAMKSKNSRNPYEVEWTWEDQDTR	0.0123371	3.4e-11	Cathelicidin	CAMP	GO:0001530,GO:0001775,GO:0002250,GO:0002252,GO:0002274,GO:0002376,GO:0002377,GO:0002381,GO:0002440,GO:0002443,GO:0002449,GO:0002460,GO:0003674,GO:0005488,GO:0006928,GO:0006935,GO:0006950,GO:0006952,GO:0006955,GO:0008150,GO:0008219,GO:0008289,GO:0009605,GO:0009607,GO:0009617,GO:0009892,GO:0009893,GO:0009987,GO:0010468,GO:0010604,GO:0010605,GO:0010628,GO:0010629,GO:0016064,GO:0016477,GO:0019222,GO:…	Cathelicidins	NA	NA	NA	NA	NA
bp_BINPACKER.3866.4	12	CathLike_12.1	CathLike_12	CathLike	Ebis_CathLike_12.1	E. bislineata	bislineata	262	MQGWVGVLPLLAAALVAAAPPAREALWSLRDVVDFYNQGTRTAYLYRVVGAGASDARATPGQIQFMVKETECLKSEVKNIEDCKFQDGGAMKDCTALLPVDPETDAIVIHCGSPVPKGTRLVRAAPRRCGRRPGCFGSIAEGPKQDLEHEDFPIATENRSPGAEIHAKPRARVRRARPWDCYRRGGCYSSIGHGRPDENLPQEPGWIRSPEQDSGVLGSYDSDLDEKEIQSGLNMLLGDAMKSKNSRNPYEVEWTWEDQDTR	0.0115306	9.31e-12	Cathelicidin	CAMP	GO:0001530,GO:0001775,GO:0002250,GO:0002252,GO:0002274,GO:0002376,GO:0002377,GO:0002381,GO:0002440,GO:0002443,GO:0002449,GO:0002460,GO:0003674,GO:0005488,GO:0006928,GO:0006935,GO:0006950,GO:0006952,GO:0006955,GO:0008150,GO:0008219,GO:0008289,GO:0009605,GO:0009607,GO:0009617,GO:0009892,GO:0009893,GO:0009987,GO:0010468,GO:0010604,GO:0010605,GO:0010628,GO:0010629,GO:0016064,GO:0016477,GO:0019222,GO:…	Cathelicidins	NA	NA	NA	NA	NA
sp75_NODE_21048_length_1526_cov_1420.517574_g14611_i0	13	CathLike_13	CathLike_13	CathLike	Ebis_CathLike_13	E. bislineata	bislineata	251	MECTRQALLVLVALTAAHAAPRGGLQDQAISIAINIYNQQQETSSIYRRAQGDITLPSDSMQMKFRIQETVCSKSDGKKPEDCNFKDNGIMKECIVDMTKKTEVICVTLVPETIVLAAQPTPDDSNDEDANNANGASNNNGASNSNVASNSNVASNSNVASNNNGASNNNGASNNNGGSNNNGASNNNGASNNNGGSNNNGGSNTGNGKKKDGPNVFVKWINKMLEWLGWKEAGKNDDTLCLECILNQFSK	0.0368842	2.18e-11	defense response to bacterium	CAMP	GO:0001530,GO:0001775,GO:0001817,GO:0001819,GO:0001878,GO:0001906,GO:0001932,GO:0001934,GO:0002227,GO:0002250,GO:0002251,GO:0002252,GO:0002263,GO:0002274,GO:0002275,GO:0002283,GO:0002366,GO:0002376,GO:0002377,GO:0002381,GO:0002385,GO:0002440,GO:0002443,GO:0002444,GO:0002446,GO:0002449,GO:0002460,GO:0002544,GO:0002791,GO:0002793,GO:0003674,GO:0005488,GO:0005575,GO:0005576,GO:0005615,GO:0005622,GO:…	Cathelicidins	NA	NA	NA	NA	NA
sp55_NODE_31955_length_1182_cov_2424.391304_g17484_i3	13	CathLike_13.1	CathLike_13	CathLike	Ebis_CathLike_13.1	E. bislineata	bislineata	245	MECTRQALLVLVALTAAHAAPRGGLQDQAISIAINIYNQQQETSSIYRRAQGDITLPSDSMQMKFRIQETVCSKSDGKKPEDCNFKDNGIMKECIVDMTKKTEVICVTLVPETIVLAAQPTPDDSNDEDANNANGASNNNGASNSNVASNSNVASNNNGASNNNGASNNNGGSNNNGASNNNGASNNNGGSNNNGGSNTGNGKKKDGPNVFVKWINKMLEWLGWKEAGKNDDTLCLECILNQFSK	0.0361804	1.99e-11	defense response to bacterium	CAMP	GO:0001530,GO:0001775,GO:0001817,GO:0001819,GO:0001878,GO:0001906,GO:0001932,GO:0001934,GO:0002227,GO:0002250,GO:0002251,GO:0002252,GO:0002263,GO:0002274,GO:0002275,GO:0002283,GO:0002366,GO:0002376,GO:0002377,GO:0002381,GO:0002385,GO:0002440,GO:0002443,GO:0002444,GO:0002446,GO:0002449,GO:0002460,GO:0002544,GO:0002791,GO:0002793,GO:0003674,GO:0005488,GO:0005575,GO:0005576,GO:0005615,GO:0005622,GO:…	Cathelicidins	NA	NA	NA	NA	NA
sp55_NODE_41298_length_1507_cov_6065.455234_g18574_i2	14	CathLike_14	CathLike_14	CathLike	Pcin_CathLike_14	P. cinereus	cinereus	245	MEFLQLAVLVLIALTAACAAPLRPGGRQDLAIAIAINIYNKQQDSGSIYRRSQDDPYRPSNSRTLKFRIEETVCSTADQKRPEDCDFKVNGIVKDCTSNMDENAVINCITIVPETDKLPAQPNTGYSNTDDASNADDASNTNGASNGASNTNGASNANGASNANGASYANGASNANGASNANGASNTNGASNVNDASKPGKKKESEGPNVFVKWFNKVLEWLGLKEAGKNDDSLCLECIVNLFSE	0.035669	2.73e-08	Cathelicidin antimicrobial peptide	CAMP	GO:0001775,GO:0001817,GO:0001819,GO:0001878,GO:0001906,GO:0001932,GO:0001934,GO:0002227,GO:0002251,GO:0002252,GO:0002263,GO:0002274,GO:0002275,GO:0002283,GO:0002366,GO:0002376,GO:0002385,GO:0002443,GO:0002444,GO:0002446,GO:0002544,GO:0002791,GO:0002793,GO:0005575,GO:0005576,GO:0005615,GO:0005622,GO:0005623,GO:0005737,GO:0006810,GO:0006887,GO:0006950,GO:0006952,GO:0006954,GO:0006955,GO:0006959,GO:…	Cathelicidins	NA	NA	NA	NA	NA
tr_TRINITY_DN2240_c0_g1_i4	14	CathLike_14.1	CathLike_14	CathLike	Pcin_CathLike_14.1	P. cinereus	cinereus	196	MEFLQLAVLVLIALTAACAAPLRPGGRQDLAIAIAINIYNKQQDSGSIYRRSQDDPYRPSNSRTLKFRIEETVCSTADQKRPEDCDFKVNGIVKDCTSNMDENAVINCITIVPETDKLPAQPNTGYSNTDDASNADDASNTNGASNGASNTNGASNANGASNANGASYANGASNANGASNTNGASNANDASKPGKK	0.0341336	1.24e-08	Cathelicidin antimicrobial peptide	CAMP	GO:0001775,GO:0001817,GO:0001819,GO:0001878,GO:0001906,GO:0001932,GO:0001934,GO:0002227,GO:0002251,GO:0002252,GO:0002263,GO:0002274,GO:0002275,GO:0002283,GO:0002366,GO:0002376,GO:0002385,GO:0002443,GO:0002444,GO:0002446,GO:0002544,GO:0002791,GO:0002793,GO:0005575,GO:0005576,GO:0005615,GO:0005622,GO:0005623,GO:0005737,GO:0006810,GO:0006887,GO:0006950,GO:0006952,GO:0006954,GO:0006955,GO:0006959,GO:…	Cathelicidins	NA	NA	NA	NA	NA
bp_BINPACKER.6244.2	15	CathLike_15	CathLike_15	CathLike	Ebis_CathLike_15	E. bislineata	bislineata	235	MDTWIGVSVLLSASVALAYASPMQTSEPLRGHAIAGHAIADHVIYFYNQESRENAAFRLLDVEPGQKLKGALPLNFTIKETLCQKTEQQDLQQCDFKDDGMVKSCSASYKKDPPVLVIICDSVTLPVLHTKRVQNKKKNGNRRQTIGKKCTAGFICKKEYLKLNPGIYSVIHDSVPAAADIKPLRPKRSMNKNSGSDGNRRKPTKPKCKKGEKCEKEPLIVNTGGFSAIAKLPLD	0.0182104	1.67e-15	Cathelicidin	CAMP	GO:0001530,GO:0001775,GO:0002250,GO:0002252,GO:0002274,GO:0002376,GO:0002377,GO:0002381,GO:0002440,GO:0002443,GO:0002449,GO:0002460,GO:0003674,GO:0005488,GO:0006928,GO:0006935,GO:0006950,GO:0006952,GO:0006955,GO:0008150,GO:0008219,GO:0008289,GO:0009605,GO:0009607,GO:0009617,GO:0009892,GO:0009893,GO:0009987,GO:0010468,GO:0010604,GO:0010605,GO:0010628,GO:0010629,GO:0016064,GO:0016477,GO:0019222,GO:…	Cathelicidins	NA	NA	NA	NA	NA
tr_TRINITY_DN1945_c0_g1_i2	15	CathLike_15.1	CathLike_15	CathLike	Ebis_CathLike_15.1	E. bislineata	bislineata	230	MDTWIGVSVLLSASVALAYASPMQTSEPLRGHAIAGHVIYFYNQESRENAAFRLLDVEPGQKLKGALPLNFTIKETLCQKTEQQDLQQCDFKDDGMVKSCSASYKKDPPVLVIICDSVTLPVLHTKRVQNKKKNGNRRQTIGKKCTAGFICKKEYLKLNPGIYSVIHDSVPAAADIKPLRPKRSMNKNSGSDGNRRKPTKPKCKKGEKCEKEPLIVNTGGFSAIAKLPLD	0.0203607	5.52e-16	Cathelicidin	CAMP	GO:0001530,GO:0001775,GO:0002250,GO:0002252,GO:0002274,GO:0002376,GO:0002377,GO:0002381,GO:0002440,GO:0002443,GO:0002449,GO:0002460,GO:0003674,GO:0005488,GO:0006928,GO:0006935,GO:0006950,GO:0006952,GO:0006955,GO:0008150,GO:0008219,GO:0008289,GO:0009605,GO:0009607,GO:0009617,GO:0009892,GO:0009893,GO:0009987,GO:0010468,GO:0010604,GO:0010605,GO:0010628,GO:0010629,GO:0016064,GO:0016477,GO:0019222,GO:…	Cathelicidins	NA	NA	NA	NA	NA
tr_TRINITY_DN734_c0_g1_i3	16	CathLike_16	CathLike_16	CathLike	Ebis_CathLike_16	E. bislineata	bislineata	227	MDCTWQALLVLVALTAAHAAPRGGLQDQAISIAINIYNQQQETSSIYRRAQGDITLPSDSMQMKFRIQETVCSKSDGKKPEDCNFKDNGIMKECIVDMTKKTEVICVTLVPETIVLAAQPTTDDSNANDASNAKDASNNNGVSNNNGASNNNGGSNNNGGSNNNGGSNNNGGSNNNGGSNTGNGKKKDGPNVFVKWINKMLEWLGWKEAGKNDDTLCLECILNQFSK	0.0357359	2.79e-12	defense response to bacterium	CAMP	GO:0001530,GO:0001775,GO:0001817,GO:0001819,GO:0001878,GO:0001906,GO:0001932,GO:0001934,GO:0002227,GO:0002250,GO:0002251,GO:0002252,GO:0002263,GO:0002274,GO:0002275,GO:0002283,GO:0002366,GO:0002376,GO:0002377,GO:0002381,GO:0002385,GO:0002440,GO:0002443,GO:0002444,GO:0002446,GO:0002449,GO:0002460,GO:0002544,GO:0002791,GO:0002793,GO:0003674,GO:0005488,GO:0005575,GO:0005576,GO:0005615,GO:0005622,GO:…	Cathelicidins	NA	NA	NA	NA	NA
sp55_NODE_28917_length_1331_cov_1775.065047_g17484_i1	17	CathLike_17	CathLike_17	CathLike	Ebis_CathLike_17	E. bislineata	bislineata	221	MECTRQALLVLVALTAAHAAPRGGLQDQAISIAINIYNQQQETSSIYRRAQGDITLPSDSMQMKFRIQETVCSKSDGKKPEDCNFKDNGIMKECIVDMTKKTEVICVTLVPETIVLAAQPTPDDSNDEDANNANGASNNNGASNSNVASNSNVASNNNGASNNNGASNNNGGSYPGNGKKKDGPNVFVKWINKMLEWLGWKEAGKNDDTLCLECILNQFSK	0.0318338	1.32e-11	defense response to bacterium	CAMP	GO:0001530,GO:0001775,GO:0001817,GO:0001819,GO:0001878,GO:0001906,GO:0001932,GO:0001934,GO:0002227,GO:0002250,GO:0002251,GO:0002252,GO:0002263,GO:0002274,GO:0002275,GO:0002283,GO:0002366,GO:0002376,GO:0002377,GO:0002381,GO:0002385,GO:0002440,GO:0002443,GO:0002444,GO:0002446,GO:0002449,GO:0002460,GO:0002544,GO:0002791,GO:0002793,GO:0003674,GO:0005488,GO:0005575,GO:0005576,GO:0005615,GO:0005622,GO:…	Cathelicidins	NA	NA	NA	NA	NA
sp55_NODE_234387_length_297_cov_1.735537_g191302_i0	18	CathLike_18	CathLike_18	CathLike	Nvir_CathLike_18	N. viridescens	cinereus, viridescens	98	RLLEVGPANELTSLGIVEFMLKETECLKSEMRNIEDCEFQEDGMMKVCLAYQTEDQKPHDIMINCNSPILKRTRFRRAREWNCYRRAGCFSLMGNLTP	0.139985	1.36e-08	Cathelicidin	CAMP	GO:0001530,GO:0001775,GO:0002250,GO:0002252,GO:0002274,GO:0002376,GO:0002377,GO:0002381,GO:0002440,GO:0002443,GO:0002449,GO:0002460,GO:0003674,GO:0005488,GO:0006928,GO:0006935,GO:0006950,GO:0006952,GO:0006955,GO:0008150,GO:0008219,GO:0008289,GO:0009605,GO:0009607,GO:0009617,GO:0009892,GO:0009893,GO:0009987,GO:0010468,GO:0010604,GO:0010605,GO:0010628,GO:0010629,GO:0016064,GO:0016477,GO:0019222,GO:…	Cathelicidins	NA	NA	NA	NA	NA
bp_BINPACKER.1163.2	18	CathLike_18	CathLike_18	CathLike	Pcin_CathLike_18	P. cinereus	cinereus, viridescens	219	MLGWVRILPLLTVALTATIPPLPQASLSLQDVVDVYNQGTNSDYLYRLLEVGPANELTSLGIVEFMLKETECLKSEMRNIEDCEFQEDGMMKVCLAYQTEDQKPHDIMINCNSPILKRTRFRRAREWNCYRRAGCFSLMGNLTPLEPNTIQPDLVQFPRLDSVTTEDLTPVKKLQKEYGWIQSSDLNSDVIGRYDSRLRPRDYDILRRLGWHGPGMTKK	0.0321902	4.04e-16	Cathelicidin	CAMP	GO:0001530,GO:0001775,GO:0002250,GO:0002252,GO:0002274,GO:0002376,GO:0002377,GO:0002381,GO:0002440,GO:0002443,GO:0002449,GO:0002460,GO:0003674,GO:0005488,GO:0006928,GO:0006935,GO:0006950,GO:0006952,GO:0006955,GO:0008150,GO:0008219,GO:0008289,GO:0009605,GO:0009607,GO:0009617,GO:0009892,GO:0009893,GO:0009987,GO:0010468,GO:0010604,GO:0010605,GO:0010628,GO:0010629,GO:0016064,GO:0016477,GO:0019222,GO:…	Cathelicidins	NA	NA	NA	NA	NA
bp_BINPACKER.1163.1	18	CathLike_18.1	CathLike_18	CathLike	Pcin_CathLike_18.1	P. cinereus	cinereus, viridescens	190	MLGWVRILPLLTVALTATIPPLPQASLSLQDVVDVYNQGTNSDYLYRLLEVGPANELTSLGIVEFMLKETECLKSEMRNIEDCEFQEDGMMKVCLAYQTEDQKPHDIMINCNSPILKRTRFRRAREWNCYRRAGCFSLMGNLTPLEPNTIQPDLVQFPRLDSVTTEDLTPVKKLQKEYGWIQSSHLDQAS	0.00956707	1.99e-16	Cathelicidin	CAMP	GO:0001530,GO:0001775,GO:0002250,GO:0002252,GO:0002274,GO:0002376,GO:0002377,GO:0002381,GO:0002440,GO:0002443,GO:0002449,GO:0002460,GO:0003674,GO:0005488,GO:0006928,GO:0006935,GO:0006950,GO:0006952,GO:0006955,GO:0008150,GO:0008219,GO:0008289,GO:0009605,GO:0009607,GO:0009617,GO:0009892,GO:0009893,GO:0009987,GO:0010468,GO:0010604,GO:0010605,GO:0010628,GO:0010629,GO:0016064,GO:0016477,GO:0019222,GO:…	Cathelicidins	NA	NA	NA	NA	NA
sp75_NODE_51805_length_930_cov_1100.829240_g27783_i1	18	CathLike_18.2	CathLike_18	CathLike	Pcin_CathLike_18.2	P. cinereus	cinereus, viridescens	190	MLGWVRILPLLTVALTATIPPLPQASLSLQDVVDVYNQKTNSDYLYRLLEVGPANELTSLGIVEFMLKETECLKSEMRNIEDCEFQEDGMMKVCLAYQTEDQKPHDIMINCNSPILKRTRFRRAREWNCYRRAGCFSLMGNLTPLEPNTIQPDLVQFPRLDSVTTEDLTPVKKLQKEYGWIQSSHLDQAS	0.0107553	1.85e-17	Cathelicidin	CAMP	GO:0001530,GO:0001775,GO:0002250,GO:0002252,GO:0002274,GO:0002376,GO:0002377,GO:0002381,GO:0002440,GO:0002443,GO:0002449,GO:0002460,GO:0003674,GO:0005488,GO:0006928,GO:0006935,GO:0006950,GO:0006952,GO:0006955,GO:0008150,GO:0008219,GO:0008289,GO:0009605,GO:0009607,GO:0009617,GO:0009892,GO:0009893,GO:0009987,GO:0010468,GO:0010604,GO:0010605,GO:0010628,GO:0010629,GO:0016064,GO:0016477,GO:0019222,GO:…	Cathelicidins	NA	NA	NA	NA	NA
tr_TRINITY_DN13121_c0_g1_i3	18	CathLike_18.3	CathLike_18	CathLike	Pcin_CathLike_18.3	P. cinereus	cinereus, viridescens	190	MLGWVRILPLLTVALTATIPPLPQASLSLQDVVDVYNQKTNSDYLYRLLEVGPENELTSLGIVEFMLKETECLKSEMKNIEDCEFQEDGMMKVCLAYQTEDQKPHDIMINCNSPILKRTRFRRAREWNCYRRAGCFSLMGNLTPLEPNTIQPDLVQFPRLDSVTTEDLTPVKKLQKEYGWIQSSHLDQAS	0.0108105	9.36e-18	Cathelicidin	CAMP	GO:0001530,GO:0001775,GO:0002250,GO:0002252,GO:0002274,GO:0002376,GO:0002377,GO:0002381,GO:0002440,GO:0002443,GO:0002449,GO:0002460,GO:0003674,GO:0005488,GO:0006928,GO:0006935,GO:0006950,GO:0006952,GO:0006955,GO:0008150,GO:0008219,GO:0008289,GO:0009605,GO:0009607,GO:0009617,GO:0009892,GO:0009893,GO:0009987,GO:0010468,GO:0010604,GO:0010605,GO:0010628,GO:0010629,GO:0016064,GO:0016477,GO:0019222,GO:…	Cathelicidins	NA	NA	NA	NA	NA
sp75_NODE_52024_length_925_cov_233.005882_g31406_i0	19	CathLike_19	CathLike_19	CathLike	Pcin_CathLike_19	P. cinereus	cinereus	219	MLGWVRILPLLTVALTATIPPLPQASLSLQDVVDVYNKGTNSDYLYRLLEVGPANGLTRPGRIQFMVKETECLKSEMKNIEDCEFQEGGVMKACTAFHTADQKTDDIVINCDSPVLKRTRVRRARPWNCYRRGGCFSSIGSLTPVETIREQPYWIQSPRLDSGTRAGLTPVEKFQKEYGWIQSSDLNSDVIGRYDSRLRPRDYDILRRLGWHGPGATKK	0.525484	4.04e-16	Cathelicidin	CAMP	GO:0001530,GO:0001775,GO:0002250,GO:0002252,GO:0002274,GO:0002376,GO:0002377,GO:0002381,GO:0002440,GO:0002443,GO:0002449,GO:0002460,GO:0003674,GO:0005488,GO:0006928,GO:0006935,GO:0006950,GO:0006952,GO:0006955,GO:0008150,GO:0008219,GO:0008289,GO:0009605,GO:0009607,GO:0009617,GO:0009892,GO:0009893,GO:0009987,GO:0010468,GO:0010604,GO:0010605,GO:0010628,GO:0010629,GO:0016064,GO:0016477,GO:0019222,GO:…	Cathelicidins	NA	NA	NA	NA	NA
tr_TRINITY_DN13121_c0_g1_i11	20	CathLike_20	CathLike_20	CathLike	Pcin_CathLike_20	P. cinereus	cinereus	219	MLGWVRILPLLTVALAATIPPLPQASLSLQDVVDVYNQKTNSDYLYRLLEVGPENGLTRPGRIQFMVKETECLKSEMKNIEDCEFQEGGVMKACTAFLPVDPKTDDIVINCDSPVLKRTRVRRARPWNCYRRGGCFSSIGSLTPVETIREQPYWIQSPRLDSGTRAGLTPVEKYQKEYGWNQSSDLDSGVIGIYDSRLRPRDYDILRRLGWHGPGATKK	0.564358	2.55e-18	Cathelicidin	CAMP	GO:0001530,GO:0001775,GO:0002250,GO:0002252,GO:0002274,GO:0002376,GO:0002377,GO:0002381,GO:0002440,GO:0002443,GO:0002449,GO:0002460,GO:0003674,GO:0005488,GO:0006928,GO:0006935,GO:0006950,GO:0006952,GO:0006955,GO:0008150,GO:0008219,GO:0008289,GO:0009605,GO:0009607,GO:0009617,GO:0009892,GO:0009893,GO:0009987,GO:0010468,GO:0010604,GO:0010605,GO:0010628,GO:0010629,GO:0016064,GO:0016477,GO:0019222,GO:…	Cathelicidins	NA	NA	NA	NA	NA
tr_TRINITY_DN13121_c0_g1_i2	20	CathLike_20.1	CathLike_20	CathLike	Pcin_CathLike_20.1	P. cinereus	cinereus	219	MLGWVRILPLLTVALAATIPPLPQASLSLQDVVDVYNQKTNSDYLYRLLEVGPENGLTRPGRIQFMVKETECLKSEMKNIEDCEFQEGGVMKACTAFLPVDPKTDDIVINCDSPVLKRTRVRRARPWNCYRRGGCFSSIGSLTPVETIREQPYWIQSPRLDSGTRAGLTPVEKFQKEYGWIQSSDLNSDVIGRYDSRLRPRDYDILRRLGWHGPGMTKK	0.515563	2.55e-18	Cathelicidin	CAMP	GO:0001530,GO:0001775,GO:0002250,GO:0002252,GO:0002274,GO:0002376,GO:0002377,GO:0002381,GO:0002440,GO:0002443,GO:0002449,GO:0002460,GO:0003674,GO:0005488,GO:0006928,GO:0006935,GO:0006950,GO:0006952,GO:0006955,GO:0008150,GO:0008219,GO:0008289,GO:0009605,GO:0009607,GO:0009617,GO:0009892,GO:0009893,GO:0009987,GO:0010468,GO:0010604,GO:0010605,GO:0010628,GO:0010629,GO:0016064,GO:0016477,GO:0019222,GO:…	Cathelicidins	NA	NA	NA	NA	NA
tr_TRINITY_DN13121_c0_g1_i12	20	CathLike_20.2	CathLike_20	CathLike	Pcin_CathLike_20.2	P. cinereus	cinereus	173	MLGWVRILPLLTVALTATIPPLPQASLSLQDVVDVYNQKTNSDYLYRLLEVGPENGLTRPGRIQFMVKETECLKSEMKNIEDCEFQEGGVMKACTAFLPVDPKTDDIVINCDSPVLKRTRVRRARPWNCYRRGGCFSSIGSLTPVETIREQPYWIQSPRLDSGTRAGLTPVEK	0.349406	2.95e-18	Cathelicidin	CAMP	GO:0001530,GO:0001775,GO:0002250,GO:0002252,GO:0002274,GO:0002376,GO:0002377,GO:0002381,GO:0002440,GO:0002443,GO:0002449,GO:0002460,GO:0003674,GO:0005488,GO:0006928,GO:0006935,GO:0006950,GO:0006952,GO:0006955,GO:0008150,GO:0008219,GO:0008289,GO:0009605,GO:0009607,GO:0009617,GO:0009892,GO:0009893,GO:0009987,GO:0010468,GO:0010604,GO:0010605,GO:0010628,GO:0010629,GO:0016064,GO:0016477,GO:0019222,GO:…	Cathelicidins	NA	NA	NA	NA	NA
tr_TRINITY_DN13121_c0_g1_i17	21	CathLike_21	CathLike_21	CathLike	Pcin_CathLike_21	P. cinereus	cinereus	219	MLGWIRVFPLLGVALAATIPPTPKDIWSLQDVVDFYNKGTHYDYLYRLVDTAASNVLARPGWIQFMVKATKCLKSEMKNINDCKFKEDGVMKACTAFLPVDPKTDDIVINCDSPVLKRTRVRRARPWNCYRRGGCFSSIGSLTPVETIREQPYWIQSPRLDSGTRAGLTPVEKFQKEYGWIQSSDLNSDVIGRYDSRLRPRDYDILRRLGWHGPGATKK	0.401369	3.16e-14	Cathelicidin	CAMP	GO:0001530,GO:0001775,GO:0002250,GO:0002252,GO:0002274,GO:0002376,GO:0002377,GO:0002381,GO:0002440,GO:0002443,GO:0002449,GO:0002460,GO:0003674,GO:0005488,GO:0006928,GO:0006935,GO:0006950,GO:0006952,GO:0006955,GO:0008150,GO:0008219,GO:0008289,GO:0009605,GO:0009607,GO:0009617,GO:0009892,GO:0009893,GO:0009987,GO:0010468,GO:0010604,GO:0010605,GO:0010628,GO:0010629,GO:0016064,GO:0016477,GO:0019222,GO:…	Cathelicidins	NA	NA	NA	NA	NA
tr_TRINITY_DN13121_c0_g1_i7	22	CathLike_22	CathLike_22	CathLike	Pcin_CathLike_22	P. cinereus	cinereus	219	MLGWVRILPLLTVALAATIPPLPQASLSLQDVVDVYNQKTNSDYLYRLLEVGPENELTSLGIVEFMLKETECLKSEMKNIEDCEFQEDGMMKVCLAYQTEDQKPHDIMINCNSPILKRTRFRRARPWNCYRRGGCFSSIGSLTPVETIREQPYWIQSPRLDSGTRAGLTPVEKFQKEYGWIQSSDLNSDVIGRYDSRLRPRDYDILRRLGWHGPGMTKK	0.117188	2.55e-18	Cathelicidin	CAMP	GO:0001530,GO:0001775,GO:0002250,GO:0002252,GO:0002274,GO:0002376,GO:0002377,GO:0002381,GO:0002440,GO:0002443,GO:0002449,GO:0002460,GO:0003674,GO:0005488,GO:0006928,GO:0006935,GO:0006950,GO:0006952,GO:0006955,GO:0008150,GO:0008219,GO:0008289,GO:0009605,GO:0009607,GO:0009617,GO:0009892,GO:0009893,GO:0009987,GO:0010468,GO:0010604,GO:0010605,GO:0010628,GO:0010629,GO:0016064,GO:0016477,GO:0019222,GO:…	Cathelicidins	NA	NA	NA	NA	NA
bp_BINPACKER.1821.2	23	CathLike_23	CathLike_23	CathLike	Pcin_CathLike_23	P. cinereus	cinereus	216	RSHAERNCRCGEKRLIKPSVRNITLHSLRLFFGDTTMLGWVSLFPLLAVTLAAVVPPPPPGDLWSVQTAIDLHNMGIDSVGFLFKLVDTGVDNFMNESASPQQLQFTVKETKCQKSENKRLADCDFKVGGRIKMCSAVNFVVGERYAVVINCDRPSPKRTRSRRDDWWCGEPGCSSPLFKRLQNNGHQVNTGLINQTEEKELTSIKTRGESLSWKL	0.0594227	7.39e-10	Cathelicidin	CAMP	GO:0001530,GO:0001775,GO:0002250,GO:0002252,GO:0002274,GO:0002376,GO:0002377,GO:0002381,GO:0002440,GO:0002443,GO:0002449,GO:0002460,GO:0003674,GO:0005488,GO:0006928,GO:0006935,GO:0006950,GO:0006952,GO:0006955,GO:0008150,GO:0008219,GO:0008289,GO:0009605,GO:0009607,GO:0009617,GO:0009892,GO:0009893,GO:0009987,GO:0010468,GO:0010604,GO:0010605,GO:0010628,GO:0010629,GO:0016064,GO:0016477,GO:0019222,GO:…	Cathelicidins	NA	NA	NA	NA	NA
sp55_NODE_41242_length_1509_cov_270.299175_g19765_i1	23	CathLike_23.1	CathLike_23	CathLike	Pcin_CathLike_23.1	P. cinereus	cinereus	216	RSHAERNCRCGEKRLIKPSVRNITLHSLRLFFGDTTMLGWVSLFPLLAVTLAAVVPPPPPGDLWSVQTAIDLHNMGIDSVGFLFKLVDTGVDNFMNESASPQQLQFTVKETKCQKSENKRLADCDFKVGGRIKMCSAVNFVVGERYAVVINCDRPSPKRTRSRRDDWWCGEPGCSSPLFKRLQNNGHQVNTGLINQTEEKELTSIKTRGESLRWKL	0.0790854	7.39e-10	Cathelicidin	CAMP	GO:0001530,GO:0001775,GO:0002250,GO:0002252,GO:0002274,GO:0002376,GO:0002377,GO:0002381,GO:0002440,GO:0002443,GO:0002449,GO:0002460,GO:0003674,GO:0005488,GO:0006928,GO:0006935,GO:0006950,GO:0006952,GO:0006955,GO:0008150,GO:0008219,GO:0008289,GO:0009605,GO:0009607,GO:0009617,GO:0009892,GO:0009893,GO:0009987,GO:0010468,GO:0010604,GO:0010605,GO:0010628,GO:0010629,GO:0016064,GO:0016477,GO:0019222,GO:…	Cathelicidins	NA	NA	NA	NA	NA
tr_TRINITY_DN16920_c0_g1_i3	23	CathLike_23.2	CathLike_23	CathLike	Pcin_CathLike_23.2	P. cinereus	cinereus	215	SHTGRNCRCGEKRLIKPSVRNITLHSLGLFFGDTTMLGWVSLFPLLAVTLAAVVPPPPPGDLWSVQTAIDLHNMGIDSVGFLFKLVDTGVDNFMNESASPQQLQFTVKETKCQKSENKRLADCDFKVGGRIKMCSAVNFVVGERYAVVINCDRPSPKRTRSRRDDWWCGEPGCSSPLFKRLQNNGHQVNTGLINQTEEKELTSIKTRGESLSWKL	0.0510376	7.26e-10	Cathelicidin	CAMP	GO:0001530,GO:0001775,GO:0002250,GO:0002252,GO:0002274,GO:0002376,GO:0002377,GO:0002381,GO:0002440,GO:0002443,GO:0002449,GO:0002460,GO:0003674,GO:0005488,GO:0006928,GO:0006935,GO:0006950,GO:0006952,GO:0006955,GO:0008150,GO:0008219,GO:0008289,GO:0009605,GO:0009607,GO:0009617,GO:0009892,GO:0009893,GO:0009987,GO:0010468,GO:0010604,GO:0010605,GO:0010628,GO:0010629,GO:0016064,GO:0016477,GO:0019222,GO:…	Cathelicidins	NA	NA	NA	NA	NA
sp75_NODE_54936_length_868_cov_362.872636_g30764_i1	23	CathLike_23.3	CathLike_23	CathLike	Pcin_CathLike_23.3	P. cinereus	cinereus	216	RSHAERNCRCGEKRLIKPSVRNITLHSLRLFFGDTTMLGWVSLFPLLAVTLAAVVPPPPPGDLWSVQHAIDLHNMGIDSDGFLFKLVDTGVDNFMNESASPQQLQFTVKETKCQKSENKRLADCDFKVGGRIKMCSAVNFVVGERYAVVINCDRPSPKRTRSRRDDWWCGEPGCSSPLFKRLQNNGHQVNTGLINQTEEKELTSIKTRGESLRWKL	0.0775422	1.2e-09	Cathelicidin	CAMP	GO:0001530,GO:0001775,GO:0002250,GO:0002252,GO:0002274,GO:0002376,GO:0002377,GO:0002381,GO:0002440,GO:0002443,GO:0002449,GO:0002460,GO:0003674,GO:0005488,GO:0006928,GO:0006935,GO:0006950,GO:0006952,GO:0006955,GO:0008150,GO:0008219,GO:0008289,GO:0009605,GO:0009607,GO:0009617,GO:0009892,GO:0009893,GO:0009987,GO:0010468,GO:0010604,GO:0010605,GO:0010628,GO:0010629,GO:0016064,GO:0016477,GO:0019222,GO:…	Cathelicidins	NA	NA	NA	NA	NA
bp_BINPACKER.356.2	24	CathLike_24	CathLike_24	CathLike	Ebis_CathLike_24	E. bislineata	bislineata, viridescens	215	FRSSSKELILTSFLGKGFSVFNFPGTLPLLLTTYKALRSKDLLAEQHTSLRSPLSRITLRMRCWFVAALVLGAITMVAAVKIQDPYWRDAGIEIFSPIKFYDTNYAFKLLETSAEDTPEGEPLKVYFTIKETVCFTPLEEPIEECDFKDGGTVLYCTVSVPEELSEELSGRIPVRCNRRRPEVLTLGPSSKLQNTPAIGNLFCCKMKLCSCKTRR	0.017407	1.27e-06	Its activity appears to be mediated by its ability to damage bacterial membranes	CAMP	GO:0001775,GO:0001817,GO:0001819,GO:0001878,GO:0001906,GO:0001932,GO:0001934,GO:0002227,GO:0002251,GO:0002252,GO:0002263,GO:0002274,GO:0002275,GO:0002283,GO:0002366,GO:0002376,GO:0002385,GO:0002443,GO:0002444,GO:0002446,GO:0002544,GO:0002791,GO:0002793,GO:0005575,GO:0005576,GO:0005615,GO:0005622,GO:0005623,GO:0005737,GO:0006810,GO:0006887,GO:0006950,GO:0006952,GO:0006954,GO:0006955,GO:0006959,GO:…	Cathelicidins	NA	NA	NA	NA	NA
tr_TRINITY_DN218308_c0_g1_i1	24	CathLike_24	CathLike_24	CathLike	Nvir_CathLike_24	N. viridescens	bislineata, viridescens	155	MRCWFVAALVLGAITMVAAVKIQDPYWRDAGIEIFSPIKFYDTNYAFKLLETSAEDTPEGEPLKVYFTIKETVCFTPLEEPIEECDFKDGGTVLYCTVSVPEELSEELSGRIPVRCNRRRPEVLTLGPSSKLQNTPAIGNLFCCKMKLCSCKTRR	0.095458	5.49e-07	Its activity appears to be mediated by its ability to damage bacterial membranes	CAMP	GO:0001775,GO:0001817,GO:0001819,GO:0001878,GO:0001906,GO:0001932,GO:0001934,GO:0002227,GO:0002251,GO:0002252,GO:0002263,GO:0002274,GO:0002275,GO:0002283,GO:0002366,GO:0002376,GO:0002385,GO:0002443,GO:0002444,GO:0002446,GO:0002544,GO:0002791,GO:0002793,GO:0005575,GO:0005576,GO:0005615,GO:0005622,GO:0005623,GO:0005737,GO:0006810,GO:0006887,GO:0006950,GO:0006952,GO:0006954,GO:0006955,GO:0006959,GO:…	Cathelicidins	NA	NA	NA	NA	NA
sp75_NODE_15055_length_2057_cov_1050.499495_g3303_i2	24	CathLike_24.1	CathLike_24	CathLike	Ebis_CathLike_24.1	E. bislineata	bislineata, viridescens	155	MRCWFVAALVLGAITMVAAVKIQDPYWRDAGIEIFSPIKFYDTNYAFKLLETSAEDTPEGEPLKVYFTIKETVCFTPLEEPIEECDFKDGGTVLYCTVSVPEELSEELSGRIPVRCNRRRPEVLTLGPSSKLQNTPAIGNLFCCKMKLCSCITRR	0.047917	5.49e-07	Its activity appears to be mediated by its ability to damage bacterial membranes	CAMP	GO:0001775,GO:0001817,GO:0001819,GO:0001878,GO:0001906,GO:0001932,GO:0001934,GO:0002227,GO:0002251,GO:0002252,GO:0002263,GO:0002274,GO:0002275,GO:0002283,GO:0002366,GO:0002376,GO:0002385,GO:0002443,GO:0002444,GO:0002446,GO:0002544,GO:0002791,GO:0002793,GO:0005575,GO:0005576,GO:0005615,GO:0005622,GO:0005623,GO:0005737,GO:0006810,GO:0006887,GO:0006950,GO:0006952,GO:0006954,GO:0006955,GO:0006959,GO:…	Cathelicidins	NA	NA	NA	NA	NA
bp_BINPACKER.150785.1	24	CathLike_24.1	CathLike_24	CathLike	Nvir_CathLike_24.1	N. viridescens	bislineata, viridescens	155	MRCWFVAALVLGAITMVAAVKIQDPYWRDAGIEIFSPIKFYDTNYAFKLLETSAEDTPEGEPLKVYFTIKETVCFTPLEEPIEECDFKDGGTVLYCTVSVPEELSEELSGRIPVRCNRRRPEVLTLGPSSKLQNTPAIGNLFCCKMKLCSCITRR	0.047917	5.49e-07	Its activity appears to be mediated by its ability to damage bacterial membranes	CAMP	GO:0001775,GO:0001817,GO:0001819,GO:0001878,GO:0001906,GO:0001932,GO:0001934,GO:0002227,GO:0002251,GO:0002252,GO:0002263,GO:0002274,GO:0002275,GO:0002283,GO:0002366,GO:0002376,GO:0002385,GO:0002443,GO:0002444,GO:0002446,GO:0002544,GO:0002791,GO:0002793,GO:0005575,GO:0005576,GO:0005615,GO:0005622,GO:0005623,GO:0005737,GO:0006810,GO:0006887,GO:0006950,GO:0006952,GO:0006954,GO:0006955,GO:0006959,GO:…	Cathelicidins	NA	NA	NA	NA	NA
tr_TRINITY_DN16920_c0_g1_i4	25	CathLike_25	CathLike_25	CathLike	Pcin_CathLike_25	P. cinereus	cinereus	215	SHTGRNCRCGEKRPIKPSLCNIALHSLGLFFGDTTMLGWVSFLPLLAVTLAAVVPPPPSGDLWSVQHAIDLHNMGIDSVGFLFKLVDTGVDNFMNESASPQQLQFTVKETKCQKSENKRLADCDFKVGGRIKMCSAVNFVVGERYAVVINCDRPSPKRTRSRRDDWWCGEPGCSSPLFKRLQNNGHQVNTGLINQTEEKELTSIKTRGESLSWKL	0.0439089	3.18e-10	Cathelicidin	CAMP	GO:0001530,GO:0001775,GO:0002250,GO:0002252,GO:0002274,GO:0002376,GO:0002377,GO:0002381,GO:0002440,GO:0002443,GO:0002449,GO:0002460,GO:0003674,GO:0005488,GO:0006928,GO:0006935,GO:0006950,GO:0006952,GO:0006955,GO:0008150,GO:0008219,GO:0008289,GO:0009605,GO:0009607,GO:0009617,GO:0009892,GO:0009893,GO:0009987,GO:0010468,GO:0010604,GO:0010605,GO:0010628,GO:0010629,GO:0016064,GO:0016477,GO:0019222,GO:…	Cathelicidins	NA	NA	NA	NA	NA
bp_BINPACKER.655.3	26	CathLike_26	CathLike_26	CathLike	Ebis_CathLike_26	E. bislineata	bislineata	213	MSFPPFLFQLLYPQRSGHTMAFSIQAALVLSIVSTVNAAALVDKYKNTPENAIASAIDIYNRGQQASIFRLRKGFPSSTPDDLTDPQQFTLIIQETECMKSGKKRAEDCPFKDGGIVQICTTEMTRKKSKATVTGCETVTPELVESLKKMEDTKKLENMEESYNEIIDSKLEDIIELGKMLDNSNSVLGVKKPLFDPPVACISCVLCRLVKWC	0.00583187	4.72e-09	Cathelicidin	CAMP	GO:0001530,GO:0001775,GO:0002250,GO:0002252,GO:0002274,GO:0002376,GO:0002377,GO:0002381,GO:0002440,GO:0002443,GO:0002449,GO:0002460,GO:0003674,GO:0005488,GO:0006928,GO:0006935,GO:0006950,GO:0006952,GO:0006955,GO:0008150,GO:0008219,GO:0008289,GO:0009605,GO:0009607,GO:0009617,GO:0009892,GO:0009893,GO:0009987,GO:0010468,GO:0010604,GO:0010605,GO:0010628,GO:0010629,GO:0016064,GO:0016477,GO:0019222,GO:…	Cathelicidins	NA	NA	NA	NA	NA
sp55_NODE_49378_length_690_cov_1590.274016_g10851_i1	26	CathLike_26.1	CathLike_26	CathLike	Ebis_CathLike_26.1	E. bislineata	bislineata	194	MAFSIQAALVLSIVSTVNAAALVDKYKNTPENAIASAIDIYNRGQQASIFRLRKGFPSSTPDDLTDPQQFTLIIQETECMKSGKKRAEDCPFKDGGIVQICTTEMTRKKSKATVTGCETVTPELVESLKKMEDTKKLENMEESYNEIIDSKLEDIIELGKMLDNSNSVLGVKKPLFDPPVACISCVLCRLVKWC	0.00474522	8.9e-09	Cathelicidin	CAMP	GO:0001530,GO:0001775,GO:0002250,GO:0002252,GO:0002274,GO:0002376,GO:0002377,GO:0002381,GO:0002440,GO:0002443,GO:0002449,GO:0002460,GO:0003674,GO:0005488,GO:0006928,GO:0006935,GO:0006950,GO:0006952,GO:0006955,GO:0008150,GO:0008219,GO:0008289,GO:0009605,GO:0009607,GO:0009617,GO:0009892,GO:0009893,GO:0009987,GO:0010468,GO:0010604,GO:0010605,GO:0010628,GO:0010629,GO:0016064,GO:0016477,GO:0019222,GO:…	Cathelicidins	NA	NA	NA	NA	NA
tr_TRINITY_DN2099_c0_g2_i3	26	CathLike_26.2	CathLike_26	CathLike	Ebis_CathLike_26.2	E. bislineata	bislineata	195	MAFSIQAALVLSIVSTVNAAALVDKYKNTPENAIASAMDIYNRGQDASRIFRLRKGFPSSTPDDLTDPQQFTLIIQETECMKSGKKRAEDCPFKDGGIVQICTTEMTRKKSKATVTGCETVTPELVESLKKMEDTKKLENMEESYNEIIDSKLEDIIELGKMLDNSNSVLGVKKPLFDPPVACISCVLCRLVKWC	0.0041898	1.73e-10	Cathelicidin	CAMP	GO:0001530,GO:0001775,GO:0002250,GO:0002252,GO:0002274,GO:0002376,GO:0002377,GO:0002381,GO:0002440,GO:0002443,GO:0002449,GO:0002460,GO:0003674,GO:0005488,GO:0006928,GO:0006935,GO:0006950,GO:0006952,GO:0006955,GO:0008150,GO:0008219,GO:0008289,GO:0009605,GO:0009607,GO:0009617,GO:0009892,GO:0009893,GO:0009987,GO:0010468,GO:0010604,GO:0010605,GO:0010628,GO:0010629,GO:0016064,GO:0016477,GO:0019222,GO:…	Cathelicidins	NA	NA	NA	NA	NA
bp_BINPACKER.21193.1	27	CathLike_27	CathLike_27	CathLike	Pcin_CathLike_27	P. cinereus	cinereus	212	MLGWIRVFPLLGVALAATIPPTPKDIWSLQDVVDFYNKGTHYDYLYRLVDTAASNVLATPGRIQFMVKATKCLKSEMKNINDCKFKEDGVMKACTAFHTADQKTDDIVINCDSPVSKRTRVRRARPWKCYRRAGCYSIIGMFKKSPVKKLQKESGWIRSLEMDSGVIGSDDSDLDEKDIPRGHRIFKGDARKSQESSNPYEVVWSWDEQDTK	0.0614983	1.95e-13	Cathelicidin	CAMP	GO:0001530,GO:0001775,GO:0002250,GO:0002252,GO:0002274,GO:0002376,GO:0002377,GO:0002381,GO:0002440,GO:0002443,GO:0002449,GO:0002460,GO:0003674,GO:0005488,GO:0006928,GO:0006935,GO:0006950,GO:0006952,GO:0006955,GO:0008150,GO:0008219,GO:0008289,GO:0009605,GO:0009607,GO:0009617,GO:0009892,GO:0009893,GO:0009987,GO:0010468,GO:0010604,GO:0010605,GO:0010628,GO:0010629,GO:0016064,GO:0016477,GO:0019222,GO:…	Cathelicidins	NA	NA	NA	NA	NA
bp_BINPACKER.21193.2	27	CathLike_27.1	CathLike_27	CathLike	Pcin_CathLike_27.1	P. cinereus	cinereus	212	MLGWIRVFPLLGVALAATIPPTPKDIWSLQDVVDFYNKGTHYDYLYRLVDTAASNVLATPGRIQFMVKATKCLKSEMKNINDCKFKEDGVMKACTAFLPVDPKTDDIVINCDSPVSKRTRVRRARPWKCYRRAGCYSIIGMFKKSPVKKLQKESGWIRSLEMDSGVIGSDDSDLDEKDIPRGHRIFKGDARKSQESSNPYEVVWSWDEQDTK	0.0440243	5.29e-13	Cathelicidin	CAMP	GO:0001530,GO:0001775,GO:0002250,GO:0002252,GO:0002274,GO:0002376,GO:0002377,GO:0002381,GO:0002440,GO:0002443,GO:0002449,GO:0002460,GO:0003674,GO:0005488,GO:0006928,GO:0006935,GO:0006950,GO:0006952,GO:0006955,GO:0008150,GO:0008219,GO:0008289,GO:0009605,GO:0009607,GO:0009617,GO:0009892,GO:0009893,GO:0009987,GO:0010468,GO:0010604,GO:0010605,GO:0010628,GO:0010629,GO:0016064,GO:0016477,GO:0019222,GO:…	Cathelicidins	NA	NA	NA	NA	NA
sp55_NODE_73926_length_793_cov_36.066396_g41412_i0	27	CathLike_27.2	CathLike_27	CathLike	Pcin_CathLike_27.2	P. cinereus	cinereus	212	MLGWIRVFPLLGVALAATIPPTPKDIWSLQDVVDFYNKGTHYDYLYRLVDTAASNVLARPGRIQFMVKATKCLKSEMKNINDCKFKEDGVMKACTAFLPVDPKTDDIVINCDSPVSKRTRVRRARPWKCYRRAGCYSIIGMFKKSPVKKLQKESGWIRSLEMDSGVIGSDDSDLDEKDIPRGHRIFKGDARKSQESSNPYEVVWSWDEQDTK	0.05021	5.29e-13	Cathelicidin	CAMP	GO:0001530,GO:0001775,GO:0002250,GO:0002252,GO:0002274,GO:0002376,GO:0002377,GO:0002381,GO:0002440,GO:0002443,GO:0002449,GO:0002460,GO:0003674,GO:0005488,GO:0006928,GO:0006935,GO:0006950,GO:0006952,GO:0006955,GO:0008150,GO:0008219,GO:0008289,GO:0009605,GO:0009607,GO:0009617,GO:0009892,GO:0009893,GO:0009987,GO:0010468,GO:0010604,GO:0010605,GO:0010628,GO:0010629,GO:0016064,GO:0016477,GO:0019222,GO:…	Cathelicidins	NA	NA	NA	NA	NA
bp_BINPACKER.21193.3	27	CathLike_27.3	CathLike_27	CathLike	Pcin_CathLike_27.3	P. cinereus	cinereus	212	MLGWIRVFPLLGVALAATIPPTPKDIWSLQDVVDFYNKGTHCDYLYRLVDTAASNVLATPGRIQFMVKATKCLKSEMKNINDCKFKEDGVMKACTAFLPVDPKTDDIVINCDSPVSKRTRVRRARPWKCYRRAGCYSIIGMFKKSPVKKLQKESGWIRSLEMDSGVIGSDDSDLDEKDIPRGHRIFKGDARKSQESSNPYEVVWSWDEQDTK	0.0426634	3.79e-13	Cathelicidin	CAMP	GO:0001530,GO:0001775,GO:0002250,GO:0002252,GO:0002274,GO:0002376,GO:0002377,GO:0002381,GO:0002440,GO:0002443,GO:0002449,GO:0002460,GO:0003674,GO:0005488,GO:0006928,GO:0006935,GO:0006950,GO:0006952,GO:0006955,GO:0008150,GO:0008219,GO:0008289,GO:0009605,GO:0009607,GO:0009617,GO:0009892,GO:0009893,GO:0009987,GO:0010468,GO:0010604,GO:0010605,GO:0010628,GO:0010629,GO:0016064,GO:0016477,GO:0019222,GO:…	Cathelicidins	NA	NA	NA	NA	NA
tr_TRINITY_DN13121_c0_g1_i19	27	CathLike_27.4	CathLike_27	CathLike	Pcin_CathLike_27.4	P. cinereus	cinereus	212	MLGWIRVFPLLGVALAATIPPTPKDIWSLQDVVDFYNKGTHYDYLYRLVDTAASNVLARPGWIQFMVKATKCLKSEMKNINDCKFKEDGVMKACTAFLPVDPKTDDIVINCDSPVLKRTRVRRARPWKCYRRAGCYSIIGMFKKSPVKKLQKESGWIRSLEMDSGVIGSDDSDLDEKDIPRGHRIFKGDARKSQESSNPYEVVWSWDEQDTK	0.0552751	2.72e-14	Cathelicidin	CAMP	GO:0001530,GO:0001775,GO:0002250,GO:0002252,GO:0002274,GO:0002376,GO:0002377,GO:0002381,GO:0002440,GO:0002443,GO:0002449,GO:0002460,GO:0003674,GO:0005488,GO:0006928,GO:0006935,GO:0006950,GO:0006952,GO:0006955,GO:0008150,GO:0008219,GO:0008289,GO:0009605,GO:0009607,GO:0009617,GO:0009892,GO:0009893,GO:0009987,GO:0010468,GO:0010604,GO:0010605,GO:0010628,GO:0010629,GO:0016064,GO:0016477,GO:0019222,GO:…	Cathelicidins	NA	NA	NA	NA	NA
sp55_NODE_75241_length_776_cov_91.986130_g42493_i0	28	CathLike_28	CathLike_28	CathLike	Pcin_CathLike_28	P. cinereus	cinereus	209	ERIKLDFEKTRNESTFVFILTRAEGKLKLRINGRCTELSTAHSASKQTRPGRIQFMVKETECLKSEMKNIEDCEFQEGGVMKACTAFHTADQKTDDIVINCDSPVLKRTRVRRARPWNCYRRGGCFSSIGSLTPVETIREQPYWIQSPRLDSGTRAGLTPVEKFQKEYGWIQSSDLNSDVIGRYDSRLRPRDYDILRRLGWHGPGATKK	0.0379695	3.9e-07	Cathelicidin	CAMP	GO:0001530,GO:0001775,GO:0002250,GO:0002252,GO:0002274,GO:0002376,GO:0002377,GO:0002381,GO:0002440,GO:0002443,GO:0002449,GO:0002460,GO:0003674,GO:0005488,GO:0006928,GO:0006935,GO:0006950,GO:0006952,GO:0006955,GO:0008150,GO:0008219,GO:0008289,GO:0009605,GO:0009607,GO:0009617,GO:0009892,GO:0009893,GO:0009987,GO:0010468,GO:0010604,GO:0010605,GO:0010628,GO:0010629,GO:0016064,GO:0016477,GO:0019222,GO:…	Cathelicidins	NA	NA	NA	NA	NA
bp_BINPACKER.1821.1	29	CathLike_29	CathLike_29	CathLike	Pcin_CathLike_29	P. cinereus	cinereus	205	RSHAERNCRCGEKRLIKPSVRNITLHSLRLFFGDTTMLGWVSLFPLLAVTLAAVVPPPPPGDLWSVQTAIDLHNMGIDSVGFLFKLVDTGVDNFMNESASPQQLQFTVKETKCQKSENKRLADCDFKVGGRIKMCSAVNFVVGERYAVVINCDRPSPKRTRSRRDDWWCGEPGCSSPLFKMPPNNEHQVNTELINPDRRKGNIKH	0.0912372	6.03e-10	Cathelicidin	CAMP	GO:0001530,GO:0001775,GO:0002250,GO:0002252,GO:0002274,GO:0002376,GO:0002377,GO:0002381,GO:0002440,GO:0002443,GO:0002449,GO:0002460,GO:0003674,GO:0005488,GO:0006928,GO:0006935,GO:0006950,GO:0006952,GO:0006955,GO:0008150,GO:0008219,GO:0008289,GO:0009605,GO:0009607,GO:0009617,GO:0009892,GO:0009893,GO:0009987,GO:0010468,GO:0010604,GO:0010605,GO:0010628,GO:0010629,GO:0016064,GO:0016477,GO:0019222,GO:…	Cathelicidins	NA	NA	NA	NA	NA
sp75_NODE_51238_length_941_cov_408.652425_g30764_i0	29	CathLike_29.1	CathLike_29	CathLike	Pcin_CathLike_29.1	P. cinereus	cinereus	205	RSHAERNCRCGEKRLIKPSVRNITLHSLRLFFGDTTMLGWVSLFPLLAVTLAAVVPPPPPGDLWSVQHAIDLHNMGIDSDGFLFKLVDTGVDNFMNESASPQQLQFTVKETKCQKSENKRLADCDFKVGGRIKMCSAVNFVVGERYAVVINCDRPSPKRTRSRRDDWWCGEPGCSSPLFKMPPNNEHQVNTELINPDRRKGNIKH	0.0795658	9.85e-10	Cathelicidin	CAMP	GO:0001530,GO:0001775,GO:0002250,GO:0002252,GO:0002274,GO:0002376,GO:0002377,GO:0002381,GO:0002440,GO:0002443,GO:0002449,GO:0002460,GO:0003674,GO:0005488,GO:0006928,GO:0006935,GO:0006950,GO:0006952,GO:0006955,GO:0008150,GO:0008219,GO:0008289,GO:0009605,GO:0009607,GO:0009617,GO:0009892,GO:0009893,GO:0009987,GO:0010468,GO:0010604,GO:0010605,GO:0010628,GO:0010629,GO:0016064,GO:0016477,GO:0019222,GO:…	Cathelicidins	NA	NA	NA	NA	NA
tr_TRINITY_DN16920_c0_g1_i7	29	CathLike_29.2	CathLike_29	CathLike	Pcin_CathLike_29.2	P. cinereus	cinereus	204	SHTGRNCRCGEKRLIKPSVRNITLHSLGLFFGDTTMLGWVSLFPLLAVTLAAVVPPPPPGDLWSVQTAIDLHNMGIDSVGFLFKLVDTGVDNFMNESASPQQLQFTVKETKCQKSENKRLADCDFKVGGRIKMCSAVNFVVGERYAVVINCDRPSPKRTRSRRDDWWCGEPGCSSPLFKMPPNNEHQVNTELINPDRRKGNIKH	0.0805466	5.91e-10	Cathelicidin	CAMP	GO:0001530,GO:0001775,GO:0002250,GO:0002252,GO:0002274,GO:0002376,GO:0002377,GO:0002381,GO:0002440,GO:0002443,GO:0002449,GO:0002460,GO:0003674,GO:0005488,GO:0006928,GO:0006935,GO:0006950,GO:0006952,GO:0006955,GO:0008150,GO:0008219,GO:0008289,GO:0009605,GO:0009607,GO:0009617,GO:0009892,GO:0009893,GO:0009987,GO:0010468,GO:0010604,GO:0010605,GO:0010628,GO:0010629,GO:0016064,GO:0016477,GO:0019222,GO:…	Cathelicidins	NA	NA	NA	NA	NA
tr_TRINITY_DN16920_c0_g1_i5	29	CathLike_29.3	CathLike_29	CathLike	Pcin_CathLike_29.3	P. cinereus	cinereus	204	SHTGRNCRCGEKRLIKPSVRNITLHSLGLFFGDTTMLGWVSLFPLLAVTLAAVVPPPPPGDLWSVQTAIDLHNMGIDSVGFLFKLVDTGVDNFMNESASPQQLQFTVKETKCRKSETKRLADCDFKVGGRMKMCSAVNFVVGERYAVVINCDRPSPKRTRSRRDDWWCGEPGCSSPLFKMPPNNEHQVNTELINPDRRKGNIKH	0.077247	1.57e-08	Cathelicidin	CAMP	GO:0001530,GO:0001775,GO:0002250,GO:0002252,GO:0002274,GO:0002376,GO:0002377,GO:0002381,GO:0002440,GO:0002443,GO:0002449,GO:0002460,GO:0003674,GO:0005488,GO:0006928,GO:0006935,GO:0006950,GO:0006952,GO:0006955,GO:0008150,GO:0008219,GO:0008289,GO:0009605,GO:0009607,GO:0009617,GO:0009892,GO:0009893,GO:0009987,GO:0010468,GO:0010604,GO:0010605,GO:0010628,GO:0010629,GO:0016064,GO:0016477,GO:0019222,GO:…	Cathelicidins	NA	NA	NA	NA	NA
tr_TRINITY_DN16920_c0_g1_i2	29	CathLike_29.4	CathLike_29	CathLike	Pcin_CathLike_29.4	P. cinereus	cinereus	204	SHTGRNCRCGEKRLIKPSVRNITLHSLGLFFGDTTMLGWVSFLPLLAVTLAAVVPPPPSGDLWSVQHAIDLHNMGIDSVGFLFKLVDTGVDNFMNESASPQQLQFTVKETKCQKSENKRLADCDFKVGGRIKMCSAVNFVVGERYAVVINCDRPSPKRTRSRRDDWWCGEPGCSSPLFKMPPNNEHQVNTELINPDRRKGNIKH	0.0690423	2.58e-10	Cathelicidin	CAMP	GO:0001530,GO:0001775,GO:0002250,GO:0002252,GO:0002274,GO:0002376,GO:0002377,GO:0002381,GO:0002440,GO:0002443,GO:0002449,GO:0002460,GO:0003674,GO:0005488,GO:0006928,GO:0006935,GO:0006950,GO:0006952,GO:0006955,GO:0008150,GO:0008219,GO:0008289,GO:0009605,GO:0009607,GO:0009617,GO:0009892,GO:0009893,GO:0009987,GO:0010468,GO:0010604,GO:0010605,GO:0010628,GO:0010629,GO:0016064,GO:0016477,GO:0019222,GO:…	Cathelicidins	NA	NA	NA	NA	NA
sp75_NODE_35765_length_837_cov_40.989501_g15760_i7	30	CathLike_30	CathLike_30	CathLike	Ebis_CathLike_30	E. bislineata	bislineata	204	MQGWVGVLPLLAAALVAAAPPAREALWSLRDVVDFYNQGTRTAYLYRVVGAGASDARATPGQIQFKVKETECLKSEAKNLEDCKFQDGGAMKDCTALLPVDPKTDDIVIHCGSPVPKGTRLVRRPPRRCGRRAGCLSIIGFSPIQVEFPSDLVTEDLQDNTPAEEIHETFHDTDLENKDLPIATENRSPGTEIHKQRGTRLVRG	0.0197804	4.39e-09	Cathelicidin antimicrobial peptide	CAMP	GO:0001530,GO:0001775,GO:0002250,GO:0002252,GO:0002274,GO:0002376,GO:0002377,GO:0002381,GO:0002440,GO:0002443,GO:0002449,GO:0002460,GO:0003674,GO:0005488,GO:0006928,GO:0006935,GO:0006950,GO:0006952,GO:0006955,GO:0008150,GO:0008219,GO:0008289,GO:0009605,GO:0009607,GO:0009617,GO:0009892,GO:0009893,GO:0009987,GO:0010468,GO:0010604,GO:0010605,GO:0010628,GO:0010629,GO:0016064,GO:0016477,GO:0019222,GO:…	Cathelicidins	NA	NA	NA	NA	NA
bp_BINPACKER.372.1	31	CathLike_31	CathLike_31	CathLike	Ebis_CathLike_31	E. bislineata	bislineata, viridescens	203	MECTRQALLVLVALTAAHAAPRGGLQDQAISIAINIYNQQQETSSIYRRAQGDITLPSDSMQMKFRIQETVCSKSDGKKPEDCNFKDNGIMKECIVDMTKKTEVICVTLVPETIVLAAQPTTDDSNANDASNAKDASNNNGVSNNNGASNNNGGSNTGNGKKKDGPNVFVKWINKMLEWLGWKEAGKNDDTLCLECILNQFSK	0.0369116	9.29e-12	defense response to bacterium	CAMP	GO:0001530,GO:0001775,GO:0001817,GO:0001819,GO:0001878,GO:0001906,GO:0001932,GO:0001934,GO:0002227,GO:0002250,GO:0002251,GO:0002252,GO:0002263,GO:0002274,GO:0002275,GO:0002283,GO:0002366,GO:0002376,GO:0002377,GO:0002381,GO:0002385,GO:0002440,GO:0002443,GO:0002444,GO:0002446,GO:0002449,GO:0002460,GO:0002544,GO:0002791,GO:0002793,GO:0003674,GO:0005488,GO:0005575,GO:0005576,GO:0005615,GO:0005622,GO:…	Cathelicidins	NA	NA	NA	NA	NA
tr_TRINITY_DN217523_c0_g1_i1	31	CathLike_31	CathLike_31	CathLike	Nvir_CathLike_31	N. viridescens	bislineata, viridescens	122	IYNQQQETSSIYRRAQGDITLPSDSMQMKFRIQETVCSKSDGKKPEDCNFKDNGIMKECIVDMTKKTEVICVTLVPETIVLAAQPTTDDSNANDASNAKDASNNNGVSNNNGASNNNGGSNT	0.013605	9.87e-09	Cathelicidin	CAMP	GO:0001775,GO:0001817,GO:0001819,GO:0001878,GO:0001906,GO:0001932,GO:0001934,GO:0002227,GO:0002251,GO:0002252,GO:0002263,GO:0002274,GO:0002275,GO:0002283,GO:0002366,GO:0002376,GO:0002385,GO:0002443,GO:0002444,GO:0002446,GO:0002544,GO:0002791,GO:0002793,GO:0005575,GO:0005576,GO:0005615,GO:0005622,GO:0005623,GO:0005737,GO:0006810,GO:0006887,GO:0006950,GO:0006952,GO:0006954,GO:0006955,GO:0006959,GO:…	Cathelicidins	NA	NA	NA	NA	NA
tr_TRINITY_DN734_c0_g1_i2	31	CathLike_31.1	CathLike_31	CathLike	Ebis_CathLike_31.1	E. bislineata	bislineata, viridescens	143	MQMKFRIQETVCSKSDGKKPEDCNFKDNGIMKECIVDMTKKTEVICVTLVPETIVLAAQPTTDDSNANDASNAKDASNNNGVSNNNGASNNNGGSNTGNGKKKDGPNVFVKWINKMLEWLGWKEAGKNDDTLCLECILNQFSK	0.0387336	1.21e-06	Cathelicidin	CAMP	GO:0001775,GO:0001817,GO:0001819,GO:0001878,GO:0001906,GO:0001932,GO:0001934,GO:0002227,GO:0002251,GO:0002252,GO:0002263,GO:0002274,GO:0002275,GO:0002283,GO:0002366,GO:0002376,GO:0002385,GO:0002443,GO:0002444,GO:0002446,GO:0002544,GO:0002791,GO:0002793,GO:0005575,GO:0005576,GO:0005615,GO:0005622,GO:0005623,GO:0005737,GO:0006810,GO:0006887,GO:0006950,GO:0006952,GO:0006954,GO:0006955,GO:0006959,GO:…	Cathelicidins	NA	NA	NA	NA	NA
tr_TRINITY_DN734_c0_g1_i1	31	CathLike_31.2	CathLike_31	CathLike	Ebis_CathLike_31.2	E. bislineata	bislineata, viridescens	203	MDCTWQALLVLVALTAAHAAPRGGLQDQAISIAINIYNQQQETSSIYRRAQGDITLPSDSMQMKFRIQETVCSKSDGKKPEDCNFKDNGIMKECIVDMTKKTEVICVTLVPETIVLAAQPTTDDSNANDASNAKDASNNNGVSNNNGASNNNGGSNTGNGKKKDGPNVFVKWINKMLEWLGWKEAGKNDDTLCLECILNQFSK	0.0354657	1.73e-12	defense response to bacterium	CAMP	GO:0001530,GO:0001775,GO:0001817,GO:0001819,GO:0001878,GO:0001906,GO:0001932,GO:0001934,GO:0002227,GO:0002250,GO:0002251,GO:0002252,GO:0002263,GO:0002274,GO:0002275,GO:0002283,GO:0002366,GO:0002376,GO:0002377,GO:0002381,GO:0002385,GO:0002440,GO:0002443,GO:0002444,GO:0002446,GO:0002449,GO:0002460,GO:0002544,GO:0002791,GO:0002793,GO:0003674,GO:0005488,GO:0005575,GO:0005576,GO:0005615,GO:0005622,GO:…	Cathelicidins	NA	NA	NA	NA	NA
bp_BINPACKER.3743.4	32	CathLike_32	CathLike_32	CathLike	Nvir_CathLike_32	N. viridescens	viridescens	201	MQHRVEMWWQVMLVLGLVAGGSCASLGDGEPGDLGSAIAAAVNSYTSSVFRIKDVWVQRLDPNKSNSPVQLTFTMRETMCQKSEEQNPEDCGFKDGGIVKNCTIVIREDKTTADLLCVPANSEVVTEESTRGGVAVEESTHEGVAGRIRDVAERRRLQQPPPPFLTSLFQPTLAPGMWMGPLLCCWWKLCPCPVRANTTRG	0.0776319	1.58e-09	negative regulation of growth of symbiont on or near host surface	CAMP	GO:0001775,GO:0001817,GO:0001819,GO:0001878,GO:0001906,GO:0001932,GO:0001934,GO:0002227,GO:0002251,GO:0002252,GO:0002263,GO:0002274,GO:0002275,GO:0002283,GO:0002366,GO:0002376,GO:0002385,GO:0002443,GO:0002444,GO:0002446,GO:0002544,GO:0002791,GO:0002793,GO:0005575,GO:0005576,GO:0005615,GO:0005622,GO:0005623,GO:0005737,GO:0006810,GO:0006887,GO:0006950,GO:0006952,GO:0006954,GO:0006955,GO:0006959,GO:…	Cathelicidins	NA	NA	NA	NA	NA
bp_BINPACKER.3743.5	32	CathLike_32.1	CathLike_32	CathLike	Nvir_CathLike_32.1	N. viridescens	viridescens	191	MQHRVEMWWQVMLVLGLVAGGSCASLGDGEPGDLGSAIAAAVNSYTSSVFRIKDVWVQRLDPNKSNSPVQLTFTMRETMCQKSEEQNPEDCGFKDGGIVKNCTIVIREDKTTADLLCVPANSEVVTEESTRGGVADRIRGVAGRRRLQQPPPPFLTSLFQPTLAPGMWMGPLLCCWWKLCPCPVRANTTRG	0.209215	6.26e-10	Cathelicidin	CAMP	GO:0001775,GO:0001817,GO:0001819,GO:0001878,GO:0001906,GO:0001932,GO:0001934,GO:0002227,GO:0002251,GO:0002252,GO:0002263,GO:0002274,GO:0002275,GO:0002283,GO:0002366,GO:0002376,GO:0002385,GO:0002443,GO:0002444,GO:0002446,GO:0002544,GO:0002791,GO:0002793,GO:0005575,GO:0005576,GO:0005615,GO:0005622,GO:0005623,GO:0005737,GO:0006810,GO:0006887,GO:0006950,GO:0006952,GO:0006954,GO:0006955,GO:0006959,GO:…	Cathelicidins	NA	NA	NA	NA	NA
sp75_NODE_73130_length_762_cov_60.336245_g42268_i0	32	CathLike_32.2	CathLike_32	CathLike	Nvir_CathLike_32.2	N. viridescens	viridescens	185	MWWQVMLVLGLVAGGSCASLGDGEPGDLGSAIAAAVNSYTSSVFRIKDVWVQRLDPNKSNSPVQLTFTIRETMCQKSEEQNTEDCGFKDGGIVKSCTIVIREDKTTADLLCVPANSEVVTEESTRGGVADRIRGVAGRRRLQQPPPPFLTSLFQPTLAPGMWMGPLLCCWWKLCPCPVRANTTRG	0.240599	4.19e-09	Cathelicidin antimicrobial peptide	CAMP	GO:0001775,GO:0001817,GO:0001819,GO:0001878,GO:0001906,GO:0001932,GO:0001934,GO:0002227,GO:0002251,GO:0002252,GO:0002263,GO:0002274,GO:0002275,GO:0002283,GO:0002366,GO:0002376,GO:0002385,GO:0002443,GO:0002444,GO:0002446,GO:0002544,GO:0002791,GO:0002793,GO:0005575,GO:0005576,GO:0005615,GO:0005622,GO:0005623,GO:0005737,GO:0006810,GO:0006887,GO:0006950,GO:0006952,GO:0006954,GO:0006955,GO:0006959,GO:…	Cathelicidins	NA	NA	NA	NA	NA
sp55_NODE_72897_length_944_cov_433.806524_g36070_i0	32	CathLike_32.3	CathLike_32	CathLike	Nvir_CathLike_32.3	N. viridescens	viridescens	185	MWWQVMLVLGLVAGGSCASLGDGEPGDLGSAIAAAVNSYTSSVFRIKDVWVQRLDPNKSNSPVQLTFTIRETMCQKSEEQNTEDCGFKDGGIVKSCTIVIREDKTTADLLCVPANSEVVTEESTRGGVADRIRGVAGRRRLQQPPPPFLTSLFQPTLAPGMWMGPLLCCWWKLCPCPVRASTTRG	0.224038	4.19e-09	Cathelicidin antimicrobial peptide	CAMP	GO:0001775,GO:0001817,GO:0001819,GO:0001878,GO:0001906,GO:0001932,GO:0001934,GO:0002227,GO:0002251,GO:0002252,GO:0002263,GO:0002274,GO:0002275,GO:0002283,GO:0002366,GO:0002376,GO:0002385,GO:0002443,GO:0002444,GO:0002446,GO:0002544,GO:0002791,GO:0002793,GO:0005575,GO:0005576,GO:0005615,GO:0005622,GO:0005623,GO:0005737,GO:0006810,GO:0006887,GO:0006950,GO:0006952,GO:0006954,GO:0006955,GO:0006959,GO:…	Cathelicidins	NA	NA	NA	NA	NA
bp_BINPACKER.655.2	33	CathLike_33	CathLike_33	CathLike	Ebis_CathLike_33	E. bislineata	bislineata	199	MSFPPFLFQLLYPQRSGHTMAFSIQAALVLSIVSTVNAARLVDKYKNTPENAIASAIDIYNRGQDASSIFRLRKGFPSSTPDDLTDPQQFTLIIQETECMKSGKKRAEDCPFKDGGIVQICTTEMTRKKSKATVTGCETVTPELVESLKKMEDTKKLENMEESYNEVMNSDKALVYQTLSCMICIICKLVPCDKNKMLP	0.0606732	1.35e-10	Cathelicidin	CAMP	GO:0001530,GO:0001775,GO:0002250,GO:0002252,GO:0002274,GO:0002376,GO:0002377,GO:0002381,GO:0002440,GO:0002443,GO:0002449,GO:0002460,GO:0003674,GO:0005488,GO:0006928,GO:0006935,GO:0006950,GO:0006952,GO:0006955,GO:0008150,GO:0008219,GO:0008289,GO:0009605,GO:0009607,GO:0009617,GO:0009892,GO:0009893,GO:0009987,GO:0010468,GO:0010604,GO:0010605,GO:0010628,GO:0010629,GO:0016064,GO:0016477,GO:0019222,GO:…	Cathelicidins	NA	NA	NA	NA	NA
bp_BINPACKER.655.6	33	CathLike_33.1	CathLike_33	CathLike	Ebis_CathLike_33.1	E. bislineata	bislineata	199	MSFPPFLFQLLYPQRSGHTMAFSIQAALVLSIVSTVNAAALVDKYKNTPENAIASAIDIYNRGQDASSIFRLRKGFPSSTPDDLTDPQQFTLIIQETECMKSGKKRAEDCPFKDGGIVQICTTEMTRKKSKATVTGCETVTPELVESLKKMEDTKKLENMEESYNEVMNSDKALVYQTLSCMICIICKLVPCDKNKMLP	0.0572312	6.97e-11	Cathelicidin	CAMP	GO:0001530,GO:0001775,GO:0002250,GO:0002252,GO:0002274,GO:0002376,GO:0002377,GO:0002381,GO:0002440,GO:0002443,GO:0002449,GO:0002460,GO:0003674,GO:0005488,GO:0006928,GO:0006935,GO:0006950,GO:0006952,GO:0006955,GO:0008150,GO:0008219,GO:0008289,GO:0009605,GO:0009607,GO:0009617,GO:0009892,GO:0009893,GO:0009987,GO:0010468,GO:0010604,GO:0010605,GO:0010628,GO:0010629,GO:0016064,GO:0016477,GO:0019222,GO:…	Cathelicidins	NA	NA	NA	NA	NA
sp55_NODE_17347_length_2168_cov_568.716517_g10851_i0	33	CathLike_33.2	CathLike_33	CathLike	Ebis_CathLike_33.2	E. bislineata	bislineata	179	MAFSIQAALVLSIVSTVNAAALVDKYKNTPENAIASAIDIYNRGQQASIFRLRKGFPSSTPDDLTDPQQFTLIIQETECMKSGKKRAEDCPFKDGGIVQICTTEMTRKKSKATVTGCETVTPELVESLKKMEDTKKLENMEESYNEVMNSDKALVYQTLSCMICIICKLVPCDKNKMLP	0.0201733	6.54e-09	Cathelicidin	CAMP	GO:0001530,GO:0001775,GO:0002250,GO:0002252,GO:0002274,GO:0002376,GO:0002377,GO:0002381,GO:0002440,GO:0002443,GO:0002449,GO:0002460,GO:0003674,GO:0005488,GO:0006928,GO:0006935,GO:0006950,GO:0006952,GO:0006955,GO:0008150,GO:0008219,GO:0008289,GO:0009605,GO:0009607,GO:0009617,GO:0009892,GO:0009893,GO:0009987,GO:0010468,GO:0010604,GO:0010605,GO:0010628,GO:0010629,GO:0016064,GO:0016477,GO:0019222,GO:…	Cathelicidins	NA	NA	NA	NA	NA
tr_TRINITY_DN305_c1_g1_i7	34	CathLike_34	CathLike_34	CathLike	Ebis_CathLike_34	E. bislineata	bislineata	198	MEAWVRFTALLIVTVGSNGAPLEKTTVSSPHPTTLAEAIAAYNSAPEVTSLFRVYEANPETRQDTSTSPKQLRFTIKETVCPKQLDAQPIDGCAFRDSGVVKDCTATIFEKLGMKNVLVTCETLTVNAPVRRRRQVHHCPMVGGCTVTIFEMFGIMTPVITCEMVTENLRIRRQAPQYARREYRREYRRNQPGIYTCI	0.0532329	5.09e-16	play a role in the innate immune response	CAMP	GO:0001530,GO:0001775,GO:0002250,GO:0002252,GO:0002274,GO:0002376,GO:0002377,GO:0002381,GO:0002440,GO:0002443,GO:0002449,GO:0002460,GO:0003674,GO:0005488,GO:0006928,GO:0006935,GO:0006950,GO:0006952,GO:0006955,GO:0008150,GO:0008219,GO:0008289,GO:0009605,GO:0009607,GO:0009617,GO:0009892,GO:0009893,GO:0009987,GO:0010468,GO:0010604,GO:0010605,GO:0010628,GO:0010629,GO:0016064,GO:0016477,GO:0019222,GO:…	Cathelicidins	NA	NA	NA	NA	NA
sp75_NODE_15650_length_1995_cov_37.401562_g10868_i0	34	CathLike_34.1	CathLike_34	CathLike	Ebis_CathLike_34.1	E. bislineata	bislineata	137	RQDTSTSPKQLRFTIKETVCPKQLDIQPINECAFRDSGVVKDCTATIFEKLGMKNVLVTCETLTVNAPVRRRRQVHHCPMVGGCTVTIFEMFGIMTPVITCEMVTENLRIRRQAPQYARREYRREYRRNQPGIYTCI	0.567905	1.12e-10	Cathelicidin	CAMP	GO:0001530,GO:0001775,GO:0002250,GO:0002252,GO:0002274,GO:0002376,GO:0002377,GO:0002381,GO:0002440,GO:0002443,GO:0002449,GO:0002460,GO:0003674,GO:0005488,GO:0006928,GO:0006935,GO:0006950,GO:0006952,GO:0006955,GO:0008150,GO:0008219,GO:0008289,GO:0009605,GO:0009607,GO:0009617,GO:0009892,GO:0009893,GO:0009987,GO:0010468,GO:0010604,GO:0010605,GO:0010628,GO:0010629,GO:0016064,GO:0016477,GO:0019222,GO:…	Cathelicidins	NA	NA	NA	NA	NA
bp_BINPACKER.3001.1	35	H2A_35	H2A_35	H2A	Nvir_H2A_35	N. viridescens	viridescens	196	LVTAHRLYKLSHWLSAVRRFVYIHVEGLKSFIIACSEQSPTCFAQLPPLTIMSGRGKTSGKARAKSKTRSSRAGLQFPVGRVHRLLRKGNYAERVGAGAPVYLAAVLEYLTAEILELAGNAARDNKKTRIIPRHLQLAVRNDEELNKLLGGVTIAQGGVLPNIQAVLLPKKTAAASAAPSPSKSKGKKSSQQSQEY	0.0245268	2.91e-79	chromatin silencing	H2AFX	GO:0000003,GO:0000228,GO:0000724,GO:0000725,GO:0000785,GO:0000790,GO:0000793,GO:0000794,GO:0000803,GO:0001673,GO:0001741,GO:0003674,GO:0003676,GO:0003677,GO:0003684,GO:0005488,GO:0005515,GO:0005575,GO:0005622,GO:0005623,GO:0005634,GO:0005654,GO:0005657,GO:0005694,GO:0005813,GO:0005815,GO:0005856,GO:0006139,GO:0006259,GO:0006281,GO:0006302,GO:0006310,GO:0006325,GO:0006342,GO:0006355,GO:0006725,GO:…	Histone,Histone_H2A_C	DADP_SP_2965	100	10.7143	100	7.1e-07
tr_TRINITY_DN17612_c0_g1_i6	35	H2A_35.1	H2A_35	H2A	Nvir_H2A_35.1	N. viridescens	viridescens	196	LVTAHRLYKLSHWLSAVRRFVYIHVEGLKSFIIACSEKSPACFAQLPPLTIMSGRGKTSGKARAKSKTRSSRAGLQFPVGRVHRLLRKGNYAERVGAGAPVYLAAVLEYLTAEILELAGNAARDNKKTRIIPRHLQLAVRNDEELNKLLGGVTIAQGGVLPNIQAVLLPKKTAAASAAPSPSKSKGKKSSQQSQEY	0.0237915	4.14e-79	chromatin silencing	H2AFX	GO:0000003,GO:0000228,GO:0000724,GO:0000725,GO:0000785,GO:0000790,GO:0000793,GO:0000794,GO:0000803,GO:0001673,GO:0001741,GO:0003674,GO:0003676,GO:0003677,GO:0003684,GO:0005488,GO:0005515,GO:0005575,GO:0005622,GO:0005623,GO:0005634,GO:0005654,GO:0005657,GO:0005694,GO:0005813,GO:0005815,GO:0005856,GO:0006139,GO:0006259,GO:0006281,GO:0006302,GO:0006310,GO:0006325,GO:0006342,GO:0006355,GO:0006725,GO:…	Histone,Histone_H2A_C	DADP_SP_2965	100	10.7143	100	7.1e-07
tr_TRINITY_DN17612_c0_g1_i1	35	H2A_35.2	H2A_35	H2A	Nvir_H2A_35.2	N. viridescens	viridescens	196	LVTAHRLYKLSHWLSAVRRFVYIHVEGLKSFIIACSEKSPACFAQLPPLTIMSGRGKTSGKARAKSKTRSSRAGLQFPVGRVHRLLRKGNYAERVGAGAPVYLAAVLEYLTAEILELAGNAARDNKKTRIIPRHLQLAVRNDEELNKLLGGVTIAQGGVLPNIQAVLLPKKSAAASVAPSPSKSKGKKSSQQSQEY	0.0230032	6.16e-81	chromatin silencing	H2AFX	GO:0000003,GO:0000228,GO:0000724,GO:0000725,GO:0000785,GO:0000790,GO:0000793,GO:0000794,GO:0000803,GO:0001673,GO:0001741,GO:0003674,GO:0003676,GO:0003677,GO:0003684,GO:0005488,GO:0005515,GO:0005575,GO:0005622,GO:0005623,GO:0005634,GO:0005654,GO:0005657,GO:0005694,GO:0005813,GO:0005815,GO:0005856,GO:0006139,GO:0006259,GO:0006281,GO:0006302,GO:0006310,GO:0006325,GO:0006342,GO:0006355,GO:0006725,GO:…	Histone,Histone_H2A_C	DADP_SP_2965	100	10.7143	100	7.1e-07
sp75_NODE_79310_length_693_cov_475.449838_g47881_i0	35	H2A_35.3	H2A_35	H2A	Nvir_H2A_35.3	N. viridescens	viridescens	184	WLSAVRRFVYIHVEGLKSFIIACSEQSPACFAQLPPLTIMSGRGKTSGKARAKSKTRSSRAGLQFPVGRVHRLLRKGNYAERVGAGAPVYLAAVLEYLTAEILELAGNAARDNKKTRIIPRHLQLAVRNDEELNKLLGGVTIAQGGVLPNIQAVLLPKKTAAASAAPSPSKSKGKKSSQQSQEY	0.0409013	1.83e-79	chromatin silencing	H2AFX	GO:0000003,GO:0000228,GO:0000724,GO:0000725,GO:0000785,GO:0000790,GO:0000793,GO:0000794,GO:0000803,GO:0001673,GO:0001741,GO:0003674,GO:0003676,GO:0003677,GO:0003684,GO:0005488,GO:0005515,GO:0005575,GO:0005622,GO:0005623,GO:0005634,GO:0005654,GO:0005657,GO:0005694,GO:0005813,GO:0005815,GO:0005856,GO:0006139,GO:0006259,GO:0006281,GO:0006302,GO:0006310,GO:0006325,GO:0006342,GO:0006355,GO:0006725,GO:…	Histone,Histone_H2A_C	DADP_SP_2965	100	11.413	100	6.7e-07
sp55_NODE_94478_length_695_cov_667.271875_g53280_i0	35	H2A_35.4	H2A_35	H2A	Nvir_H2A_35.4	N. viridescens	viridescens	184	WLSAVRRFVYIHVEGLKSFIIACSEQSPTCFAQLPPLTIMSGRGKTSGKARAKSKTRSSRAGLQFPVGRVHRLLRKGNYAERVGAGAPVYLAAVLEYLTAEILELAGNAARDNKKTRIIPRHLQLAVRNDEELNKLLGGVTIAQGGVLPNIQAVLLPKKTAAASAAPSPSKSKGKKSSQQSQEY	0.0387008	1.83e-79	chromatin silencing	H2AFX	GO:0000003,GO:0000228,GO:0000724,GO:0000725,GO:0000785,GO:0000790,GO:0000793,GO:0000794,GO:0000803,GO:0001673,GO:0001741,GO:0003674,GO:0003676,GO:0003677,GO:0003684,GO:0005488,GO:0005515,GO:0005575,GO:0005622,GO:0005623,GO:0005634,GO:0005654,GO:0005657,GO:0005694,GO:0005813,GO:0005815,GO:0005856,GO:0006139,GO:0006259,GO:0006281,GO:0006302,GO:0006310,GO:0006325,GO:0006342,GO:0006355,GO:0006725,GO:…	Histone,Histone_H2A_C	DADP_SP_2965	100	11.413	100	6.7e-07
tr_TRINITY_DN17612_c0_g1_i10	35	H2A_35.5	H2A_35	H2A	Nvir_H2A_35.5	N. viridescens	viridescens	177	RIYTHVEGFHSFIIACSEQSSTCFAQFPPLTIMSGRGKTSGKARAKSKTRSSRAGLQFPVGRVHRLLRKGNYAERVGAGAPVYLAAVLEYLTAEILELAGNAARDNKKTRIIPRHLQLAVRNDEELNKLLGGVTIAQGGVLPNIQAVLLPKKTAAASAAPSPSKSKGKKSSQQSQEY	0.0314698	1.98e-79	chromatin silencing	H2AFX	GO:0000003,GO:0000228,GO:0000724,GO:0000725,GO:0000785,GO:0000790,GO:0000793,GO:0000794,GO:0000803,GO:0001673,GO:0001741,GO:0003674,GO:0003676,GO:0003677,GO:0003684,GO:0005488,GO:0005515,GO:0005575,GO:0005622,GO:0005623,GO:0005634,GO:0005654,GO:0005657,GO:0005694,GO:0005813,GO:0005815,GO:0005856,GO:0006139,GO:0006259,GO:0006281,GO:0006302,GO:0006310,GO:0006325,GO:0006342,GO:0006355,GO:0006725,GO:…	Histone,Histone_H2A_C	DADP_SP_2965	100	11.8644	100	6.5e-07
sp75_NODE_80426_length_682_cov_211.499176_g48909_i0	35	H2A_35.6	H2A_35	H2A	Nvir_H2A_35.6	N. viridescens	viridescens	145	MSGRGKTSGKARAKSKTRSSRAGLQFPVGRVHRLLRKGNYAERVGAGAPVYLAAVLEYLTAEILELAGNAARDNKKTRIIPRHLQLAVRNDEELNKLLGGVTIAQGGVLPNIQAVLLPKKTAAASAAPSPSKSKGKKSSQQSQEY	0.495254	9.21e-79	chromatin silencing	H2AFX	GO:0000003,GO:0000228,GO:0000724,GO:0000725,GO:0000785,GO:0000790,GO:0000793,GO:0000794,GO:0000803,GO:0001673,GO:0001741,GO:0003674,GO:0003676,GO:0003677,GO:0003684,GO:0005488,GO:0005515,GO:0005575,GO:0005622,GO:0005623,GO:0005634,GO:0005654,GO:0005657,GO:0005694,GO:0005813,GO:0005815,GO:0005856,GO:0006139,GO:0006259,GO:0006281,GO:0006302,GO:0006310,GO:0006325,GO:0006342,GO:0006355,GO:0006725,GO:…	Histone,Histone_H2A_C	DADP_SP_2965	100	14.4828	100	5.3e-07
bp_BINPACKER.3743.1	36	CathLike_36	CathLike_36	CathLike	Nvir_CathLike_36	N. viridescens	viridescens	196	MQHRVEMWWQVMLVLGLVAGGSCASLGDGEPGDLGSAIAAAVNSYTSSVFRIKDVWVQRLDPNKSNSPVQLTFTMRETMCQKSEEQNPEDCGFKDGGIVKNCTIVIREDKTTADLLCVPANSEVVTEESTRGGVAVEESTHEGVAGRIRDVAERRRLQQPPSQTSENQPVKPLKPGTAFSYLYCCVMKLCHCPTMR	0.0349468	1.43e-09	negative regulation of growth of symbiont on or near host surface	CAMP	GO:0001775,GO:0001817,GO:0001819,GO:0001878,GO:0001906,GO:0001932,GO:0001934,GO:0002227,GO:0002251,GO:0002252,GO:0002263,GO:0002274,GO:0002275,GO:0002283,GO:0002366,GO:0002376,GO:0002385,GO:0002443,GO:0002444,GO:0002446,GO:0002544,GO:0002791,GO:0002793,GO:0005575,GO:0005576,GO:0005615,GO:0005622,GO:0005623,GO:0005737,GO:0006810,GO:0006887,GO:0006950,GO:0006952,GO:0006954,GO:0006955,GO:0006959,GO:…	Cathelicidins	NA	NA	NA	NA	NA
sp55_NODE_46815_length_737_cov_1207.463343_g32253_i0	37	CathLike_37	CathLike_37	CathLike	Ebis_CathLike_37	E. bislineata	bislineata	188	RCSLDDAADVARSAVYKPAHSLGRYLDDTTMLGWAGVLPLLAAALAATVPTSPPQELWNLQNAVNLQNIWTSSDDYMFRLVDTDVVEVSANPTQLHFKIKETECQRKLGIQSAEKCEFKNSGVVRECTATVHKERPSNSISASCKPMTQKTQIRRPRHAKECTTKNSKKGCKRKPHPSGLTALSDLTG	0.0146312	3.65e-07	Cathelicidin	CAMP	GO:0001530,GO:0001775,GO:0002250,GO:0002252,GO:0002274,GO:0002376,GO:0002377,GO:0002381,GO:0002440,GO:0002443,GO:0002449,GO:0002460,GO:0003674,GO:0005488,GO:0006928,GO:0006935,GO:0006950,GO:0006952,GO:0006955,GO:0008150,GO:0008219,GO:0008289,GO:0009605,GO:0009607,GO:0009617,GO:0009892,GO:0009893,GO:0009987,GO:0010468,GO:0010604,GO:0010605,GO:0010628,GO:0010629,GO:0016064,GO:0016477,GO:0019222,GO:…	Cathelicidins	NA	NA	NA	NA	NA
sp75_NODE_39923_length_737_cov_621.125378_g11710_i1	37	CathLike_37.1	CathLike_37	CathLike	Ebis_CathLike_37.1	E. bislineata	bislineata	188	RCSLDDAADVARSAVYKPAHSLGRYLDDTTMLGWAGVLPLLAAALAATVPTSPPQELWNLQNAVNLQNIWMGSDDYMFRLVDTDVVEVSANPTQLHFKIKETECQRKLGIESAEKCEFKNSGVVRECTATVHKERPSNSISASCKPMTQKTQIRRPRHAKECTTKNSKKGCKRKPHPSGLTALSDLTG	0.0134892	9.72e-07	Cathelicidin	CAMP	GO:0001530,GO:0001775,GO:0002250,GO:0002252,GO:0002274,GO:0002376,GO:0002377,GO:0002381,GO:0002440,GO:0002443,GO:0002449,GO:0002460,GO:0003674,GO:0005488,GO:0006928,GO:0006935,GO:0006950,GO:0006952,GO:0006955,GO:0008150,GO:0008219,GO:0008289,GO:0009605,GO:0009607,GO:0009617,GO:0009892,GO:0009893,GO:0009987,GO:0010468,GO:0010604,GO:0010605,GO:0010628,GO:0010629,GO:0016064,GO:0016477,GO:0019222,GO:…	Cathelicidins	NA	NA	NA	NA	NA
tr_TRINITY_DN562_c0_g1_i2	37	CathLike_37.2	CathLike_37	CathLike	Ebis_CathLike_37.2	E. bislineata	bislineata	158	MLGWAGVLPLLAAALAATVPTSPPQELWNLQNAVNLQNIWTSSDDYMFRLVDTDVVEVSTNPTQLHFKIKETECQRKLGIQDTEKCEFKNSGVVRECTATVHKERPSNSISVACKPMTQKTQIRRPRHAKECTTKNSKKGCKRKPHPSGLTALSDLTG	0.160397	7.27e-08	Cathelicidin	CAMP	GO:0001530,GO:0001775,GO:0002250,GO:0002252,GO:0002274,GO:0002376,GO:0002377,GO:0002381,GO:0002440,GO:0002443,GO:0002449,GO:0002460,GO:0003674,GO:0005488,GO:0006928,GO:0006935,GO:0006950,GO:0006952,GO:0006955,GO:0008150,GO:0008219,GO:0008289,GO:0009605,GO:0009607,GO:0009617,GO:0009892,GO:0009893,GO:0009987,GO:0010468,GO:0010604,GO:0010605,GO:0010628,GO:0010629,GO:0016064,GO:0016477,GO:0019222,GO:…	Cathelicidins	NA	NA	NA	NA	NA
bp_BINPACKER.3875.6	38	CathLike_38	CathLike_38	CathLike	Nvir_CathLike_38	N. viridescens	viridescens	186	MERCVGVLAVLAVASAARSPSLPQVSWTVEDAVDLFNKRSNEDYIFKLVETDAEYVVISGDQSTRPHQMHFTVMETRCLVSENKNTQDCDFKKAGTMKACTAGLLVEPDKYFIKINCDSLAPKRTRAGRSAAEWPGCRRPDCHSINSRDYFTTKPRRKIKKKKPTQAERHLEFHVLDYTLGADVNQ	0.0441685	1.66e-17	Cathelicidin	CAMP	GO:0001530,GO:0001775,GO:0002250,GO:0002252,GO:0002274,GO:0002376,GO:0002377,GO:0002381,GO:0002440,GO:0002443,GO:0002449,GO:0002460,GO:0003674,GO:0005488,GO:0006928,GO:0006935,GO:0006950,GO:0006952,GO:0006955,GO:0008150,GO:0008219,GO:0008289,GO:0009605,GO:0009607,GO:0009617,GO:0009892,GO:0009893,GO:0009987,GO:0010468,GO:0010604,GO:0010605,GO:0010628,GO:0010629,GO:0016064,GO:0016477,GO:0019222,GO:…	Cathelicidins	NA	NA	NA	NA	NA
tr_TRINITY_DN1190_c0_g1_i7	38	CathLike_38.1	CathLike_38	CathLike	Nvir_CathLike_38.1	N. viridescens	viridescens	186	MERCVGVLAVLAVASAARSPSLPQVSWTVEDAVDLFNKRSNEDYIFKLVETDAEYVVISGDQSTRPHQMHFTVMETRCLVSENKNTQDCDFKKAGTMKACTAGLLVEPDKYVIKINCDSLAPKRTRAGRSAAEWPGCRRPDCHSINSRDYFTTKPRRKFKKKKPTQAERHLEFHVLDYTLGADVNQ	0.0469928	8.4e-18	Cathelicidin	CAMP	GO:0001530,GO:0001775,GO:0002250,GO:0002252,GO:0002274,GO:0002376,GO:0002377,GO:0002381,GO:0002440,GO:0002443,GO:0002449,GO:0002460,GO:0003674,GO:0005488,GO:0006928,GO:0006935,GO:0006950,GO:0006952,GO:0006955,GO:0008150,GO:0008219,GO:0008289,GO:0009605,GO:0009607,GO:0009617,GO:0009892,GO:0009893,GO:0009987,GO:0010468,GO:0010604,GO:0010605,GO:0010628,GO:0010629,GO:0016064,GO:0016477,GO:0019222,GO:…	Cathelicidins	NA	NA	NA	NA	NA
sp75_NODE_57699_length_1011_cov_162.518162_g27997_i2	38	CathLike_38.2	CathLike_38	CathLike	Nvir_CathLike_38.2	N. viridescens	viridescens	186	MERCVGVLAVLAVASAARSPSLPQVSWTVEDAVDLFNKRSNEDYIFKLVETDAEYVVISGDQSTRPHQMHFTVMETRCLVSENKNTQDCDFKKAGTMKACTAGLLVELDKNVIKINCDSLAPKRTRAGRSAAEWPGCRRPDCHSINSRDYFTTKPRRKIKKKKPTQAERHLEFHVLDYTLGADVNQ	0.0451329	1.66e-17	Cathelicidin	CAMP	GO:0001530,GO:0001775,GO:0002250,GO:0002252,GO:0002274,GO:0002376,GO:0002377,GO:0002381,GO:0002440,GO:0002443,GO:0002449,GO:0002460,GO:0003674,GO:0005488,GO:0006928,GO:0006935,GO:0006950,GO:0006952,GO:0006955,GO:0008150,GO:0008219,GO:0008289,GO:0009605,GO:0009607,GO:0009617,GO:0009892,GO:0009893,GO:0009987,GO:0010468,GO:0010604,GO:0010605,GO:0010628,GO:0010629,GO:0016064,GO:0016477,GO:0019222,GO:…	Cathelicidins	NA	NA	NA	NA	NA
tr_TRINITY_DN193213_c0_g1_i1	38	CathLike_38.3	CathLike_38	CathLike	Nvir_CathLike_38.3	N. viridescens	viridescens	104	METRCLVSENKNTQDCDFKKAGTMKACTAGLLVELDKNVIKINCDSLAPKRTRAGRSAAEWPGCRRPDCHSINSRDYFTTKPRRKIKKKKPTQAERHLEFHVHD	0.00873454	1.04e-06	Cathelicidin	CAMP	GO:0001530,GO:0001775,GO:0002250,GO:0002252,GO:0002274,GO:0002376,GO:0002377,GO:0002381,GO:0002440,GO:0002443,GO:0002449,GO:0002460,GO:0003674,GO:0005488,GO:0006928,GO:0006935,GO:0006950,GO:0006952,GO:0006955,GO:0008150,GO:0008219,GO:0008289,GO:0009605,GO:0009607,GO:0009617,GO:0009892,GO:0009893,GO:0009987,GO:0010468,GO:0010604,GO:0010605,GO:0010628,GO:0010629,GO:0016064,GO:0016477,GO:0019222,GO:…	Cathelicidins	NA	NA	NA	NA	NA
bp_BINPACKER.209810.1	38	CathLike_38.4	CathLike_38	CathLike	Nvir_CathLike_38.4	N. viridescens	viridescens	109	MHFTVMETRCLVSENKNTQDCDFKKAGTMKACTAGLLVELDKNVIKINCDSLAPKRTRAGRSAAEWPGCRRPDCHSINSRDYFTTKPRRKIKKKKPTQAERHLEFHVHD	0.0148774	1.12e-08	Cathelicidin	CAMP	GO:0001530,GO:0001775,GO:0002250,GO:0002252,GO:0002274,GO:0002376,GO:0002377,GO:0002381,GO:0002440,GO:0002443,GO:0002449,GO:0002460,GO:0003674,GO:0005488,GO:0006928,GO:0006935,GO:0006950,GO:0006952,GO:0006955,GO:0008150,GO:0008219,GO:0008289,GO:0009605,GO:0009607,GO:0009617,GO:0009892,GO:0009893,GO:0009987,GO:0010468,GO:0010604,GO:0010605,GO:0010628,GO:0010629,GO:0016064,GO:0016477,GO:0019222,GO:…	Cathelicidins	NA	NA	NA	NA	NA
bp_BINPACKER.3518.1	39	CathLike_39	CathLike_39	CathLike	Pcin_CathLike_39	P. cinereus	cinereus	183	MALSIQGALVLSVVTLINASALVDERKSAQEKAIVSAIDVYNSGQDIPNVFRLRIGFPTSSADNLTDPKNFTLIIQETKCLTSEKKRAEDCPFKDDGIVKICAAEMSGENSTAMVTRCDTVTPELVESLKRMEDTELANTMTATNTATEEQVNMMMATNTTMLSHALTCIPCVVCNLGAYCPP	0.0294099	1.86e-10	Cathelicidin	CAMP	GO:0001530,GO:0001775,GO:0002250,GO:0002252,GO:0002274,GO:0002376,GO:0002377,GO:0002381,GO:0002440,GO:0002443,GO:0002449,GO:0002460,GO:0003674,GO:0005488,GO:0006928,GO:0006935,GO:0006950,GO:0006952,GO:0006955,GO:0008150,GO:0008219,GO:0008289,GO:0009605,GO:0009607,GO:0009617,GO:0009892,GO:0009893,GO:0009987,GO:0010468,GO:0010604,GO:0010605,GO:0010628,GO:0010629,GO:0016064,GO:0016477,GO:0019222,GO:…	Cathelicidins	NA	NA	NA	NA	NA
sp55_NODE_82050_length_701_cov_393.814241_g48255_i0	39	CathLike_39.1	CathLike_39	CathLike	Pcin_CathLike_39.1	P. cinereus	cinereus	183	MALSIQGALVLSVVTLINASALVDERKSAQEKAIVSAIDVYNSGQDIPNVFRLRIGFPTSSADNLTDPKNFTLIIQETKCLTSEKKRAEDCPFKDDGIVKICAAEMSGENSTAMVTRCDTVTPELVESLKRMEDTELANTMTATNTATEEQVNTMMATNTTMLSHALTCIPCVVCNLGTYCPP	0.0318071	1.86e-10	Cathelicidin	CAMP	GO:0001530,GO:0001775,GO:0002250,GO:0002252,GO:0002274,GO:0002376,GO:0002377,GO:0002381,GO:0002440,GO:0002443,GO:0002449,GO:0002460,GO:0003674,GO:0005488,GO:0006928,GO:0006935,GO:0006950,GO:0006952,GO:0006955,GO:0008150,GO:0008219,GO:0008289,GO:0009605,GO:0009607,GO:0009617,GO:0009892,GO:0009893,GO:0009987,GO:0010468,GO:0010604,GO:0010605,GO:0010628,GO:0010629,GO:0016064,GO:0016477,GO:0019222,GO:…	Cathelicidins	NA	NA	NA	NA	NA
tr_TRINITY_DN874_c0_g1_i1	39	CathLike_39.2	CathLike_39	CathLike	Pcin_CathLike_39.2	P. cinereus	cinereus	183	MALSIQGALVLSVVTLINASALVDERKSAQEKAIVSAIDVYNSGQDIPNVFRLRIGFPTSSADNLTDPKNFTLIIQETKCLTSDKKRAEDCPFKDDGIVKICAAEMSGENSTAMVTRCDTVTPELVESLKRMEDTELANTMTATNTATEEQVNTMMATNTTMLSHALTCIPCVVCNLGAYCPP	0.0299684	3.62e-10	Cathelicidin	CAMP	GO:0001530,GO:0001775,GO:0002250,GO:0002252,GO:0002274,GO:0002376,GO:0002377,GO:0002381,GO:0002440,GO:0002443,GO:0002449,GO:0002460,GO:0003674,GO:0005488,GO:0006928,GO:0006935,GO:0006950,GO:0006952,GO:0006955,GO:0008150,GO:0008219,GO:0008289,GO:0009605,GO:0009607,GO:0009617,GO:0009892,GO:0009893,GO:0009987,GO:0010468,GO:0010604,GO:0010605,GO:0010628,GO:0010629,GO:0016064,GO:0016477,GO:0019222,GO:…	Cathelicidins	NA	NA	NA	NA	NA
sp75_NODE_66087_length_701_cov_314.260383_g43713_i0	39	CathLike_39.3	CathLike_39	CathLike	Pcin_CathLike_39.3	P. cinereus	cinereus	183	MALSIQGALVLSVVTLINASALVDERKSAQEKAIVSAIDVYNSGQDIPNVFRLRIGFPTSSADNLTDAKNFTLIIQETKCLTSDKKRAEDCPFKDDGIVKICAAEMSGENSTAMVTRCDTVTPELVESLKRMEDTELANTMTATNTATEEQVNTMMATNTTMLSHALTCIPCVVCNLGTYCPP	0.0282901	1.02e-09	Cathelicidin	CAMP	GO:0001530,GO:0001775,GO:0001906,GO:0002250,GO:0002252,GO:0002274,GO:0002376,GO:0002377,GO:0002381,GO:0002440,GO:0002443,GO:0002449,GO:0002460,GO:0003674,GO:0005488,GO:0005575,GO:0005576,GO:0006928,GO:0006935,GO:0006950,GO:0006952,GO:0006955,GO:0006959,GO:0008150,GO:0008219,GO:0008289,GO:0009605,GO:0009607,GO:0009617,GO:0009892,GO:0009893,GO:0009987,GO:0010468,GO:0010604,GO:0010605,GO:0010628,GO:…	Cathelicidins	NA	NA	NA	NA	NA
tr_TRINITY_DN1038_c0_g1_i20	40	RS30_40	RS30_40	Ubiquitin	Ebis_RS30_40	E. bislineata	bislineata, cinereus, viridescens	125	SLHTLEIADLDTVHSIKARIEELEGIAAADQVVTYAGAALDDEAVIGQCGLVEQCTVGITARLLGGKVHGSLARAGKVRGQTQKVAKQEKKKKKTGRAKRRMQYNRRFVNIVPTFGKKKGPNANS	0.0325189	1.83e-57	translation	FAU	GO:0000184,GO:0000956,GO:0002181,GO:0002227,GO:0002251,GO:0002376,GO:0002385,GO:0003674,GO:0003676,GO:0003723,GO:0003735,GO:0005198,GO:0005488,GO:0005575,GO:0005576,GO:0005615,GO:0005622,GO:0005623,GO:0005634,GO:0005654,GO:0005737,GO:0005829,GO:0005840,GO:0006139,GO:0006401,GO:0006402,GO:0006412,GO:0006413,GO:0006518,GO:0006605,GO:0006612,GO:0006613,GO:0006614,GO:0006725,GO:0006807,GO:0006810,GO:…	Ribosomal_S30,ubiquitin	dbAMP_05441	96.6	47.2	100	4.2e-29
bp_BINPACKER.15693.1	40	RS30_40	RS30_40	Ubiquitin	Nvir_RS30_40	N. viridescens	bislineata, cinereus, viridescens	157	WCATRGLFSGARFAERPCRNSRLTMQLFVLAQSLHTLEIADLDTVHSIKARIEELEGIAAADQVVTYAGAALDDEALIGQCGLVEQCTVGITARLLGGKVHGSLARAGKVRGQTKKVAKQEKKKKKTGRAKRRMQYNRRFVNIVPTFGKKKGPNANS	0.263778	1.83e-56	translation	FAU	GO:0000184,GO:0000956,GO:0002181,GO:0002227,GO:0002251,GO:0002376,GO:0002385,GO:0003674,GO:0003676,GO:0003723,GO:0003735,GO:0005198,GO:0005488,GO:0005575,GO:0005576,GO:0005615,GO:0005622,GO:0005623,GO:0005634,GO:0005654,GO:0005737,GO:0005829,GO:0005840,GO:0006139,GO:0006401,GO:0006402,GO:0006412,GO:0006413,GO:0006518,GO:0006605,GO:0006612,GO:0006613,GO:0006614,GO:0006725,GO:0006807,GO:0006810,GO:…	Ribosomal_S30,ubiquitin	dbAMP_05441	96.6	37.5796	100	5.3e-29
sp55_NODE_71307_length_827_cov_25566.220207_g32091_i1	40	RS30_40	RS30_40	Ubiquitin	Pcin_RS30_40	P. cinereus	bislineata, cinereus, viridescens	182	PAFHATHTAERTRSRQEGLFVASIAWCATRGLFSGARFAERPCRNSRLTMQLFVLAQSLHTLEIADLDTVHSIKARIEELEGIAAADQVVTYAGAALDDEALIGQCGLVEQCTVGITARLLGGKVHGSLARAGKVRGQTKKVAKQEKKKKKTGRAKRRMQYNRRFVNIVPTFGKKKGPNANS	0.0469875	4.7e-56	translation	FAU	GO:0000184,GO:0000956,GO:0002181,GO:0002227,GO:0002251,GO:0002376,GO:0002385,GO:0003674,GO:0003676,GO:0003723,GO:0003735,GO:0005198,GO:0005488,GO:0005575,GO:0005576,GO:0005615,GO:0005622,GO:0005623,GO:0005634,GO:0005654,GO:0005737,GO:0005829,GO:0005840,GO:0006139,GO:0006401,GO:0006402,GO:0006412,GO:0006413,GO:0006518,GO:0006605,GO:0006612,GO:0006613,GO:0006614,GO:0006725,GO:0006807,GO:0006810,GO:…	Ribosomal_S30,ubiquitin	dbAMP_05441	96.6	32.4176	100	6.2e-29
bp_BINPACKER.15693.2	40	RS30_40.1	RS30_40	Ubiquitin	Nvir_RS30_40.1	N. viridescens	bislineata, cinereus, viridescens	157	WCATRGLFSGARFAERPCRNSRLTMQLFVLAQSLHTLEISDLDTVQSIKARIEALEGIAAADQVVTYAGAALDDEAVIGQCGLVEQCTVGITARLLGGKVHGSLARAGKVRGQTKKVAKQEKKKKKTGRAKRRMQYNRRFVNIVPTFGKKKGPNANS	0.21832	1.83e-56	translation	FAU	GO:0000184,GO:0000956,GO:0002181,GO:0002227,GO:0002251,GO:0002376,GO:0002385,GO:0003674,GO:0003676,GO:0003723,GO:0003735,GO:0005198,GO:0005488,GO:0005575,GO:0005576,GO:0005615,GO:0005622,GO:0005623,GO:0005634,GO:0005654,GO:0005737,GO:0005829,GO:0005840,GO:0006139,GO:0006401,GO:0006402,GO:0006412,GO:0006413,GO:0006518,GO:0006605,GO:0006612,GO:0006613,GO:0006614,GO:0006725,GO:0006807,GO:0006810,GO:…	Ribosomal_S30,ubiquitin	dbAMP_05441	96.6	37.5796	100	5.3e-29
tr_TRINITY_DN8862_c0_g1_i2	40	RS30_40.1	RS30_40	Ubiquitin	Pcin_RS30_40.1	P. cinereus	bislineata, cinereus, viridescens	182	PAFHATHTAERTRSRQEGLFVASIAWCATRGLFSGARFAERPCRNSRLTMQLFVLAQSLHTLEIADLDTVHSIKARIEELEGIAAADQVVTYAGAALDDEAVIGQCGLVEQCTVGITARLLGGKVHGSLARAGKVRGQTKKVAKQEKKKKKTGRAKRRMQYNRRFVNIVPTFGKKKGPNANS	0.0448536	4.7e-56	translation	FAU	GO:0000184,GO:0000956,GO:0002181,GO:0002227,GO:0002251,GO:0002376,GO:0002385,GO:0003674,GO:0003676,GO:0003723,GO:0003735,GO:0005198,GO:0005488,GO:0005575,GO:0005576,GO:0005615,GO:0005622,GO:0005623,GO:0005634,GO:0005654,GO:0005737,GO:0005829,GO:0005840,GO:0006139,GO:0006401,GO:0006402,GO:0006412,GO:0006413,GO:0006518,GO:0006605,GO:0006612,GO:0006613,GO:0006614,GO:0006725,GO:0006807,GO:0006810,GO:…	Ribosomal_S30,ubiquitin	dbAMP_05441	96.6	32.4176	100	6.2e-29
bp_BINPACKER.8116.1	40	RS30_40.2	RS30_40	Ubiquitin	Pcin_RS30_40.2	P. cinereus	bislineata, cinereus, viridescens	164	LFVASIAWCATRGLFSGARFAERPCRNSRLTMQLFVLAQSLHTLEIADLDTVHSIKARIEELEGIAAADQVVTYAGAALDDEALIGQCGLVEQCTVGITARLLGGKVHGSLARAGKVRGQTKKVAKQEKKKKKTGRAKRRMQYNRRFVNIVPTFGKKKGPNANS	0.228676	2.39e-56	translation	FAU	GO:0000184,GO:0000956,GO:0002181,GO:0002227,GO:0002251,GO:0002376,GO:0002385,GO:0003674,GO:0003676,GO:0003723,GO:0003735,GO:0005198,GO:0005488,GO:0005575,GO:0005576,GO:0005615,GO:0005622,GO:0005623,GO:0005634,GO:0005654,GO:0005737,GO:0005829,GO:0005840,GO:0006139,GO:0006401,GO:0006402,GO:0006412,GO:0006413,GO:0006518,GO:0006605,GO:0006612,GO:0006613,GO:0006614,GO:0006725,GO:0006807,GO:0006810,GO:…	Ribosomal_S30,ubiquitin	dbAMP_05441	96.6	35.9756	100	5.6e-29
bp_BINPACKER.12975.1	41	CathLike_41	CathLike_41	CathLike	Ebis_CathLike_41	E. bislineata	bislineata, cinereus, viridescens	181	MENWWKALMLLVVSTVASAIPRRQQTVQDEAIAVAINIYNKQQSTSSVYRRVTDDPSMDQPTSNAQLSFRIKETVCSKSDQNIPKDCDFKEGGIVKDCTATISGDKKVICEDTSPTDTSNEPTPADKGGHDTGKEGENGKNKKGDNWFMKMLNKLLEWIGVKETDDSEPFCFKCIFDMFTQ	0.0228041	3.56e-13	Cathelicidin antimicrobial peptide	CAMP	GO:0001775,GO:0001817,GO:0001819,GO:0001878,GO:0001906,GO:0001932,GO:0001934,GO:0002227,GO:0002251,GO:0002252,GO:0002263,GO:0002274,GO:0002275,GO:0002283,GO:0002366,GO:0002376,GO:0002385,GO:0002443,GO:0002444,GO:0002446,GO:0002544,GO:0002791,GO:0002793,GO:0005575,GO:0005576,GO:0005615,GO:0005622,GO:0005623,GO:0005737,GO:0006810,GO:0006887,GO:0006950,GO:0006952,GO:0006954,GO:0006955,GO:0006959,GO:…	Cathelicidins	NA	NA	NA	NA	NA
bp_BINPACKER.57.1	41	CathLike_41	CathLike_41	CathLike	Nvir_CathLike_41	N. viridescens	bislineata, cinereus, viridescens	181	MENWWKALMLLVVSTVASAIPRRQQTVQDEAIAVAINIYNKQQSTSSVYRRVTDDPSMDQPTSNAQLSFRIKETVCSKSDQNIPKDCDFKEGGIVKDCTATISGDKKVICEDTSPTDTSNEPTPADKGGHDTGKEGENGKNKKGDNWFMKMLNKLLEWIGVKETDDSEPFCFKCIFDMFTQ	0.0228041	3.56e-13	Cathelicidin antimicrobial peptide	CAMP	GO:0001775,GO:0001817,GO:0001819,GO:0001878,GO:0001906,GO:0001932,GO:0001934,GO:0002227,GO:0002251,GO:0002252,GO:0002263,GO:0002274,GO:0002275,GO:0002283,GO:0002366,GO:0002376,GO:0002385,GO:0002443,GO:0002444,GO:0002446,GO:0002544,GO:0002791,GO:0002793,GO:0005575,GO:0005576,GO:0005615,GO:0005622,GO:0005623,GO:0005737,GO:0006810,GO:0006887,GO:0006950,GO:0006952,GO:0006954,GO:0006955,GO:0006959,GO:…	Cathelicidins	NA	NA	NA	NA	NA
bp_BINPACKER.19357.1	41	CathLike_41	CathLike_41	CathLike	Pcin_CathLike_41	P. cinereus	bislineata, cinereus, viridescens	181	MENWWKALMLLVVSTVASAIPRRQQTVQDEAIAVAINIYNKQQSTSSVYRRVTDDPSMDQPTSNAQLSFRIKETVCSKSDQNIPKDCDFKEGGIVKDCTATISGDKKVICEDTSPTDTSNEPTPADKGGHDTGKEGENGKNKKGDNWFMKMLNKLLEWIGVKETDDSEPFCFKCIFDMFTQ	0.0228041	3.56e-13	Cathelicidin antimicrobial peptide	CAMP	GO:0001775,GO:0001817,GO:0001819,GO:0001878,GO:0001906,GO:0001932,GO:0001934,GO:0002227,GO:0002251,GO:0002252,GO:0002263,GO:0002274,GO:0002275,GO:0002283,GO:0002366,GO:0002376,GO:0002385,GO:0002443,GO:0002444,GO:0002446,GO:0002544,GO:0002791,GO:0002793,GO:0005575,GO:0005576,GO:0005615,GO:0005622,GO:0005623,GO:0005737,GO:0006810,GO:0006887,GO:0006950,GO:0006952,GO:0006954,GO:0006955,GO:0006959,GO:…	Cathelicidins	NA	NA	NA	NA	NA
tr_TRINITY_DN10709_c0_g1_i1	41	CathLike_41.1	CathLike_41	CathLike	Ebis_CathLike_41.1	E. bislineata	bislineata, cinereus, viridescens	181	MENWWKALMLLVVSTVASAVPRSRQTVQDEAIAVAINIYNKQQSTSSVYRRVTDDPSMDQPTSNAQLSFRIKETVCSKSDQNIPKDCDFKEGGIVKDCTATISGDKKVICEDTSPTDTSNEPTPADKGGHDTGKEGENGKNKKGDNWFMKMLNKLLEWIGVKETDDSEPFCFKCIFDMFTQ	0.0195341	6.57e-14	Cathelicidin antimicrobial peptide	CAMP	GO:0001775,GO:0001817,GO:0001819,GO:0001878,GO:0001906,GO:0001932,GO:0001934,GO:0002227,GO:0002251,GO:0002252,GO:0002263,GO:0002274,GO:0002275,GO:0002283,GO:0002366,GO:0002376,GO:0002385,GO:0002443,GO:0002444,GO:0002446,GO:0002544,GO:0002791,GO:0002793,GO:0005575,GO:0005576,GO:0005615,GO:0005622,GO:0005623,GO:0005737,GO:0006810,GO:0006887,GO:0006950,GO:0006952,GO:0006954,GO:0006955,GO:0006959,GO:…	Cathelicidins	NA	NA	NA	NA	NA
sp55_NODE_53509_length_1332_cov_26509.783085_g4875_i15	41	CathLike_41.1	CathLike_41	CathLike	Nvir_CathLike_41.1	N. viridescens	bislineata, cinereus, viridescens	181	MENWWKALMLLVVSTVASAIPRRQQTVQDEAIAVAINIYNKQQSTSSVYRRVTDDPSMDQPTSNAQLSFRIKETVCSKSDQNIPKDCDFKEGGIVKDCTATISGDKKVICEDTSPTDTSNEPTPADKGGHDTGKEGENGKNKKGDKWFMKMLNKLLEWIGVKETEDSEPFCFKCSFDMFTQ	0.0184755	3.56e-13	Cathelicidin antimicrobial peptide	CAMP	GO:0001775,GO:0001817,GO:0001819,GO:0001878,GO:0001906,GO:0001932,GO:0001934,GO:0002227,GO:0002251,GO:0002252,GO:0002263,GO:0002274,GO:0002275,GO:0002283,GO:0002366,GO:0002376,GO:0002385,GO:0002443,GO:0002444,GO:0002446,GO:0002544,GO:0002791,GO:0002793,GO:0005575,GO:0005576,GO:0005615,GO:0005622,GO:0005623,GO:0005737,GO:0006810,GO:0006887,GO:0006950,GO:0006952,GO:0006954,GO:0006955,GO:0006959,GO:…	Cathelicidins	NA	NA	NA	NA	NA
bp_BINPACKER.920.1	41	CathLike_41.2	CathLike_41	CathLike	Nvir_CathLike_41.2	N. viridescens	bislineata, cinereus, viridescens	181	MENWWKALMLLVVSTVASAVPRSRQTVQDEAIAVAINIYNKQQSTSSVYRRVTDDPSMDQPTSNAQLSFRIKETVCSKSDQNIPKDCDFKEGGIVKDCTATISGDKKVICEDTSPTDTSNEPTPADKGGHDTGKEGENGKNKKGDNWFMKMLNKLLEWIGVKETDDSEPFCFKCIFDMFTQ	0.0195341	6.57e-14	Cathelicidin antimicrobial peptide	CAMP	GO:0001775,GO:0001817,GO:0001819,GO:0001878,GO:0001906,GO:0001932,GO:0001934,GO:0002227,GO:0002251,GO:0002252,GO:0002263,GO:0002274,GO:0002275,GO:0002283,GO:0002366,GO:0002376,GO:0002385,GO:0002443,GO:0002444,GO:0002446,GO:0002544,GO:0002791,GO:0002793,GO:0005575,GO:0005576,GO:0005615,GO:0005622,GO:0005623,GO:0005737,GO:0006810,GO:0006887,GO:0006950,GO:0006952,GO:0006954,GO:0006955,GO:0006959,GO:…	Cathelicidins	NA	NA	NA	NA	NA
tr_TRINITY_DN6364_c0_g1_i1	41	CathLike_41.3	CathLike_41	CathLike	Nvir_CathLike_41.3	N. viridescens	bislineata, cinereus, viridescens	122	MENWWKALMLLVVSTVASAIPRRQQTVQDEAIAVAINIYNKQQSTSSVYRRVTDDPSMDQPTSNAQLSFRIKETVCSKSDQNIPKDCDFKEGGIVKDCTATISGDKKVICEDTSPTVCFPLS	0.00515103	4.64e-14	Cathelicidin antimicrobial peptide	CAMP	GO:0001775,GO:0001817,GO:0001819,GO:0001878,GO:0001906,GO:0001932,GO:0001934,GO:0002227,GO:0002251,GO:0002252,GO:0002263,GO:0002274,GO:0002275,GO:0002283,GO:0002366,GO:0002376,GO:0002385,GO:0002443,GO:0002444,GO:0002446,GO:0002544,GO:0002791,GO:0002793,GO:0005575,GO:0005576,GO:0005615,GO:0005622,GO:0005623,GO:0005737,GO:0006810,GO:0006887,GO:0006950,GO:0006952,GO:0006954,GO:0006955,GO:0006959,GO:…	Cathelicidins	NA	NA	NA	NA	NA
sp55_NODE_279441_length_269_cov_1.794393_g236356_i0	42	CathLike_42	CathLike_42	CathLike	Nvir_CathLike_42	N. viridescens	cinereus, viridescens	89	LTLIIQETRCLKSDAKRPEDCPFKDDGSFEICTAEMTRANSNAAVTGCDTVTPQLVESLRKKKVTEELEQKENYYNYVKDLIDTETTWQ	0.0258879	0.000182	Cathelicidin	NA	NA	Cathelicidins	NA	NA	NA	NA	NA
bp_BINPACKER.440.3	42	CathLike_42	CathLike_42	CathLike	Pcin_CathLike_42	P. cinereus	cinereus, viridescens	181	MALSGQIVLALVLSVVSLIDAATLVNQSKSAQENAITSAIETYNSRQDTPSVFRLRIGFPTSTPDNSTDPQKLTLIIQETRCLKSDAKRPEDCPFKDDGSFEICTAEMTRANSNAAVTGCDTVTPQLVESLRKKKVTEELEQKENYYNYVKDLIDTETTWQHKQLSCMCCVLCMIAKRCCE	0.015938	2.33e-10	defense response to bacterium	CAMP	GO:0001530,GO:0001775,GO:0001817,GO:0001819,GO:0001878,GO:0001906,GO:0001932,GO:0001934,GO:0002227,GO:0002250,GO:0002251,GO:0002252,GO:0002263,GO:0002274,GO:0002275,GO:0002283,GO:0002366,GO:0002376,GO:0002377,GO:0002381,GO:0002385,GO:0002440,GO:0002443,GO:0002444,GO:0002446,GO:0002449,GO:0002460,GO:0002544,GO:0002791,GO:0002793,GO:0003674,GO:0005488,GO:0005575,GO:0005576,GO:0005615,GO:0005622,GO:…	Cathelicidins	NA	NA	NA	NA	NA
tr_TRINITY_DN9151_c0_g1_i10	42	CathLike_42.1	CathLike_42	CathLike	Pcin_CathLike_42.1	P. cinereus	cinereus, viridescens	181	MALSSQTVLALVLSVVSLIDAATLVNQSKSAQENAITSAIETYNSRQDTPSVFRLRIGFPTSTPDNSTDPQKLTLIIQETRCLKSDAKRPEDCPFKDDGSFEICTAEMTRANSNAAVTGCDTVTPQLVESLRKKKVTEELEQKENYYNYVKDLIDTETTWQHKQLSCMCCVLCMIAKRCCE	0.020513	3.26e-10	defense response to bacterium	CAMP	GO:0001530,GO:0001775,GO:0001817,GO:0001819,GO:0001878,GO:0001906,GO:0001932,GO:0001934,GO:0002227,GO:0002250,GO:0002251,GO:0002252,GO:0002263,GO:0002274,GO:0002275,GO:0002283,GO:0002366,GO:0002376,GO:0002377,GO:0002381,GO:0002385,GO:0002440,GO:0002443,GO:0002444,GO:0002446,GO:0002449,GO:0002460,GO:0002544,GO:0002791,GO:0002793,GO:0003674,GO:0005488,GO:0005575,GO:0005576,GO:0005615,GO:0005622,GO:…	Cathelicidins	NA	NA	NA	NA	NA
tr_TRINITY_DN874_c0_g1_i7	43	CathLike_43	CathLike_43	CathLike	Pcin_CathLike_43	P. cinereus	cinereus	181	MALSIQGALVLSVVTLINASALVDERKSAQEKAIVSAIDVYNSGQDIPNVFRLRIGFPTSSADNLTDPKNFTLIIQETKCLTSDKKRAEDCPFKDDGIVKICAAEMSGENSTAMVTRCDTVTPELVESLKRMEDTELANTMTATNTATEELVNTMMATNTIMLSHALTCASCVICKLTTCY	0.0287816	3.46e-10	Cathelicidin	CAMP	GO:0001530,GO:0001775,GO:0002250,GO:0002252,GO:0002274,GO:0002376,GO:0002377,GO:0002381,GO:0002440,GO:0002443,GO:0002449,GO:0002460,GO:0003674,GO:0005488,GO:0006928,GO:0006935,GO:0006950,GO:0006952,GO:0006955,GO:0008150,GO:0008219,GO:0008289,GO:0009605,GO:0009607,GO:0009617,GO:0009892,GO:0009893,GO:0009987,GO:0010468,GO:0010604,GO:0010605,GO:0010628,GO:0010629,GO:0016064,GO:0016477,GO:0019222,GO:…	Cathelicidins	NA	NA	NA	NA	NA
tr_TRINITY_DN9151_c0_g1_i7	44	CathLike_44	CathLike_44	CathLike	Pcin_CathLike_44	P. cinereus	cinereus	180	MALSSQTVLALVLSVVSLIDAATLVNQSKSAQENAITSAIETYNSRQDTPSVFRLRIGFPTSTPDNSTDPQKLTLIIQETRCLKSDAKRPEDCPFKDDGSFEICTAEMTRANSNAAVTGCDTVTPQLVESLRKMEVTENKKKYHNDVKDVTDTALTLENEQIPESCMICILCGIVPRLCK	0.0211894	3.19e-10	defense response to bacterium	CAMP	GO:0001530,GO:0001775,GO:0001817,GO:0001819,GO:0001878,GO:0001906,GO:0001932,GO:0001934,GO:0002227,GO:0002250,GO:0002251,GO:0002252,GO:0002263,GO:0002274,GO:0002275,GO:0002283,GO:0002366,GO:0002376,GO:0002377,GO:0002381,GO:0002385,GO:0002440,GO:0002443,GO:0002444,GO:0002446,GO:0002449,GO:0002460,GO:0002544,GO:0002791,GO:0002793,GO:0003674,GO:0005488,GO:0005575,GO:0005576,GO:0005615,GO:0005622,GO:…	Cathelicidins	NA	NA	NA	NA	NA
sp75_NODE_16897_length_1874_cov_133.484158_g11710_i0	45	CathLike_45	CathLike_45	CathLike	Ebis_CathLike_45	E. bislineata	bislineata	179	MLGWAGVLPLLAAALAATVPTSPPQELWNLQNAVNLQNIWMGSDDYMFRLVDTDVVEVSANPTQLHFKIKETECQRKLGIESAEKCEFKNSGVVRECTATVHKERPSNSISASCKPMTQKVPVRTQTQAPLCIFVNNRPPCRPVQPGRDSVLGLRPKETQDVQQTLKNNPFLKKAPISS	0.106467	3.82e-06	Cathelicidin	CAMP	GO:0001775,GO:0001817,GO:0001819,GO:0001878,GO:0001906,GO:0001932,GO:0001934,GO:0002227,GO:0002251,GO:0002252,GO:0002263,GO:0002274,GO:0002275,GO:0002283,GO:0002366,GO:0002376,GO:0002385,GO:0002443,GO:0002444,GO:0002446,GO:0002544,GO:0002791,GO:0002793,GO:0005575,GO:0005576,GO:0005615,GO:0005622,GO:0005623,GO:0005737,GO:0006810,GO:0006887,GO:0006950,GO:0006952,GO:0006954,GO:0006955,GO:0006959,GO:…	Cathelicidins	NA	NA	NA	NA	NA
bp_BINPACKER.18354.1	45	CathLike_45.1	CathLike_45	CathLike	Ebis_CathLike_45.1	E. bislineata	bislineata	158	PPPQELCNLQDAVNLQNIWTSSDDYMFRLVDTDVVEVSTNPTQLHFKIKETECQRKLGIESAEKCEFKNSGVVRECTATVHKERPSNSISASCKPMTQKVPVRTQTQAPLCIFVNNRPPCRPVQPGRDSVLGLRPKETQDVQQTLKNNPFLKKAPISS	0.0359414	4.91e-07	Cathelicidin	CAMP	GO:0001775,GO:0001817,GO:0001819,GO:0001878,GO:0001906,GO:0001932,GO:0001934,GO:0002227,GO:0002251,GO:0002252,GO:0002263,GO:0002274,GO:0002275,GO:0002283,GO:0002366,GO:0002376,GO:0002385,GO:0002443,GO:0002444,GO:0002446,GO:0002544,GO:0002791,GO:0002793,GO:0005575,GO:0005576,GO:0005615,GO:0005622,GO:0005623,GO:0005737,GO:0006810,GO:0006887,GO:0006950,GO:0006952,GO:0006954,GO:0006955,GO:0006959,GO:…	Cathelicidins	NA	NA	NA	NA	NA
sp55_NODE_21849_length_1788_cov_294.783035_g13549_i0utrorf	45	CathLike_45.2	CathLike_45	CathLike	Ebis_CathLike_45.2	E. bislineata	bislineata	119	NPTQLHFKIKETECQRKLGIQSAEKCEFKNSGVVRECTATVHKERPSNSISASCKPMTQKVPVRTQTQAPLCIFVNNRPPCRPVQPGRDSVLGLRPKETQDVQQTLKNNPFLKKAPISS	0.0224982	2.36e-05	Cathelicidin	CAMP	GO:0001775,GO:0001817,GO:0001819,GO:0001878,GO:0001906,GO:0001932,GO:0001934,GO:0002227,GO:0002251,GO:0002252,GO:0002263,GO:0002274,GO:0002275,GO:0002283,GO:0002366,GO:0002376,GO:0002385,GO:0002443,GO:0002444,GO:0002446,GO:0002544,GO:0002791,GO:0002793,GO:0005575,GO:0005576,GO:0005615,GO:0005622,GO:0005623,GO:0005737,GO:0006810,GO:0006887,GO:0006950,GO:0006952,GO:0006954,GO:0006955,GO:0006959,GO:…	Cathelicidins	NA	NA	NA	NA	NA
sp55_NODE_53070_length_1344_cov_211.892164_g18992_i3	46	CathLike_46	CathLike_46	CathLike	Nvir_CathLike_46	N. viridescens	viridescens	177	MERCVGVLAVLAVASAARSPSLPQVSWTVEDAVDLFNKRSNEDYIFKLVETDAEYVVISGDQSTRPHQMHFTVMETRCLVSENKNTQDCDFKKAGTMKACTAGLLVEPDKYFIKINCDSLAPKRTRAGRRPAAAWPSCRRPGCHSIIGLAPISKDSGFGLGEGEIQEKKAHPSGKTS	0.0178836	3.61e-17	Cathelicidin	CAMP	GO:0001530,GO:0001775,GO:0002250,GO:0002252,GO:0002274,GO:0002376,GO:0002377,GO:0002381,GO:0002440,GO:0002443,GO:0002449,GO:0002460,GO:0003674,GO:0005488,GO:0006928,GO:0006935,GO:0006950,GO:0006952,GO:0006955,GO:0008150,GO:0008219,GO:0008289,GO:0009605,GO:0009607,GO:0009617,GO:0009892,GO:0009893,GO:0009987,GO:0010468,GO:0010604,GO:0010605,GO:0010628,GO:0010629,GO:0016064,GO:0016477,GO:0019222,GO:…	Cathelicidins	NA	NA	NA	NA	NA
tr_TRINITY_DN1190_c0_g1_i3	46	CathLike_46.1	CathLike_46	CathLike	Nvir_CathLike_46.1	N. viridescens	viridescens	177	MERCVGVLAVLAVASAARSPSLPQVSWTVEDAVDLFNKRSNEDYIFKLVETDAEYVVISGDQSTRPHQMHFTVMETRCLVSENKNTQDCDFKKAGTMKACTAGLLVEPDKYVIKINCDSLAPKRTRAGRRPAAAWPSCRRPGCHSIIGLAPISKDSGFGLGEGEIQEKKAHPSGKTS	0.0272738	1.82e-17	Cathelicidin	CAMP	GO:0001530,GO:0001775,GO:0002250,GO:0002252,GO:0002274,GO:0002376,GO:0002377,GO:0002381,GO:0002440,GO:0002443,GO:0002449,GO:0002460,GO:0003674,GO:0005488,GO:0006928,GO:0006935,GO:0006950,GO:0006952,GO:0006955,GO:0008150,GO:0008219,GO:0008289,GO:0009605,GO:0009607,GO:0009617,GO:0009892,GO:0009893,GO:0009987,GO:0010468,GO:0010604,GO:0010605,GO:0010628,GO:0010629,GO:0016064,GO:0016477,GO:0019222,GO:…	Cathelicidins	NA	NA	NA	NA	NA
sp75_NODE_56813_length_1030_cov_163.205236_g27997_i1	46	CathLike_46.2	CathLike_46	CathLike	Nvir_CathLike_46.2	N. viridescens	viridescens	177	MERCVGVLAVLAVASAARSPSLPQVSWTVEDAVDLFNKRSNEDYIFKLVETDAEYVVISGDQSTRPHQMHFTVMETRCLVSENKNTQDCDFKKAGTMKACTAGLLVEPDKYFIKINCDSLAPKRTRAGRRPAAAWPSCRRPGCHSIIGLAPISKDSGFGLGEGENQEKKAHPSGKTS	0.0213068	3.61e-17	Cathelicidin	CAMP	GO:0001530,GO:0001775,GO:0002250,GO:0002252,GO:0002274,GO:0002376,GO:0002377,GO:0002381,GO:0002440,GO:0002443,GO:0002449,GO:0002460,GO:0003674,GO:0005488,GO:0006928,GO:0006935,GO:0006950,GO:0006952,GO:0006955,GO:0008150,GO:0008219,GO:0008289,GO:0009605,GO:0009607,GO:0009617,GO:0009892,GO:0009893,GO:0009987,GO:0010468,GO:0010604,GO:0010605,GO:0010628,GO:0010629,GO:0016064,GO:0016477,GO:0019222,GO:…	Cathelicidins	NA	NA	NA	NA	NA
sp55_NODE_53071_length_1344_cov_203.093095_g18992_i4	46	CathLike_46.3	CathLike_46	CathLike	Nvir_CathLike_46.3	N. viridescens	viridescens	177	MERCVGVLAVLAVASAARSPSLPQVSWTVEDAVDLFNKRSNEDYIFKLVETDAEYVVISGDQSTRPHQMHFTVMETRCLVSENKNTQDCDFKKAGTMKACTAGLLVEPDKYFIKINCDSLAPKRTRAGRRPAAAWPSCRRPGCHSIIGLAPISKDSGFGLGEGENQEKKAHPRGNTS	0.033983	3.61e-17	Cathelicidin	CAMP	GO:0001530,GO:0001775,GO:0002250,GO:0002252,GO:0002274,GO:0002376,GO:0002377,GO:0002381,GO:0002440,GO:0002443,GO:0002449,GO:0002460,GO:0003674,GO:0005488,GO:0006928,GO:0006935,GO:0006950,GO:0006952,GO:0006955,GO:0008150,GO:0008219,GO:0008289,GO:0009605,GO:0009607,GO:0009617,GO:0009892,GO:0009893,GO:0009987,GO:0010468,GO:0010604,GO:0010605,GO:0010628,GO:0010629,GO:0016064,GO:0016477,GO:0019222,GO:…	Cathelicidins	NA	NA	NA	NA	NA
sp55_NODE_65509_length_1070_cov_201.487685_g18992_i5	46	CathLike_46.4	CathLike_46	CathLike	Nvir_CathLike_46.4	N. viridescens	viridescens	177	MERCVGVLAVLAVASAARSPSLPQVSWTVEDAVDLFNKRSNEDYIFKLVETDAEYVVISGDQSTRPHQMHFTVMETRCLVSENKNTQDCDFKKAGTMKACTAGLLVEPDKYFIKINCDSLAPKRTRAGRRPAAAWPSCRRPGCHSIIGLAPISKDSGFGLGEGENQEIKAHPSGNTS	0.0160643	3.61e-17	Cathelicidin	CAMP	GO:0001530,GO:0001775,GO:0002250,GO:0002252,GO:0002274,GO:0002376,GO:0002377,GO:0002381,GO:0002440,GO:0002443,GO:0002449,GO:0002460,GO:0003674,GO:0005488,GO:0006928,GO:0006935,GO:0006950,GO:0006952,GO:0006955,GO:0008150,GO:0008219,GO:0008289,GO:0009605,GO:0009607,GO:0009617,GO:0009892,GO:0009893,GO:0009987,GO:0010468,GO:0010604,GO:0010605,GO:0010628,GO:0010629,GO:0016064,GO:0016477,GO:0019222,GO:…	Cathelicidins	NA	NA	NA	NA	NA
sp75_NODE_55013_length_1068_cov_153.387714_g27997_i0	46	CathLike_46.5	CathLike_46	CathLike	Nvir_CathLike_46.5	N. viridescens	viridescens	177	MERCVGVLAVLAVASAARSPSLPQVSWTVEAAVDLFNKRSNEDYIFKLVETDAEYVVISGDQSTRPHQMHFTVMETRCLVSENKNTQDCDFKKAGTMKACTAGLLVEPDKYFIKINCDSLAPKRTRAGRRPAAAWPSCRRPGCHSIIGLAPISKDSGFGLGEGENQEKKAHPSGKTS	0.0262436	1e-16	Cathelicidin	CAMP	GO:0001530,GO:0001775,GO:0002250,GO:0002252,GO:0002274,GO:0002376,GO:0002377,GO:0002381,GO:0002440,GO:0002443,GO:0002449,GO:0002460,GO:0003674,GO:0005488,GO:0006928,GO:0006935,GO:0006950,GO:0006952,GO:0006955,GO:0008150,GO:0008219,GO:0008289,GO:0009605,GO:0009607,GO:0009617,GO:0009892,GO:0009893,GO:0009987,GO:0010468,GO:0010604,GO:0010605,GO:0010628,GO:0010629,GO:0016064,GO:0016477,GO:0019222,GO:…	Cathelicidins	NA	NA	NA	NA	NA
tr_TRINITY_DN1190_c0_g1_i12	46	CathLike_46.6	CathLike_46	CathLike	Nvir_CathLike_46.6	N. viridescens	viridescens	176	MERCVGVLAVLAVASAARSPSLPQVSWTVEDAVDLFNKRSNEDYIFKLVETDAEYVVISGDQSTRPHQMHFTVMETRCLVSENKNTQDCDFKKAGTMKACTAGLLVEPDKYVIKINCDSLAPKRTRAGRTAAAWPSCRRPGCHSIIGLAPISKDSGFGLGEGEIQEKKAHPSGKTS	0.0238244	2.49e-17	Cathelicidin	CAMP	GO:0001530,GO:0001775,GO:0002250,GO:0002252,GO:0002274,GO:0002376,GO:0002377,GO:0002381,GO:0002440,GO:0002443,GO:0002449,GO:0002460,GO:0003674,GO:0005488,GO:0006928,GO:0006935,GO:0006950,GO:0006952,GO:0006955,GO:0008150,GO:0008219,GO:0008289,GO:0009605,GO:0009607,GO:0009617,GO:0009892,GO:0009893,GO:0009987,GO:0010468,GO:0010604,GO:0010605,GO:0010628,GO:0010629,GO:0016064,GO:0016477,GO:0019222,GO:…	Cathelicidins	NA	NA	NA	NA	NA
tr_TRINITY_DN1190_c0_g1_i10	46	CathLike_46.7	CathLike_46	CathLike	Nvir_CathLike_46.7	N. viridescens	viridescens	177	MERCVGVLAVLAVASAARSPSLPQVSWTVEDAVDLFNKRSNEDYIFKLVETDAEYVVISGDQSTRPHQMHFTVMETRCLVSENKNTQDCDFKKAGTMKACTAGLLVEPDKYVIKINCDSLAPKRTRAGRRPAAAWPSCRRPGCHSIIGLAPISKDSGFGLGEGENQEIKSHPRGNTS	0.0413637	1.82e-17	Cathelicidin	CAMP	GO:0001530,GO:0001775,GO:0002250,GO:0002252,GO:0002274,GO:0002376,GO:0002377,GO:0002381,GO:0002440,GO:0002443,GO:0002449,GO:0002460,GO:0003674,GO:0005488,GO:0006928,GO:0006935,GO:0006950,GO:0006952,GO:0006955,GO:0008150,GO:0008219,GO:0008289,GO:0009605,GO:0009607,GO:0009617,GO:0009892,GO:0009893,GO:0009987,GO:0010468,GO:0010604,GO:0010605,GO:0010628,GO:0010629,GO:0016064,GO:0016477,GO:0019222,GO:…	Cathelicidins	NA	NA	NA	NA	NA
tr_TRINITY_DN734_c0_g1_i7	47	CathLike_47	CathLike_47	CathLike	Ebis_CathLike_47	E. bislineata	bislineata	176	PKLLLVGENNSRIKGSPAARLWTSIPSTLRRSIRMDCTWQALLVLVALTAAHAAPRGGLQDQAISIAINIYNQQQETSSIYRRAQGDITLPSDSMQMKFRIQETVCSKSDGKKPEDCNFKDNGIMKECIVDMTKKTEVICVTLVPETIVLAAQPTPDDSNDEDANNANGASNNNGA	0.0235314	6.62e-13	defense response to bacterium	CAMP	GO:0001530,GO:0001775,GO:0001817,GO:0001819,GO:0001878,GO:0001906,GO:0001932,GO:0001934,GO:0002227,GO:0002250,GO:0002251,GO:0002252,GO:0002263,GO:0002274,GO:0002275,GO:0002283,GO:0002366,GO:0002376,GO:0002377,GO:0002381,GO:0002385,GO:0002440,GO:0002443,GO:0002444,GO:0002446,GO:0002449,GO:0002460,GO:0002544,GO:0002791,GO:0002793,GO:0003674,GO:0005488,GO:0005575,GO:0005576,GO:0005615,GO:0005622,GO:…	Cathelicidins	NA	NA	NA	NA	NA
bp_BINPACKER.169.1utrorf	48	CathLike_48	CathLike_48	CathLike	Pcin_CathLike_48	P. cinereus	cinereus	176	ILLQNTSPSSHQDRSTLLMHCWLVPSLVLSAMTMVNAAAEEDPYWNDVGTEISSAIKYYNSKYAFKLFAAYAGDSPDDKGVARKVYFTIKETECLIPLEQYMADCKFKDGGAMVDCTVYVPAGQSSENTVRCHRLLPGMQPRKPKNQHNVLDQPSGTMLIAYLICCTLKLCNERCG	0.0081636	2.48e-07	Cathelicidin antimicrobial peptide	CAMP	GO:0001530,GO:0001775,GO:0002250,GO:0002252,GO:0002274,GO:0002376,GO:0002377,GO:0002381,GO:0002440,GO:0002443,GO:0002449,GO:0002460,GO:0003674,GO:0005488,GO:0006928,GO:0006935,GO:0006950,GO:0006952,GO:0006955,GO:0008150,GO:0008219,GO:0008289,GO:0009605,GO:0009607,GO:0009617,GO:0009892,GO:0009893,GO:0009987,GO:0010468,GO:0010604,GO:0010605,GO:0010628,GO:0010629,GO:0016064,GO:0016477,GO:0019222,GO:…	Cathelicidins	NA	NA	NA	NA	NA
sp55_NODE_1732_length_6373_cov_393.021684_g994_i0utrorf	48	CathLike_48.1	CathLike_48	CathLike	Pcin_CathLike_48.1	P. cinereus	cinereus	159	MMHCWLVTSLVLSAMTMVNAAAEEDPYWNDVGTEISSAIKYYNSKYAFKLFAAYAGDSPDDKGVARKVYFTIKETECLIPLEQYMADCKFKDGGAMVDCTVYVPAGQSSENTVRCHRLLPGMQPRKPKNQHNVLDQPSGTMLIAYLICCTLKLCNERCG	0.000859693	1.72e-07	Cathelicidin antimicrobial peptide	CAMP	GO:0001530,GO:0001775,GO:0002250,GO:0002252,GO:0002274,GO:0002376,GO:0002377,GO:0002381,GO:0002440,GO:0002443,GO:0002449,GO:0002460,GO:0003674,GO:0005488,GO:0006928,GO:0006935,GO:0006950,GO:0006952,GO:0006955,GO:0008150,GO:0008219,GO:0008289,GO:0009605,GO:0009607,GO:0009617,GO:0009892,GO:0009893,GO:0009987,GO:0010468,GO:0010604,GO:0010605,GO:0010628,GO:0010629,GO:0016064,GO:0016477,GO:0019222,GO:…	Cathelicidins	NA	NA	NA	NA	NA
tr_TRINITY_DN2742_c1_g1_i1	48	CathLike_48.2	CathLike_48	CathLike	Pcin_CathLike_48.2	P. cinereus	cinereus	158	MHCWLVTSLVLSAMTMVNAAAEEDPYWNDVGTEISSAIKYYNSKYAFKLFAAYAGDSPDDKGVARKVYFTIKETECLIPLEQYMADCKFKDGGAMVDCTVYVPAGQSSENTVRCHRLLPGMQPRKPKNQHNVLDQPSGTMLMAYLICCTLKLCNERCG	0.00116229	1.21e-07	Cathelicidin antimicrobial peptide	CAMP	GO:0001530,GO:0001775,GO:0002250,GO:0002252,GO:0002274,GO:0002376,GO:0002377,GO:0002381,GO:0002440,GO:0002443,GO:0002449,GO:0002460,GO:0003674,GO:0005488,GO:0006928,GO:0006935,GO:0006950,GO:0006952,GO:0006955,GO:0008150,GO:0008219,GO:0008289,GO:0009605,GO:0009607,GO:0009617,GO:0009892,GO:0009893,GO:0009987,GO:0010468,GO:0010604,GO:0010605,GO:0010628,GO:0010629,GO:0016064,GO:0016477,GO:0019222,GO:…	Cathelicidins	NA	NA	NA	NA	NA
sp55_NODE_210230_length_320_cov_1.279245_g167148_i0	49	CathLike_49	CathLike_49	CathLike	Nvir_CathLike_49	N. viridescens	cinereus, viridescens	86	MVFGFHGNLYKLDDPDVDEFMEIPTSPRTLQFNIKETECQKKFEIQNMEKCPFKDSGVVKQCRATLYTAHPPESLAVSCNIIGPKT	0.00922113	2.14e-08	Cathelicidin	CAMP	GO:0001775,GO:0001817,GO:0001819,GO:0001878,GO:0001906,GO:0001932,GO:0001934,GO:0002227,GO:0002251,GO:0002252,GO:0002263,GO:0002274,GO:0002275,GO:0002283,GO:0002366,GO:0002376,GO:0002385,GO:0002443,GO:0002444,GO:0002446,GO:0002544,GO:0002791,GO:0002793,GO:0005575,GO:0005576,GO:0005615,GO:0005622,GO:0005623,GO:0005737,GO:0006810,GO:0006887,GO:0006950,GO:0006952,GO:0006954,GO:0006955,GO:0006959,GO:…	Cathelicidins	NA	NA	NA	NA	NA
bp_BINPACKER.1113.2	49	CathLike_49	CathLike_49	CathLike	Pcin_CathLike_49	P. cinereus	cinereus, viridescens	174	SLWRSHAERNCRCGEKRLIKPSLRNITLHSLGLFFGDTTMLGWVSLLPLLAVTSAAVVPTPPPGCLWCVRHAIDLHNLEDGFRGNLYNMVFGFHGNLYKLDDPDVDEFMEIPTSPRTLQFNIKETECQKKFEIQNMEKCPFKDSGVVKQCRATLYTAHPPESLAVSCNIIGPKT	0.0499215	1.23e-05	Cathelicidin	CAMP	GO:0001775,GO:0001817,GO:0001819,GO:0001878,GO:0001906,GO:0001932,GO:0001934,GO:0002227,GO:0002251,GO:0002252,GO:0002263,GO:0002274,GO:0002275,GO:0002283,GO:0002366,GO:0002376,GO:0002385,GO:0002443,GO:0002444,GO:0002446,GO:0002544,GO:0002791,GO:0002793,GO:0005575,GO:0005576,GO:0005615,GO:0005622,GO:0005623,GO:0005737,GO:0006810,GO:0006887,GO:0006950,GO:0006952,GO:0006954,GO:0006955,GO:0006959,GO:…	Cathelicidins	NA	NA	NA	NA	NA
sp55_NODE_58326_length_1042_cov_998.168186_g29784_i0	49	CathLike_49.1	CathLike_49	CathLike	Pcin_CathLike_49.1	P. cinereus	cinereus, viridescens	135	MLGWVSLLPLLAVTSAAVVPTPPPGCLWCVRHAIDLHNLEDGFRGNLYNMVFGFHGNLYKLDDPDVDEFMEIPTSPRTLQFNIKETECQKKFEIQNMEKCPFKDSGVVKQCRATLYTAHPPESLAVSCNIIGPKT	0.00877557	5.21e-06	Cathelicidin	CAMP	GO:0001775,GO:0001817,GO:0001819,GO:0001878,GO:0001906,GO:0001932,GO:0001934,GO:0002227,GO:0002251,GO:0002252,GO:0002263,GO:0002274,GO:0002275,GO:0002283,GO:0002366,GO:0002376,GO:0002385,GO:0002443,GO:0002444,GO:0002446,GO:0002544,GO:0002791,GO:0002793,GO:0005575,GO:0005576,GO:0005615,GO:0005622,GO:0005623,GO:0005737,GO:0006810,GO:0006887,GO:0006950,GO:0006952,GO:0006954,GO:0006955,GO:0006959,GO:…	Cathelicidins	NA	NA	NA	NA	NA
bp_BINPACKER.1113.3	49	CathLike_49.2	CathLike_49	CathLike	Pcin_CathLike_49.2	P. cinereus	cinereus, viridescens	174	SLWRSHAERNCRCGEKRPIKPSLCNIALHSLGLFFGDTTMLGWVSLLPLLAVTSAAVVPTPPPGCLWCVRHAIDLHNLEDGFRGNLYNMVFGFHGNLYKLDDPDVDEFMEIPTSPRTLQFNIKETECQKKFEIQNMEKCPFKDSGVVKQCRATLYTAHPPESLAVSCNIIGPKT	0.0787852	1.23e-05	Cathelicidin	CAMP	GO:0001775,GO:0001817,GO:0001819,GO:0001878,GO:0001906,GO:0001932,GO:0001934,GO:0002227,GO:0002251,GO:0002252,GO:0002263,GO:0002274,GO:0002275,GO:0002283,GO:0002366,GO:0002376,GO:0002385,GO:0002443,GO:0002444,GO:0002446,GO:0002544,GO:0002791,GO:0002793,GO:0005575,GO:0005576,GO:0005615,GO:0005622,GO:0005623,GO:0005737,GO:0006810,GO:0006887,GO:0006950,GO:0006952,GO:0006954,GO:0006955,GO:0006959,GO:…	Cathelicidins	NA	NA	NA	NA	NA
bp_BINPACKER.71379.1	50	CathLike_50	CathLike_50	CathLike	Pcin_CathLike_50	P. cinereus	cinereus	174	ACIKGVPGNQCCKFCLCRRSVQTMALSSQTVLALVLSVVSLIDAATLVNQSKSAQENAITSAIETYNSRQDTPSVFRLRIGFPTSTPDNSTDPQKLTLIIQETRCLKSDAKRPEDCPFKDDGSFEICTAEMTRANSNAAVTGCDTVTPQLVESLRKKKVTEELEQKENYYNYVK	0.010713	2.78e-10	defense response to bacterium	CAMP	GO:0001530,GO:0001775,GO:0001817,GO:0001819,GO:0001878,GO:0001906,GO:0001932,GO:0001934,GO:0002227,GO:0002250,GO:0002251,GO:0002252,GO:0002263,GO:0002274,GO:0002275,GO:0002283,GO:0002366,GO:0002376,GO:0002377,GO:0002381,GO:0002385,GO:0002440,GO:0002443,GO:0002444,GO:0002446,GO:0002449,GO:0002460,GO:0002544,GO:0002791,GO:0002793,GO:0003674,GO:0005488,GO:0005575,GO:0005576,GO:0005615,GO:0005622,GO:…	Cathelicidins	NA	NA	NA	NA	NA
bp_BINPACKER.1053.2	51	CathLike_51	CathLike_51	CathLike	Nvir_CathLike_51	N. viridescens	viridescens	172	MELCLILTLVLGATSVATSAPLQKTPESSRDALILAKAIEIYNRDPGGTYYKLFESEPDGNLEMPDSPEQLRFTIKETVCVNQRDNQRMDKCDFKDSGTVKDCRATVSSVLGDDVIVVICDTVTAKVPVRTPRQATQCVLVNNKRRCRPRPGFGSALARPGKEDKDMVDMVA	0.0412688	3.15e-13	Cathelicidin	CAMP	GO:0001530,GO:0001775,GO:0002250,GO:0002252,GO:0002274,GO:0002376,GO:0002377,GO:0002381,GO:0002440,GO:0002443,GO:0002449,GO:0002460,GO:0003674,GO:0005488,GO:0006928,GO:0006935,GO:0006950,GO:0006952,GO:0006955,GO:0008150,GO:0008219,GO:0008289,GO:0009605,GO:0009607,GO:0009617,GO:0009892,GO:0009893,GO:0009987,GO:0010468,GO:0010604,GO:0010605,GO:0010628,GO:0010629,GO:0016064,GO:0016477,GO:0019222,GO:…	Cathelicidins	NA	NA	NA	NA	NA
tr_TRINITY_DN3843_c0_g1_i2	51	CathLike_51.1	CathLike_51	CathLike	Nvir_CathLike_51.1	N. viridescens	viridescens	172	MELCLILTLVLGATSVATSAPLQKTPESSRDALILAKAIEIYNRDPGGTYYKLFESEPDGNLEMPDSPEKLRFTIKETVCVNQRDNQRMDKCDFKDSGTVKDCRATVSSVLGDDVIVVICDTVTAKVPVRTPRQATQCVLVNNKRRCRPRPGFGSALARPGKEDKDMVDMVA	0.0843906	4.41e-13	Cathelicidin	CAMP	GO:0001530,GO:0001775,GO:0002250,GO:0002252,GO:0002274,GO:0002376,GO:0002377,GO:0002381,GO:0002440,GO:0002443,GO:0002449,GO:0002460,GO:0003674,GO:0005488,GO:0006928,GO:0006935,GO:0006950,GO:0006952,GO:0006955,GO:0008150,GO:0008219,GO:0008289,GO:0009605,GO:0009607,GO:0009617,GO:0009892,GO:0009893,GO:0009987,GO:0010468,GO:0010604,GO:0010605,GO:0010628,GO:0010629,GO:0016064,GO:0016477,GO:0019222,GO:…	Cathelicidins	NA	NA	NA	NA	NA
bp_BINPACKER.1053.1	52	CathLike_52	CathLike_52	CathLike	Nvir_CathLike_52	N. viridescens	viridescens	171	MELCLILTLVLGATSVATSAPLQKTPESSRDALILAKAIEIYNRDPGGTYYKLFESEPDGNLEMPDSPEQLRFTIKETVCVNQRDNQRMDKCDFKDSGTVKDCRATVSSVLGDDVIVVICDTVTAKTPARRPRQTRKCVRQNNKRVCKENTNPARPGLFSSLGHLDKSQTI	0.0580968	5.65e-14	Cathelicidin	CAMP	GO:0001530,GO:0001775,GO:0002250,GO:0002252,GO:0002274,GO:0002376,GO:0002377,GO:0002381,GO:0002440,GO:0002443,GO:0002449,GO:0002460,GO:0003674,GO:0005488,GO:0006928,GO:0006935,GO:0006950,GO:0006952,GO:0006955,GO:0008150,GO:0008219,GO:0008289,GO:0009605,GO:0009607,GO:0009617,GO:0009892,GO:0009893,GO:0009987,GO:0010468,GO:0010604,GO:0010605,GO:0010628,GO:0010629,GO:0016064,GO:0016477,GO:0019222,GO:…	Cathelicidins	NA	NA	NA	NA	NA
tr_TRINITY_DN3843_c0_g1_i1	52	CathLike_52.1	CathLike_52	CathLike	Nvir_CathLike_52.1	N. viridescens	viridescens	171	MELCLILTLVLGATSVATSAPLQKTPESSRDALILAKAIEIYNRDPGGTYYKLFESEPDGNLEMPDSPEKLRFTIKETVCVNQRDNQRMDKCDFKDSGTVKDCRATVSSVLGDDVIVVICDTVTAKTPARRPRQTRKCVRQNNKRVCKENTNPARPGLFSSLGHLDKSQTI	0.0757967	7.93e-14	Cathelicidin	CAMP	GO:0001530,GO:0001775,GO:0002250,GO:0002252,GO:0002274,GO:0002376,GO:0002377,GO:0002381,GO:0002440,GO:0002443,GO:0002449,GO:0002460,GO:0003674,GO:0005488,GO:0006928,GO:0006935,GO:0006950,GO:0006952,GO:0006955,GO:0008150,GO:0008219,GO:0008289,GO:0009605,GO:0009607,GO:0009617,GO:0009892,GO:0009893,GO:0009987,GO:0010468,GO:0010604,GO:0010605,GO:0010628,GO:0010629,GO:0016064,GO:0016477,GO:0019222,GO:…	Cathelicidins	NA	NA	NA	NA	NA
bp_BINPACKER.37092.1	53	CathLike_53	CathLike_53	CathLike	Ebis_CathLike_53	E. bislineata	bislineata	170	MKTQRDSPSLGRWSLVLLLLGLVMPLAIVAQVLSYQEAVLRAIDGINQRSSDANLYRLLDLDPRPTMDGDPDTPKPVSFTVKETVCPRTTQKSPEDCDFKEDGLVKRCVGTVILNQARDSFDISCDKDNRRSARLGNFFRKVKEKIGGGLKKVGQKIKDFLGNLVPRTAS	0.977224	2.31e-117	Cathelicidin antimicrobial peptide	CAMP	GO:0001775,GO:0001817,GO:0001819,GO:0001878,GO:0001906,GO:0001932,GO:0001934,GO:0002227,GO:0002251,GO:0002252,GO:0002263,GO:0002274,GO:0002275,GO:0002283,GO:0002366,GO:0002376,GO:0002385,GO:0002443,GO:0002444,GO:0002446,GO:0002544,GO:0002791,GO:0002793,GO:0005575,GO:0005576,GO:0005615,GO:0005622,GO:0005623,GO:0005737,GO:0006810,GO:0006887,GO:0006950,GO:0006952,GO:0006954,GO:0006955,GO:0006959,GO:…	CAP18_C,Cathelicidins	NA	NA	NA	NA	NA
sp55_NODE_27750_length_2364_cov_197.400606_g12378_i0	54	CathLike_54	CathLike_54	CathLike	Nvir_CathLike_54	N. viridescens	viridescens	168	MQGWHRLLLVLAVAALTPASALPKDSGRVQYAVDFYNNASVSDYVFKLVEFDAGSGLNESTRPPQLRLTLKETECLKSENKNVEECDIREGATTKVCSLDFRVEIERNTIMINCDSSIHKGTRERRWIWPFKKKKKKPRQMNINSGAYSSIASVNHGGSGVRRPVLAK	0.225216	7.01e-14	Cathelicidin	CAMP	GO:0001530,GO:0001775,GO:0002250,GO:0002252,GO:0002274,GO:0002376,GO:0002377,GO:0002381,GO:0002440,GO:0002443,GO:0002449,GO:0002460,GO:0003674,GO:0005488,GO:0006928,GO:0006935,GO:0006950,GO:0006952,GO:0006955,GO:0008150,GO:0008219,GO:0008289,GO:0009605,GO:0009607,GO:0009617,GO:0009892,GO:0009893,GO:0009987,GO:0010468,GO:0010604,GO:0010605,GO:0010628,GO:0010629,GO:0016064,GO:0016477,GO:0019222,GO:…	Cathelicidins	NA	NA	NA	NA	NA
bp_BINPACKER.9.5	55	CathLike_55	CathLike_55	CathLike	Ebis_CathLike_55	E. bislineata	bislineata	166	MEARVRLALLLIVTAVSISTSLQEPPESGRDPTALAEAIAAYNSAPEVTSLFRVYEANPETRQDTSTSPKQLRFTIKETVCPKQLDAQPIDGCAFRDSGVVKDCTATIFEKLGSKNLVVTCETVTAQAPVRRPRQARQCIIVNNKERCRLIRPSSGTSLAVGSKHI	0.0386846	9.15e-16	Cathelicidin	CAMP	GO:0001530,GO:0001775,GO:0002250,GO:0002252,GO:0002274,GO:0002376,GO:0002377,GO:0002381,GO:0002440,GO:0002443,GO:0002449,GO:0002460,GO:0003674,GO:0005488,GO:0006928,GO:0006935,GO:0006950,GO:0006952,GO:0006955,GO:0008150,GO:0008219,GO:0008289,GO:0009605,GO:0009607,GO:0009617,GO:0009892,GO:0009893,GO:0009987,GO:0010468,GO:0010604,GO:0010605,GO:0010628,GO:0010629,GO:0016064,GO:0016477,GO:0019222,GO:…	Cathelicidins	NA	NA	NA	NA	NA
sp55_NODE_48272_length_710_cov_10.297710_g33551_i0	56	Chemerin_56	Chemerin_56	Chemerin	Ebis_Chemerin_56	E. bislineata	bislineata	166	MGPPLALFWLLAAIMAAPAAGQAQLEQLTELQRKALDHALERFHSAKDVINGFKVVSMKEPTETEFSAGTFVRLEFNIKQTKCSKNNRDVADCAVHRNGRQMNCHICYKFASVDAMVASPFIDCLLERQLQKARAAMRDQACEQVEQKDESGLGLPGVFSFSKLPA	0.00315231	4.73e-22	Retinoic acid receptor responder	RARRES2	GO:0001523,GO:0001701,GO:0001932,GO:0001934,GO:0002376,GO:0002576,GO:0002682,GO:0002684,GO:0002685,GO:0002687,GO:0002688,GO:0002690,GO:0003674,GO:0005102,GO:0005488,GO:0005515,GO:0005575,GO:0005576,GO:0005615,GO:0005622,GO:0005623,GO:0005737,GO:0006629,GO:0006720,GO:0006721,GO:0006810,GO:0006887,GO:0006950,GO:0006952,GO:0006955,GO:0006959,GO:0007275,GO:0008150,GO:0008152,GO:0009605,GO:0009607,GO:…	Cathelicidins	NA	NA	NA	NA	NA
tr_TRINITY_DN10214_c0_g1_i1	56	Chemerin_56.1	Chemerin_56	Chemerin	Ebis_Chemerin_56.1	E. bislineata	bislineata	166	MGPPLALFWLLAAIMAAPAAGQAQLEQLTELQRKALDHALERFHSAKDVINGFKVVSMKEPTETEFSAGTFVRLEFSIKQTKCSKNNRDVAGCAVHRNGRQMNCHICYKFASVDAMVASPFIDCLLERQLQKARAAMRDQACEQVEQKDESGLGLPGVFSFSKLPA	0.00325079	9.41e-22	Retinoic acid receptor responder	RARRES2	GO:0001523,GO:0001701,GO:0001932,GO:0001934,GO:0002376,GO:0002576,GO:0002682,GO:0002684,GO:0002685,GO:0002687,GO:0002688,GO:0002690,GO:0003674,GO:0005102,GO:0005488,GO:0005515,GO:0005575,GO:0005576,GO:0005615,GO:0005622,GO:0005623,GO:0005737,GO:0006629,GO:0006720,GO:0006721,GO:0006810,GO:0006887,GO:0006950,GO:0006952,GO:0006955,GO:0006959,GO:0007275,GO:0008150,GO:0008152,GO:0009605,GO:0009607,GO:…	Cathelicidins	NA	NA	NA	NA	NA
sp75_NODE_7429_length_3153_cov_1790.410981_g5218_i0	57	CathLike_57	CathLike_57	CathLike	Ebis_CathLike_57	E. bislineata	bislineata	166	MEAWVRFTALLIVTVGSNGAPLEKTTVSSPHPTTLAEAIAAYNSAPEVTSLFRVYEANPETRQDTSTSPKQLRFTIKETVCPKQLDAQPIDGCAFRDSGVVKDCTATIFEKLGSKNLVVTCETVTAQAPVRRPRQARQCIIVNNKERCRLIRPSSGTSLAVGSKHI	0.0421167	3.34e-15	play a role in the innate immune response	CAMP	GO:0001530,GO:0001775,GO:0002250,GO:0002252,GO:0002274,GO:0002376,GO:0002377,GO:0002381,GO:0002440,GO:0002443,GO:0002449,GO:0002460,GO:0003674,GO:0005488,GO:0006928,GO:0006935,GO:0006950,GO:0006952,GO:0006955,GO:0008150,GO:0008219,GO:0008289,GO:0009605,GO:0009607,GO:0009617,GO:0009892,GO:0009893,GO:0009987,GO:0010468,GO:0010604,GO:0010605,GO:0010628,GO:0010629,GO:0016064,GO:0016477,GO:0019222,GO:…	Cathelicidins	NA	NA	NA	NA	NA
bp_BINPACKER.55209.2	58	CathLike_58	CathLike_58	CathLike	Nvir_CathLike_58	N. viridescens	cinereus, viridescens	133	MEFLQLAVLVLIALTAACAAPLRPGGRQDLAIAIAINIYNKQQDSGSIYRRSQDDPYRPSNSRTLKFRIEETVCSTADKKRPEDCDFKVNGIVKDCTSNMDENAVINCITIVPETDKLPAQPNTGYSNTDDAS	0.004169	1.42e-09	Cathelicidin antimicrobial peptide	CAMP	GO:0001775,GO:0001817,GO:0001819,GO:0001878,GO:0001906,GO:0001932,GO:0001934,GO:0002227,GO:0002251,GO:0002252,GO:0002263,GO:0002274,GO:0002275,GO:0002283,GO:0002366,GO:0002376,GO:0002385,GO:0002443,GO:0002444,GO:0002446,GO:0002544,GO:0002791,GO:0002793,GO:0005575,GO:0005576,GO:0005615,GO:0005622,GO:0005623,GO:0005737,GO:0006810,GO:0006887,GO:0006950,GO:0006952,GO:0006954,GO:0006955,GO:0006959,GO:…	Cathelicidins	NA	NA	NA	NA	NA
bp_BINPACKER.404.1	58	CathLike_58	CathLike_58	CathLike	Pcin_CathLike_58	P. cinereus	cinereus, viridescens	166	MEFLQLAVLVLIALTAACAAPLRPGGRQDLAIAIAINIYNKQQDSGSIYRRSQDDPYRPSNSRTLKFRIEETVCSTADKKRPEDCDFKVNGIVKDCTSNMDENAVINCITIVPETDKLPAQPNTGYSNTDDASNADDASNTNGASNANGASKPGKKKRKARVPTSL	0.0338796	3.38e-09	Cathelicidin antimicrobial peptide	CAMP	GO:0001775,GO:0001817,GO:0001819,GO:0001878,GO:0001906,GO:0001932,GO:0001934,GO:0002227,GO:0002251,GO:0002252,GO:0002263,GO:0002274,GO:0002275,GO:0002283,GO:0002366,GO:0002376,GO:0002385,GO:0002443,GO:0002444,GO:0002446,GO:0002544,GO:0002791,GO:0002793,GO:0005575,GO:0005576,GO:0005615,GO:0005622,GO:0005623,GO:0005737,GO:0006810,GO:0006887,GO:0006950,GO:0006952,GO:0006954,GO:0006955,GO:0006959,GO:…	Cathelicidins	NA	NA	NA	NA	NA
bp_BINPACKER.404.2	58	CathLike_58.1	CathLike_58	CathLike	Pcin_CathLike_58.1	P. cinereus	cinereus, viridescens	165	MEFLQLAVLVLIALTAACAAPLRPGGRQDLAIAIAINIYNKQQDSGSIYRRSQDDPYRPSNSRTLKFRIEETVCSTANQKRPEDCDFKVNGIVKDCTSNMDENAVINCITIVPETDKLPAQPNTGYSNTDDASNADDASNTNGASNANGASKPGKKKRKARVPTS	0.0350175	1.75e-09	Cathelicidin antimicrobial peptide	CAMP	GO:0001775,GO:0001817,GO:0001819,GO:0001878,GO:0001906,GO:0001932,GO:0001934,GO:0002227,GO:0002251,GO:0002252,GO:0002263,GO:0002274,GO:0002275,GO:0002283,GO:0002366,GO:0002376,GO:0002385,GO:0002443,GO:0002444,GO:0002446,GO:0002544,GO:0002791,GO:0002793,GO:0005575,GO:0005576,GO:0005615,GO:0005622,GO:0005623,GO:0005737,GO:0006810,GO:0006887,GO:0006950,GO:0006952,GO:0006954,GO:0006955,GO:0006959,GO:…	Cathelicidins	NA	NA	NA	NA	NA
sp55_NODE_46091_length_750_cov_2360.446043_g31638_i0	59	CathLike_59	CathLike_59	CathLike	Ebis_CathLike_59	E. bislineata	bislineata	165	MEARVRLTLLLIVTAVSISTSLQEPPESGRDPTALAEAIAAYNRGPEVTSVYRLYETDPLEVSTNPTQLHFKIKETECQRKLGIQSAEKCEFKNSGLVKECTATVHTVRGTNTLAVSCDTMIQKTQVRRPRQAKECTTENKKEGCKEKEKKRRPGKYTPLSPDDV	0.0331992	4.62e-11	Cathelicidin	CAMP	GO:0001530,GO:0001775,GO:0001906,GO:0002250,GO:0002252,GO:0002274,GO:0002376,GO:0002377,GO:0002381,GO:0002440,GO:0002443,GO:0002449,GO:0002460,GO:0003674,GO:0005488,GO:0005575,GO:0005576,GO:0006928,GO:0006935,GO:0006950,GO:0006952,GO:0006955,GO:0006959,GO:0008150,GO:0008219,GO:0008289,GO:0009605,GO:0009607,GO:0009617,GO:0009892,GO:0009893,GO:0009987,GO:0010468,GO:0010604,GO:0010605,GO:0010628,GO:…	Cathelicidins	NA	NA	NA	NA	NA
sp55_NODE_46092_length_750_cov_2333.984173_g31638_i1	59	CathLike_59.1	CathLike_59	CathLike	Ebis_CathLike_59.1	E. bislineata	bislineata	165	MEARVRLTLLLIVTAVSISTSLQEPPESGRDPTALAEAIAAYNRGPEVTSVYRLYETDPLEVSTNPTQLHFKIKETECQRKLGIQSAEKCEFKNSGLVKECTATVHTVRGTNTLAVSCDTMIQKTQVRRPRQAKECTTENKKEGCKEKEKKKRPGKYTPLSTDDV	0.0330373	4.62e-11	Cathelicidin	CAMP	GO:0001530,GO:0001775,GO:0001906,GO:0002250,GO:0002252,GO:0002274,GO:0002376,GO:0002377,GO:0002381,GO:0002440,GO:0002443,GO:0002449,GO:0002460,GO:0003674,GO:0005488,GO:0005575,GO:0005576,GO:0006928,GO:0006935,GO:0006950,GO:0006952,GO:0006955,GO:0006959,GO:0008150,GO:0008219,GO:0008289,GO:0009605,GO:0009607,GO:0009617,GO:0009892,GO:0009893,GO:0009987,GO:0010468,GO:0010604,GO:0010605,GO:0010628,GO:…	Cathelicidins	NA	NA	NA	NA	NA
sp75_NODE_39087_length_754_cov_1589.166421_g29433_i0	59	CathLike_59.2	CathLike_59	CathLike	Ebis_CathLike_59.2	E. bislineata	bislineata	165	MEARVRLTLLLIVTAVSISTSLQEPPESGRDPTALAEAIAAYNRGPEVTSVYRLYETDPLEVSTNPTQLHFKIKETECQRKLGIQDTEKCEFKNSGLVKECTATVHTAHGTNTLAVSCDTMIQKTQVRRPRQAKECTTENKKEGCKEKEKKNRPGKYTPLSTDDV	0.0323469	3.04e-11	play a role in the innate immune response	CAMP	GO:0001530,GO:0001775,GO:0002250,GO:0002252,GO:0002274,GO:0002376,GO:0002377,GO:0002381,GO:0002440,GO:0002443,GO:0002449,GO:0002460,GO:0003674,GO:0005488,GO:0006928,GO:0006935,GO:0006950,GO:0006952,GO:0006955,GO:0008150,GO:0008219,GO:0008289,GO:0009605,GO:0009607,GO:0009617,GO:0009892,GO:0009893,GO:0009987,GO:0010468,GO:0010604,GO:0010605,GO:0010628,GO:0010629,GO:0016064,GO:0016477,GO:0019222,GO:…	Cathelicidins	NA	NA	NA	NA	NA
tr_TRINITY_DN562_c0_g1_i13	59	CathLike_59.3	CathLike_59	CathLike	Ebis_CathLike_59.3	E. bislineata	bislineata	165	MEARVRLALLLIVTAVSISTSLQEPPESGRDPTALAEAIAAYNRGPEVTSVYRLYETDPLEVSTNPTQLHFKIKETECQRKLGIQDTEKCEFKNSGLVKECTATVHTAHGTNTLAVSCDTMIQKTQVRRPRQAKECTTENKKEGCKKKEKKKRPGKYTPLSPDDV	0.0318135	3.04e-11	play a role in the innate immune response	CAMP	GO:0001530,GO:0001775,GO:0002250,GO:0002252,GO:0002274,GO:0002376,GO:0002377,GO:0002381,GO:0002440,GO:0002443,GO:0002449,GO:0002460,GO:0003674,GO:0005488,GO:0006928,GO:0006935,GO:0006950,GO:0006952,GO:0006955,GO:0008150,GO:0008219,GO:0008289,GO:0009605,GO:0009607,GO:0009617,GO:0009892,GO:0009893,GO:0009987,GO:0010468,GO:0010604,GO:0010605,GO:0010628,GO:0010629,GO:0016064,GO:0016477,GO:0019222,GO:…	Cathelicidins	NA	NA	NA	NA	NA
sp75_NODE_14571_length_3082_cov_142.183239_g7235_i0	60	CathLike_60	CathLike_60	CathLike	Nvir_CathLike_60	N. viridescens	viridescens	165	MQALFIGFTVLAVATAATIPPLPKVSWRVEDAVDFFNKGSSQDYIFKLVETDPQDGLDEPANPLQLQFMVKETECLKSENKTIEECNFQEFGAIKVCSAVFLVDPERNAIVVNCESESFVTERFRVRRSSWRHGRRNNRPRPNTYTHIVSPRRPNTYRSSGLIHL	0.0561988	2.3e-18	Cathelicidin	CAMP	GO:0001530,GO:0001775,GO:0002250,GO:0002252,GO:0002274,GO:0002376,GO:0002377,GO:0002381,GO:0002440,GO:0002443,GO:0002449,GO:0002460,GO:0003674,GO:0005488,GO:0006928,GO:0006935,GO:0006950,GO:0006952,GO:0006955,GO:0008150,GO:0008219,GO:0008289,GO:0009605,GO:0009607,GO:0009617,GO:0009892,GO:0009893,GO:0009987,GO:0010468,GO:0010604,GO:0010605,GO:0010628,GO:0010629,GO:0016064,GO:0016477,GO:0019222,GO:…	Cathelicidins	NA	NA	NA	NA	NA
tr_TRINITY_DN4263_c0_g1_i2	60	CathLike_60.1	CathLike_60	CathLike	Nvir_CathLike_60.1	N. viridescens	viridescens	165	MQALFIGFTVLAVATAATIPPLPKVSWRVEDAVDFFNKGSSQDYIFKLVETDPQDGLDEPANPLQLQFMVKETECLKSENKTIEECNFQEFGAIKVCSAVFLVDPERNAIVVNCESESFVTERFRVRRSSWRHGRRNNRPRPNTYTHIVSPRRPNTYRSSGLIHS	0.042491	2.3e-18	Cathelicidin	CAMP	GO:0001530,GO:0001775,GO:0002250,GO:0002252,GO:0002274,GO:0002376,GO:0002377,GO:0002381,GO:0002440,GO:0002443,GO:0002449,GO:0002460,GO:0003674,GO:0005488,GO:0006928,GO:0006935,GO:0006950,GO:0006952,GO:0006955,GO:0008150,GO:0008219,GO:0008289,GO:0009605,GO:0009607,GO:0009617,GO:0009892,GO:0009893,GO:0009987,GO:0010468,GO:0010604,GO:0010605,GO:0010628,GO:0010629,GO:0016064,GO:0016477,GO:0019222,GO:…	Cathelicidins	NA	NA	NA	NA	NA
bp_BINPACKER.3743.2	61	CathLike_61	CathLike_61	CathLike	Nvir_CathLike_61	N. viridescens	viridescens	163	MQHRVEMWWQVMLVLGLVAGGSCASLGDGEPGDLGSAIAAAVNSYTSSVFRIKDVWVQRLDPNKSNSPVQLTFTMRETMCQKSEEQNPEDCGFKDGGIVKNCTIVIREDKSAADLFCGPANSESPSQTSDNHSDRPLQTAVGRLFCCDMKLCTCPIQASTTRG	0.113393	9.23e-11	negative regulation of growth of symbiont on or near host surface	CAMP	GO:0001775,GO:0001817,GO:0001819,GO:0001878,GO:0001906,GO:0001932,GO:0001934,GO:0002227,GO:0002251,GO:0002252,GO:0002263,GO:0002274,GO:0002275,GO:0002283,GO:0002366,GO:0002376,GO:0002385,GO:0002443,GO:0002444,GO:0002446,GO:0002544,GO:0002791,GO:0002793,GO:0005575,GO:0005576,GO:0005615,GO:0005622,GO:0005623,GO:0005737,GO:0006810,GO:0006887,GO:0006950,GO:0006952,GO:0006954,GO:0006955,GO:0006959,GO:…	Cathelicidins	NA	NA	NA	NA	NA
sp55_NODE_78948_length_860_cov_526.563975_g40521_i0	61	CathLike_61.1	CathLike_61	CathLike	Nvir_CathLike_61.1	N. viridescens	viridescens	157	MWWQVMLVLGLVAGGSCASLGDGEPGDLGSAIAAAVNSYTSSVFRIKDVWVQRLDPNKSNSPVQLTFTMRETMCQKSEEQNPEDCGFKDGGIVKNCTIVIREDKSAADLFCGPANSESPSQTSDNHSDRPLQTAVGRLFCCDMKLCTCPIQASTTRG	0.149288	2.16e-10	Cathelicidin antimicrobial peptide	CAMP	GO:0001775,GO:0001817,GO:0001819,GO:0001878,GO:0001906,GO:0001932,GO:0001934,GO:0002227,GO:0002251,GO:0002252,GO:0002263,GO:0002274,GO:0002275,GO:0002283,GO:0002366,GO:0002376,GO:0002385,GO:0002443,GO:0002444,GO:0002446,GO:0002544,GO:0002791,GO:0002793,GO:0005575,GO:0005576,GO:0005615,GO:0005622,GO:0005623,GO:0005737,GO:0006810,GO:0006887,GO:0006950,GO:0006952,GO:0006954,GO:0006955,GO:0006959,GO:…	Cathelicidins	NA	NA	NA	NA	NA
bp_BINPACKER.3743.3	61	CathLike_61.2	CathLike_61	CathLike	Nvir_CathLike_61.2	N. viridescens	viridescens	163	MQHRVEMWWQVMLVLGLVAGGSCASLGDGEPGDLGSAIAAAVNSYTSSVFRIKDVWVQRLDPNKSNSPVQLTFTMRETMCQKSEEQNPEDCGFKDGGIVKNCTIVIREDKTAADLFCGPANSESPSQTSDNHSDRPLQTAVGRLFCCDMKLCTCPIQASTTRG	0.0980373	1.29e-10	negative regulation of growth of symbiont on or near host surface	CAMP	GO:0001775,GO:0001817,GO:0001819,GO:0001878,GO:0001906,GO:0001932,GO:0001934,GO:0002227,GO:0002251,GO:0002252,GO:0002263,GO:0002274,GO:0002275,GO:0002283,GO:0002366,GO:0002376,GO:0002385,GO:0002443,GO:0002444,GO:0002446,GO:0002544,GO:0002791,GO:0002793,GO:0005575,GO:0005576,GO:0005615,GO:0005622,GO:0005623,GO:0005737,GO:0006810,GO:0006887,GO:0006950,GO:0006952,GO:0006954,GO:0006955,GO:0006959,GO:…	Cathelicidins	NA	NA	NA	NA	NA
sp75_NODE_80823_length_678_cov_106.810945_g49288_i0	61	CathLike_61.3	CathLike_61	CathLike	Nvir_CathLike_61.3	N. viridescens	viridescens	157	MWWQVMLVLGLVAGGSCASLGDGEPGDLGSAIAAAVNSYTSSVFRIKDVWVQRLDPNKSNSPVQLTFTMRETMCQKSEEQNPEDCGFKDGGIVKNCTIVIREDKSAADLFCGPANSESPSQTSDNQSDRPLQTAVGRLFCCDMKLCTCPIQASTTRG	0.151164	2.16e-10	Cathelicidin antimicrobial peptide	CAMP	GO:0001775,GO:0001817,GO:0001819,GO:0001878,GO:0001906,GO:0001932,GO:0001934,GO:0002227,GO:0002251,GO:0002252,GO:0002263,GO:0002274,GO:0002275,GO:0002283,GO:0002366,GO:0002376,GO:0002385,GO:0002443,GO:0002444,GO:0002446,GO:0002544,GO:0002791,GO:0002793,GO:0005575,GO:0005576,GO:0005615,GO:0005622,GO:0005623,GO:0005737,GO:0006810,GO:0006887,GO:0006950,GO:0006952,GO:0006954,GO:0006955,GO:0006959,GO:…	Cathelicidins	NA	NA	NA	NA	NA
bp_BINPACKER.3743.7	61	CathLike_61.4	CathLike_61	CathLike	Nvir_CathLike_61.4	N. viridescens	viridescens	157	MWWQVMLVLGLVAGGSCASLGDGEPGDLGSAIAAAVNSYTSSVFRIKDVWVQRLDPNKSNSPVQLTFKIQETMCQKSEEQNPEDCGFKDGGIVKNCTIVIREDKSAADLFCGPANSESPSQTSDNHSDRPLQTAVGRLFCCDMKLCTCPIQASTTRG	0.224009	1.6e-09	Cathelicidin antimicrobial peptide	CAMP	GO:0001775,GO:0001817,GO:0001819,GO:0001878,GO:0001906,GO:0001932,GO:0001934,GO:0002227,GO:0002251,GO:0002252,GO:0002263,GO:0002274,GO:0002275,GO:0002283,GO:0002366,GO:0002376,GO:0002385,GO:0002443,GO:0002444,GO:0002446,GO:0002544,GO:0002791,GO:0002793,GO:0005575,GO:0005576,GO:0005615,GO:0005622,GO:0005623,GO:0005737,GO:0006810,GO:0006887,GO:0006950,GO:0006952,GO:0006954,GO:0006955,GO:0006959,GO:…	Cathelicidins	NA	NA	NA	NA	NA
sp55_NODE_61965_length_974_cov_12.921654_g17964_i1	62	Chemerin_62	Chemerin_62	Chemerin	Pcin_Chemerin_62	P. cinereus	cinereus	163	ALWLAATIIAAPAAGQVPLEALTELQQTALDHALERFHSAKEVINGFKVVSMKEPTEKEFSAGTFVRLEFNIKQTKCSKTNREAANCAVHRNGREMNCHICYKFAAIDDMIPPPFIDCLLARQLQKGRAAMRDTACKQVEQKEEDESGMGLPGKFSFSKSYTA	0.00245409	1.21e-21	Retinoic acid receptor responder	RARRES2	GO:0001523,GO:0001701,GO:0001932,GO:0001934,GO:0002376,GO:0002576,GO:0002682,GO:0002684,GO:0002685,GO:0002687,GO:0002688,GO:0002690,GO:0003674,GO:0005102,GO:0005488,GO:0005515,GO:0005575,GO:0005576,GO:0005615,GO:0005622,GO:0005623,GO:0005737,GO:0006629,GO:0006720,GO:0006721,GO:0006810,GO:0006887,GO:0006950,GO:0006952,GO:0006955,GO:0006959,GO:0007275,GO:0008150,GO:0008152,GO:0009605,GO:0009607,GO:…	Cathelicidins	NA	NA	NA	NA	NA
tr_TRINITY_DN562_c0_g1_i23	63	CathLike_63	CathLike_63	CathLike	Ebis_CathLike_63	E. bislineata	bislineata	162	MEARVRLALLLIVTAVSISTSLQEPPESGRDPTALAEAIAAYNRGPEVTSVYRLYETDPLEVSTNPTQLHFKIKETECQRKLGIQDTEKCEFKNSGVVRECTATVHKERPSNSISVACKPMTQKTQIRRPRHAKECTTKNSKKGCKRKPHPSGLTALSDLTG	0.027188	5.34e-11	Cathelicidin	CAMP	GO:0001530,GO:0001775,GO:0002250,GO:0002252,GO:0002274,GO:0002376,GO:0002377,GO:0002381,GO:0002440,GO:0002443,GO:0002449,GO:0002460,GO:0003674,GO:0005488,GO:0006928,GO:0006935,GO:0006950,GO:0006952,GO:0006955,GO:0008150,GO:0008219,GO:0008289,GO:0009605,GO:0009607,GO:0009617,GO:0009892,GO:0009893,GO:0009987,GO:0010468,GO:0010604,GO:0010605,GO:0010628,GO:0010629,GO:0016064,GO:0016477,GO:0019222,GO:…	Cathelicidins	NA	NA	NA	NA	NA
tr_TRINITY_DN562_c0_g1_i10	64	CathLike_64	CathLike_64	CathLike	Ebis_CathLike_64	E. bislineata	bislineata	161	MLGWAGVLPLLAAALAATVPTSPPQELWNLQNAVNLQNIWMGSDDYMFRLVDTDVAEVSTNPTQLHFKIKETECQRKLGIQDTEKCEFKNSGLVKECTATVHTAHGTNTLAVSCDTMIQKTQVRRPRQAKECTTENKKEGCKKKEKKKRPGKYTPLSPDDV	0.0577012	5.45e-09	Cathelicidin	CAMP	GO:0001530,GO:0001775,GO:0002250,GO:0002252,GO:0002274,GO:0002376,GO:0002377,GO:0002381,GO:0002440,GO:0002443,GO:0002449,GO:0002460,GO:0003674,GO:0005488,GO:0006928,GO:0006935,GO:0006950,GO:0006952,GO:0006955,GO:0008150,GO:0008219,GO:0008289,GO:0009605,GO:0009607,GO:0009617,GO:0009892,GO:0009893,GO:0009987,GO:0010468,GO:0010604,GO:0010605,GO:0010628,GO:0010629,GO:0016064,GO:0016477,GO:0019222,GO:…	Cathelicidins	NA	NA	NA	NA	NA
sp75_NODE_33758_length_896_cov_593.724726_g24607_i0	65	CathLike_65	CathLike_65	CathLike	Ebis_CathLike_65	E. bislineata	bislineata	160	MQLICKTSGWAPTTTCSDSSTRMWRYYTSLFSLILFIRMKYYSCSSSSYPSTQLEEVSTNPTQLHFKIKETECQRKLGIQSAEKCEFKNSGLVKECTATMHTVRGTNTLAVSCDTMIQKTQVRRPRQAKECTTENKKEGCKEKEKKNRPGKYTPLSTDDV	0.0781279	1.46e-05	Cathelicidin	CAMP	GO:0001775,GO:0001817,GO:0001819,GO:0001878,GO:0001906,GO:0001932,GO:0001934,GO:0002227,GO:0002251,GO:0002252,GO:0002263,GO:0002274,GO:0002275,GO:0002283,GO:0002366,GO:0002376,GO:0002385,GO:0002443,GO:0002444,GO:0002446,GO:0002544,GO:0002791,GO:0002793,GO:0005575,GO:0005576,GO:0005615,GO:0005622,GO:0005623,GO:0005737,GO:0006810,GO:0006887,GO:0006950,GO:0006952,GO:0006954,GO:0006955,GO:0006959,GO:…	Cathelicidins	NA	NA	NA	NA	NA
tr_TRINITY_DN2122_c0_g1_i10	66	CathLike_66	CathLike_66	CathLike	Ebis_CathLike_66	E. bislineata	bislineata	160	RSPQVAEQNTSLSSPLARSTLRMHCWCVAALVLGAMTMVPAAEILDPYWRKVGIEIFSAIKFYDTNYAFKLLESSTDDTPDNNINARNIYFTIQETVCFNPLEKPIQDCDFKDGGVVIDCTIYAPKQQHRRSRTSCKPRPPGVPPEMPQHPQTSNSLTDL	0.0202685	2.42e-08	Cathelicidin antimicrobial peptide	CAMP	GO:0001530,GO:0001775,GO:0002250,GO:0002252,GO:0002274,GO:0002376,GO:0002377,GO:0002381,GO:0002440,GO:0002443,GO:0002449,GO:0002460,GO:0003674,GO:0005488,GO:0006928,GO:0006935,GO:0006950,GO:0006952,GO:0006955,GO:0008150,GO:0008219,GO:0008289,GO:0009605,GO:0009607,GO:0009617,GO:0009892,GO:0009893,GO:0009987,GO:0010468,GO:0010604,GO:0010605,GO:0010628,GO:0010629,GO:0016064,GO:0016477,GO:0019222,GO:…	Cathelicidins	NA	NA	NA	NA	NA
tr_TRINITY_DN2122_c0_g1_i5	66	CathLike_66.1	CathLike_66	CathLike	Ebis_CathLike_66.1	E. bislineata	bislineata	138	MHCWFVAALVLGAVAMVTAAEILDPYWRKVGIEIFSAIKFYDTNYAFKLLESSTDDTPDNNINARNIYFTIQETVCFNPLEKPIQDCDFKDGGVVIDCTIYAPKQQHRRSRTSCKPRPPGVPPEMPQHPQTSNSLTDL	0.00360226	2.7e-08	Cathelicidin antimicrobial peptide	CAMP	GO:0001530,GO:0001775,GO:0002250,GO:0002252,GO:0002274,GO:0002376,GO:0002377,GO:0002381,GO:0002440,GO:0002443,GO:0002449,GO:0002460,GO:0003674,GO:0005488,GO:0006928,GO:0006935,GO:0006950,GO:0006952,GO:0006955,GO:0008150,GO:0008219,GO:0008289,GO:0009605,GO:0009607,GO:0009617,GO:0009892,GO:0009893,GO:0009987,GO:0010468,GO:0010604,GO:0010605,GO:0010628,GO:0010629,GO:0016064,GO:0016477,GO:0019222,GO:…	Cathelicidins	NA	NA	NA	NA	NA
tr_TRINITY_DN2122_c0_g1_i13	66	CathLike_66.2	CathLike_66	CathLike	Ebis_CathLike_66.2	E. bislineata	bislineata	138	MHCWFVAALVLGAMTMVAAAEILDPYWRKVGIEIFSAIKFYDTNYAFKLLESSTDDTPDNNINARNIYFTIQETVCFNPLEKPIQDCDFKDGGVVIDCTIYAPKQKYRRTRTSCKPRPPGVPPEMPQHPQTSNSLTDL	0.00272576	3.76e-08	Cathelicidin antimicrobial peptide	CAMP	GO:0001530,GO:0001775,GO:0002250,GO:0002252,GO:0002274,GO:0002376,GO:0002377,GO:0002381,GO:0002440,GO:0002443,GO:0002449,GO:0002460,GO:0003674,GO:0005488,GO:0006928,GO:0006935,GO:0006950,GO:0006952,GO:0006955,GO:0008150,GO:0008219,GO:0008289,GO:0009605,GO:0009607,GO:0009617,GO:0009892,GO:0009893,GO:0009987,GO:0010468,GO:0010604,GO:0010605,GO:0010628,GO:0010629,GO:0016064,GO:0016477,GO:0019222,GO:…	Cathelicidins	NA	NA	NA	NA	NA
tr_TRINITY_DN2122_c0_g1_i15	66	CathLike_66.3	CathLike_66	CathLike	Ebis_CathLike_66.3	E. bislineata	bislineata	120	RSPQVAEQNTSLSSPLARSTLRMHCWFVAVLVLGAMSMVAAAEILDPYWRKVGIEIFSAIKFYDTNYAFKLLESSTDDTPDNNINARNIYFTIQETVCFNPLEKPIQDCDFKDGGVVIDC	0.00100731	2.26e-08	Cathelicidin antimicrobial peptide	CAMP	GO:0001530,GO:0001775,GO:0002250,GO:0002252,GO:0002274,GO:0002376,GO:0002377,GO:0002381,GO:0002440,GO:0002443,GO:0002449,GO:0002460,GO:0003674,GO:0005488,GO:0006928,GO:0006935,GO:0006950,GO:0006952,GO:0006955,GO:0008150,GO:0008219,GO:0008289,GO:0009605,GO:0009607,GO:0009617,GO:0009892,GO:0009893,GO:0009987,GO:0010468,GO:0010604,GO:0010605,GO:0010628,GO:0010629,GO:0016064,GO:0016477,GO:0019222,GO:…	Cathelicidins	NA	NA	NA	NA	NA
tr_TRINITY_DN2122_c0_g1_i6	66	CathLike_66.3	CathLike_66	CathLike	Ebis_CathLike_66.3	E. bislineata	bislineata	138	MHCWFVAALVLGAVAMVTAAEILDPYWRDVGIDIFSAIKFYDTNYAFKLLESSTDDTPDNNINARNIYFTIQETVCFNPLEKPIQDCDFKDGGVVIDCTIYAPKQQHRRSRTSCKPRPPGVPPEMPQHPQTSNSLTDL	0.00216274	2.7e-08	Cathelicidin antimicrobial peptide	CAMP	GO:0001530,GO:0001775,GO:0002250,GO:0002252,GO:0002274,GO:0002376,GO:0002377,GO:0002381,GO:0002440,GO:0002443,GO:0002449,GO:0002460,GO:0003674,GO:0005488,GO:0006928,GO:0006935,GO:0006950,GO:0006952,GO:0006955,GO:0008150,GO:0008219,GO:0008289,GO:0009605,GO:0009607,GO:0009617,GO:0009892,GO:0009893,GO:0009987,GO:0010468,GO:0010604,GO:0010605,GO:0010628,GO:0010629,GO:0016064,GO:0016477,GO:0019222,GO:…	Cathelicidins	NA	NA	NA	NA	NA
sp55_NODE_143302_length_441_cov_2.108808_g100264_i0	67	CathLike_67	CathLike_67	CathLike	Nvir_CathLike_67	N. viridescens	cinereus, viridescens	146	LSLLLIVTAVSIQETPESGQDPTALAEAIAVYNRAAEVTYLFRLYEANPETKQGVSMSGGQLRFKIKETECLKQLEAQNMETCAFKNFGVVKECTATMFTNTLAVSCDTIVPKAQVRRRRQAKECTTKNKKKVCKGKGTSPKPGKY	0.0322794	1.41e-09	Cathelicidin	CAMP	GO:0001530,GO:0001775,GO:0002250,GO:0002252,GO:0002274,GO:0002376,GO:0002377,GO:0002381,GO:0002440,GO:0002443,GO:0002449,GO:0002460,GO:0003674,GO:0005488,GO:0006928,GO:0006935,GO:0006950,GO:0006952,GO:0006955,GO:0008150,GO:0008219,GO:0008289,GO:0009605,GO:0009607,GO:0009617,GO:0009892,GO:0009893,GO:0009987,GO:0010468,GO:0010604,GO:0010605,GO:0010628,GO:0010629,GO:0016064,GO:0016477,GO:0019222,GO:…	Cathelicidins	NA	NA	NA	NA	NA
bp_BINPACKER.1669.1	67	CathLike_67	CathLike_67	CathLike	Pcin_CathLike_67	P. cinereus	cinereus, viridescens	160	MDSWVRLSLLLIVTAVSIQETPESGQDPTALAEAIAVYNRAAEVTYLFRLYEANPETKQGVSMSGGQLRFKIKETECLKQLEAQNMETCAFKNFGVVKECTATMFTNTLAVSCDTIVPKAQVRRPRQAKECTTKNKKKVCKGKGTSPKPGKYGPLSPDSV	0.0326496	7.42e-10	Cathelicidin	CAMP	GO:0001530,GO:0001775,GO:0002250,GO:0002252,GO:0002274,GO:0002376,GO:0002377,GO:0002381,GO:0002440,GO:0002443,GO:0002449,GO:0002460,GO:0003674,GO:0005488,GO:0006928,GO:0006935,GO:0006950,GO:0006952,GO:0006955,GO:0008150,GO:0008219,GO:0008289,GO:0009605,GO:0009607,GO:0009617,GO:0009892,GO:0009893,GO:0009987,GO:0010468,GO:0010604,GO:0010605,GO:0010628,GO:0010629,GO:0016064,GO:0016477,GO:0019222,GO:…	Cathelicidins	NA	NA	NA	NA	NA
sp75_NODE_180461_length_328_cov_1.486166_g148348_i0	67	CathLike_67.1	CathLike_67	CathLike	Nvir_CathLike_67.1	N. viridescens	cinereus, viridescens	109	VTYLFRLYEANPETKQGVSMSGGQLRFKIKETECLKQLEAQNMETCAFKNFGVVKECTATMFTNTLAVSCDTIVPKAQVRRRRQAKECTTKNKKKVCKGKGTSPKPGKY	0.141145	0.000667	Cathelicidin	CAMP	GO:0001775,GO:0001817,GO:0001819,GO:0001878,GO:0001906,GO:0001932,GO:0001934,GO:0002227,GO:0002251,GO:0002252,GO:0002263,GO:0002274,GO:0002275,GO:0002283,GO:0002366,GO:0002376,GO:0002385,GO:0002443,GO:0002444,GO:0002446,GO:0002544,GO:0002791,GO:0002793,GO:0005575,GO:0005576,GO:0005615,GO:0005622,GO:0005623,GO:0005737,GO:0006810,GO:0006887,GO:0006950,GO:0006952,GO:0006954,GO:0006955,GO:0006959,GO:…	Cathelicidins	NA	NA	NA	NA	NA
bp_BINPACKER.1669.2	67	CathLike_67.1	CathLike_67	CathLike	Pcin_CathLike_67.1	P. cinereus	cinereus, viridescens	160	MDSWVRLSLLLIVTAVSIQETPESGQDPTALAEAIAIYNRAAEVTYLFRLYEANPETKQGVSMSGGQLRFKIKETECLKQLEAQNMETCAFKNFGVVKECTATMFTNTLAVSCDTIVPKAQVRRPRQAKECTTKNKKKVCKGKGTSPKPGKYGPLSPDSV	0.0326052	5.31e-10	Cathelicidin	CAMP	GO:0001530,GO:0001775,GO:0002250,GO:0002252,GO:0002274,GO:0002376,GO:0002377,GO:0002381,GO:0002440,GO:0002443,GO:0002449,GO:0002460,GO:0003674,GO:0005488,GO:0006928,GO:0006935,GO:0006950,GO:0006952,GO:0006955,GO:0008150,GO:0008219,GO:0008289,GO:0009605,GO:0009607,GO:0009617,GO:0009892,GO:0009893,GO:0009987,GO:0010468,GO:0010604,GO:0010605,GO:0010628,GO:0010629,GO:0016064,GO:0016477,GO:0019222,GO:…	Cathelicidins	NA	NA	NA	NA	NA
bp_BINPACKER.57400.1	67	CathLike_67.2	CathLike_67	CathLike	Pcin_CathLike_67.2	P. cinereus	cinereus, viridescens	143	IQETPESGQDPTALAEAIAIYNRAAEVTYLFRLYEANPETKQGVSMSGGQLRFKIKETECLKQLEAQNMETCAFKNFGVVKECTATMFTNTLAVSCDTIVPKAQVRRRRQAKECTTKNKKKVCKGKGTSPKPGKYGPLSPDSV	0.0115884	6.45e-08	Cathelicidin antimicrobial peptide	CAMP	GO:0001530,GO:0003674,GO:0005488,GO:0006950,GO:0006952,GO:0008150,GO:0008219,GO:0008289,GO:0009605,GO:0009607,GO:0009617,GO:0009892,GO:0009987,GO:0010468,GO:0010605,GO:0010629,GO:0019222,GO:0019835,GO:0042742,GO:0043207,GO:0048519,GO:0050789,GO:0050829,GO:0050830,GO:0050896,GO:0051704,GO:0051707,GO:0060255,GO:0065007,GO:0097367,GO:0098542	Cathelicidins	NA	NA	NA	NA	NA
bp_BINPACKER.1669.3	67	CathLike_67.3	CathLike_67	CathLike	Pcin_CathLike_67.3	P. cinereus	cinereus, viridescens	153	MDSWVRLSLLLIVTAVSIQETPESGQDPTDLAEAIAVYNQAVEVTYLFRLYEGVSMSGGQLRFKIKETECLKQLEAQNMETCAFKNFGVVKECTATMFTNTLAVSCDTIVPKAQVRRPRQAKECTTKNKKKVCKGKGTSPKPGKYGPLSPDSV	0.0540029	6.8e-06	Cathelicidin	CAMP	GO:0001530,GO:0001775,GO:0002250,GO:0002252,GO:0002274,GO:0002376,GO:0002377,GO:0002381,GO:0002440,GO:0002443,GO:0002449,GO:0002460,GO:0003674,GO:0005488,GO:0006928,GO:0006935,GO:0006950,GO:0006952,GO:0006955,GO:0008150,GO:0008219,GO:0008289,GO:0009605,GO:0009607,GO:0009617,GO:0009892,GO:0009893,GO:0009987,GO:0010468,GO:0010604,GO:0010605,GO:0010628,GO:0010629,GO:0016064,GO:0016477,GO:0019222,GO:…	Cathelicidins	NA	NA	NA	NA	NA
sp55_NODE_83308_length_689_cov_924.640379_g47473_i1	67	CathLike_67.4	CathLike_67	CathLike	Pcin_CathLike_67.4	P. cinereus	cinereus, viridescens	153	MDSWVRLSLLLIVSAVSIQETPESGQDPTDLAEAIAVYNQAVEVTYLFRLYEGVSMSGGQLRFKIKETECLKQLEAQNMETCAFKNFGVVKECTATMFTNTLAVSCDTIVPKAQVRRPRQAKECTTKNKKKVCKGKGTSPKPGKYGPLSPDSV	0.0399156	3.53e-06	Cathelicidin	CAMP	GO:0001530,GO:0001775,GO:0002250,GO:0002252,GO:0002274,GO:0002376,GO:0002377,GO:0002381,GO:0002440,GO:0002443,GO:0002449,GO:0002460,GO:0003674,GO:0005488,GO:0006928,GO:0006935,GO:0006950,GO:0006952,GO:0006955,GO:0008150,GO:0008219,GO:0008289,GO:0009605,GO:0009607,GO:0009617,GO:0009892,GO:0009893,GO:0009987,GO:0010468,GO:0010604,GO:0010605,GO:0010628,GO:0010629,GO:0016064,GO:0016477,GO:0019222,GO:…	Cathelicidins	NA	NA	NA	NA	NA
bp_BINPACKER.305.4	68	CathLike_68	CathLike_68	CathLike	Ebis_CathLike_68	E. bislineata	bislineata	159	MEAWVRFTALLIVTVGSNGAPLEKTTVSSPHPTTLAEAIAAYNRGPEVTSVYRLYETDPLEVSTNPTQLHFKIKETECQRKLGIQDTEKCEFKNSGLVKECTATVHTAHGTNTLAVSCDTMIQKTQVRRPRQAKECTTENKKEGCKEKKGPGKFTPLKQ	0.0331743	1.41e-10	play a role in the innate immune response	CAMP	GO:0001530,GO:0001775,GO:0002250,GO:0002252,GO:0002274,GO:0002376,GO:0002377,GO:0002381,GO:0002440,GO:0002443,GO:0002449,GO:0002460,GO:0003674,GO:0005488,GO:0006928,GO:0006935,GO:0006950,GO:0006952,GO:0006955,GO:0008150,GO:0008219,GO:0008289,GO:0009605,GO:0009607,GO:0009617,GO:0009892,GO:0009893,GO:0009987,GO:0010468,GO:0010604,GO:0010605,GO:0010628,GO:0010629,GO:0016064,GO:0016477,GO:0019222,GO:…	Cathelicidins	NA	NA	NA	NA	NA
tr_TRINITY_DN562_c0_g1_i7	69	CathLike_69	CathLike_69	CathLike	Ebis_CathLike_69	E. bislineata	bislineata	159	MEARVRLALLLIVTAVSISTSLQEPPESGRDPTALAEAIAAYNRGPEVTSVYRLYETDPLEVSTNPTQLHFKIKETECQRKLGIQDTEKCEFKNSGLVKECTATVHTAHGTNTLAVSCDTMIQKTQVRRPRQAKECTTENKKEGCKEIKGPGKFTPLKQ	0.0246309	1.86e-11	play a role in the innate immune response	CAMP	GO:0001530,GO:0001775,GO:0002250,GO:0002252,GO:0002274,GO:0002376,GO:0002377,GO:0002381,GO:0002440,GO:0002443,GO:0002449,GO:0002460,GO:0003674,GO:0005488,GO:0006928,GO:0006935,GO:0006950,GO:0006952,GO:0006955,GO:0008150,GO:0008219,GO:0008289,GO:0009605,GO:0009607,GO:0009617,GO:0009892,GO:0009893,GO:0009987,GO:0010468,GO:0010604,GO:0010605,GO:0010628,GO:0010629,GO:0016064,GO:0016477,GO:0019222,GO:…	Cathelicidins	NA	NA	NA	NA	NA
sp55_NODE_66151_length_496_cov_36.623583_g50694_i0	70	RS30_70	RS30_70	Ubiquitin	Ebis_RS30_70	E. bislineata	bislineata, cinereus, viridescens	133	MQLFVLAQNLHCLEISDLDIVHSIKARIEQLEGLPAADQVITYAGAALDDEAVIGECGLVEQCTLGITARMLGGKVHGSLARAGKVRGQTPKVAKQEKKKKKTGRAKRRMQYNRRFVNIVPTFGKKKGPNANS	0.104366	1.6e-60	Belongs to the eukaryotic ribosomal protein eS30 family	FAU	GO:0000184,GO:0000956,GO:0002181,GO:0002227,GO:0002251,GO:0002376,GO:0002385,GO:0003674,GO:0003676,GO:0003723,GO:0003735,GO:0005198,GO:0005488,GO:0005575,GO:0005576,GO:0005615,GO:0005622,GO:0005623,GO:0005634,GO:0005654,GO:0005737,GO:0005829,GO:0005840,GO:0006139,GO:0006401,GO:0006402,GO:0006412,GO:0006413,GO:0006518,GO:0006605,GO:0006612,GO:0006613,GO:0006614,GO:0006725,GO:0006807,GO:0006810,GO:…	Ribosomal_S30,ubiquitin	dbAMP_05441	98.3	44.3609	100	5.3e-30
tr_TRINITY_DN5454_c0_g1_i16	70	RS30_70	RS30_70	Ubiquitin	Nvir_RS30_70	N. viridescens	bislineata, cinereus, viridescens	159	MVGNFLSERRTPLFFRSGSVRFHGSTMQLFVLAQNLHCLEISDLDIVHSIKARIEQLEGLPAADQVITYAGAALDDEAVIGECGLVEQCTLGITARMLGGKVHGSLARAGKVRGQTPKVAKQEKKKKKTGRAKRRMQYNRRFVNIVPTFGKKKGPNANS	0.0817437	5.39e-61	Belongs to the eukaryotic ribosomal protein eS30 family	FAU	GO:0000184,GO:0000956,GO:0002181,GO:0002227,GO:0002251,GO:0002376,GO:0002385,GO:0003674,GO:0003676,GO:0003723,GO:0003735,GO:0005198,GO:0005488,GO:0005575,GO:0005576,GO:0005615,GO:0005622,GO:0005623,GO:0005634,GO:0005654,GO:0005737,GO:0005829,GO:0005840,GO:0006139,GO:0006401,GO:0006402,GO:0006412,GO:0006413,GO:0006518,GO:0006605,GO:0006612,GO:0006613,GO:0006614,GO:0006725,GO:0006807,GO:0006810,GO:…	Ribosomal_S30,ubiquitin	dbAMP_05441	98.3	37.1069	100	6.4e-30
tr_TRINITY_DN8862_c0_g1_i7	70	RS30_70	RS30_70	Ubiquitin	Pcin_RS30_70	P. cinereus	bislineata, cinereus, viridescens	133	MQLFVLAQNLHCLEISDLDIVHSIKARIEQLEGLPAADQVITYAGAALDDEAVIGECGLVEQCTLGITARMLGGKVHGSLARAGKVRGQTPKVAKQEKKKKKTGRAKRRMQYNRRFVNIVPTFGKKKGPNANS	0.104366	1.6e-60	Belongs to the eukaryotic ribosomal protein eS30 family	FAU	GO:0000184,GO:0000956,GO:0002181,GO:0002227,GO:0002251,GO:0002376,GO:0002385,GO:0003674,GO:0003676,GO:0003723,GO:0003735,GO:0005198,GO:0005488,GO:0005575,GO:0005576,GO:0005615,GO:0005622,GO:0005623,GO:0005634,GO:0005654,GO:0005737,GO:0005829,GO:0005840,GO:0006139,GO:0006401,GO:0006402,GO:0006412,GO:0006413,GO:0006518,GO:0006605,GO:0006612,GO:0006613,GO:0006614,GO:0006725,GO:0006807,GO:0006810,GO:…	Ribosomal_S30,ubiquitin	dbAMP_05441	98.3	44.3609	100	5.3e-30
bp_BINPACKER.4211.1	70	RS30_70.1	RS30_70	Ubiquitin	Nvir_RS30_70.1	N. viridescens	bislineata, cinereus, viridescens	133	MQLFVLAQNLHCLEISDLDIVHSIKARIEQLEGLPAADQVITYAGAALDDEAVIGECGLVEQCTLGITARMLGGKVHGSLARAGKVRGQTPKVAKQEKKKKKTGRAKRRMQYNRRFVNIVPTFGKKKGPNANS	0.104366	1.6e-60	Belongs to the eukaryotic ribosomal protein eS30 family	FAU	GO:0000184,GO:0000956,GO:0002181,GO:0002227,GO:0002251,GO:0002376,GO:0002385,GO:0003674,GO:0003676,GO:0003723,GO:0003735,GO:0005198,GO:0005488,GO:0005575,GO:0005576,GO:0005615,GO:0005622,GO:0005623,GO:0005634,GO:0005654,GO:0005737,GO:0005829,GO:0005840,GO:0006139,GO:0006401,GO:0006402,GO:0006412,GO:0006413,GO:0006518,GO:0006605,GO:0006612,GO:0006613,GO:0006614,GO:0006725,GO:0006807,GO:0006810,GO:…	Ribosomal_S30,ubiquitin	dbAMP_05441	98.3	44.3609	100	5.3e-30
sp75_NODE_1043_length_6557_cov_282.951712_g645_i0utrorf	71	CathLike_71	CathLike_71	CathLike	Pcin_CathLike_71	P. cinereus	cinereus	159	MMHCWLVTSLVLSAMTMVNAAAEEDPYWNDVGTEISSAIKYYNSKSAFKLFAAYAGDSPADKGVARKVYFTIKETECLIPLEQYMADCKFKDGGPMVDCTVYVPAEQSSANTVRCHRLRPGMQPWKPKNQHNVLDQPSGTMLMAYLICCTLKLCNERCG	0.00656308	6.4e-07	Cathelicidin antimicrobial peptide	CAMP	GO:0001530,GO:0001775,GO:0002250,GO:0002252,GO:0002274,GO:0002376,GO:0002377,GO:0002381,GO:0002440,GO:0002443,GO:0002449,GO:0002460,GO:0003674,GO:0005488,GO:0006928,GO:0006935,GO:0006950,GO:0006952,GO:0006955,GO:0008150,GO:0008219,GO:0008289,GO:0009605,GO:0009607,GO:0009617,GO:0009892,GO:0009893,GO:0009987,GO:0010468,GO:0010604,GO:0010605,GO:0010628,GO:0010629,GO:0016064,GO:0016477,GO:0019222,GO:…	Cathelicidins	NA	NA	NA	NA	NA
tr_TRINITY_DN2742_c1_g1_i3	71	CathLike_71.1	CathLike_71	CathLike	Pcin_CathLike_71.1	P. cinereus	cinereus	158	MHCWLVTSLVLSAMTMVNAAAEEDPYWNDVGTEISSAIKYYNSKYAFKLFAAYAGDSPADEGVARKVYFTIKETECLIPLEQYMADCKFKDGGPMVDCTVYIPAEQSSANTVRCHRLRPGMQPWKPKNQHNVLDQPSGTMLMAYLICCTLKLCNERCG	0.00186825	1.21e-07	Cathelicidin antimicrobial peptide	CAMP	GO:0001530,GO:0001775,GO:0002250,GO:0002252,GO:0002274,GO:0002376,GO:0002377,GO:0002381,GO:0002440,GO:0002443,GO:0002449,GO:0002460,GO:0003674,GO:0005488,GO:0006928,GO:0006935,GO:0006950,GO:0006952,GO:0006955,GO:0008150,GO:0008219,GO:0008289,GO:0009605,GO:0009607,GO:0009617,GO:0009892,GO:0009893,GO:0009987,GO:0010468,GO:0010604,GO:0010605,GO:0010628,GO:0010629,GO:0016064,GO:0016477,GO:0019222,GO:…	Cathelicidins	NA	NA	NA	NA	NA
sp75_NODE_95561_length_478_cov_10.394541_g72682_i0	72	CathLike_72	CathLike_72	CathLike	Pcin_CathLike_72	P. cinereus	cinereus	159	EREPKLRIKGHPTALLGVSVKASMLGWIRVFPLLGVALAATIPPTPKDIWSLQDVVDFYNKGTHCDYLYRLVDTAASNVLARPGWIQFMVKATKCLKSEMKNINDCKFREDGVMKACTAFLPVDPKTDDFVINCDSPVSKFPDVVLPPSVPTGPSAMLP	0.329798	8.25e-12	Cathelicidin	CAMP	GO:0001530,GO:0001775,GO:0002250,GO:0002252,GO:0002274,GO:0002376,GO:0002377,GO:0002381,GO:0002440,GO:0002443,GO:0002449,GO:0002460,GO:0003674,GO:0005488,GO:0006928,GO:0006935,GO:0006950,GO:0006952,GO:0006955,GO:0008150,GO:0008219,GO:0008289,GO:0009605,GO:0009607,GO:0009617,GO:0009892,GO:0009893,GO:0009987,GO:0010468,GO:0010604,GO:0010605,GO:0010628,GO:0010629,GO:0016064,GO:0016477,GO:0019222,GO:…	Cathelicidins	NA	NA	NA	NA	NA
sp55_NODE_30757_length_1242_cov_9125.790227_g367_i8	73	RS30_73	RS30_73	Ubiquitin	Ebis_RS30_73	E. bislineata	bislineata, viridescens	158	MPFFWCSRDRCVKRQQGRVLSARLTMQLFVLAQSLHTLEISDLDTVQSIKARIEALEGIAAADQVVTYAGAALDDEAVIGQCGLVEQCTVGITARLLGGKVHGSLARAGKVRGQTQKVAKQEKKKKKTGRAKRRMQYNRRFVNIVPTFGKKKGPNANS	0.226206	1.48e-60	translation	FAU	GO:0000184,GO:0000956,GO:0002181,GO:0002227,GO:0002251,GO:0002376,GO:0002385,GO:0003674,GO:0003676,GO:0003723,GO:0003735,GO:0005198,GO:0005488,GO:0005575,GO:0005576,GO:0005615,GO:0005622,GO:0005623,GO:0005634,GO:0005654,GO:0005737,GO:0005829,GO:0005840,GO:0006139,GO:0006401,GO:0006402,GO:0006412,GO:0006413,GO:0006518,GO:0006605,GO:0006612,GO:0006613,GO:0006614,GO:0006725,GO:0006807,GO:0006810,GO:…	Ribosomal_S30,ubiquitin	dbAMP_05441	96.6	37.3418	100	5.4e-29
sp55_NODE_74061_length_927_cov_954.342890_g5406_i9	73	RS30_73	RS30_73	Ubiquitin	Nvir_RS30_73	N. viridescens	bislineata, viridescens	133	MQLFVLAQSLHTLEISDLDTVQSIKARIEALEGIAAADQVVTYAGAALDDEAVIGQCGLVEQCTVGITARLLGGKVHGSLARAGKVRGQTKKVAKQEKKKKKTGRAKRRMQYNRRFVNIVPTFGKKKGPNANS	0.0645632	4.16e-56	translation	FAU	GO:0000184,GO:0000956,GO:0002181,GO:0002227,GO:0002251,GO:0002376,GO:0002385,GO:0003674,GO:0003676,GO:0003723,GO:0003735,GO:0005198,GO:0005488,GO:0005575,GO:0005576,GO:0005615,GO:0005622,GO:0005623,GO:0005634,GO:0005654,GO:0005737,GO:0005829,GO:0005840,GO:0006139,GO:0006401,GO:0006402,GO:0006412,GO:0006413,GO:0006518,GO:0006605,GO:0006612,GO:0006613,GO:0006614,GO:0006725,GO:0006807,GO:0006810,GO:…	Ribosomal_S30,ubiquitin	dbAMP_05441	96.6	44.3609	100	4.5e-29
tr_TRINITY_DN7187_c0_g1_i5	73	RS30_73.1	RS30_73	Ubiquitin	Nvir_RS30_73.1	N. viridescens	bislineata, viridescens	133	MQLFVLAQSLHTLEISDLDTVQSIKARIEALEGIAAADQVVTYAGAALDDEALIGQCGLVEQCTVGITARLLGGKVHGSLARAGKVRGQTKKVAKQEKKKKKTGRAKRRMQYNRRFVNIVPTFGKKKGPNANS	0.0815745	5.91e-56	translation	FAU	GO:0000184,GO:0000956,GO:0002181,GO:0002227,GO:0002251,GO:0002376,GO:0002385,GO:0003674,GO:0003676,GO:0003723,GO:0003735,GO:0005198,GO:0005488,GO:0005575,GO:0005576,GO:0005615,GO:0005622,GO:0005623,GO:0005634,GO:0005654,GO:0005737,GO:0005829,GO:0005840,GO:0006139,GO:0006401,GO:0006402,GO:0006412,GO:0006413,GO:0006518,GO:0006605,GO:0006612,GO:0006613,GO:0006614,GO:0006725,GO:0006807,GO:0006810,GO:…	Ribosomal_S30,ubiquitin	dbAMP_05441	96.6	44.3609	100	4.5e-29
bp_BINPACKER.305.5	74	CathLike_74	CathLike_74	CathLike	Ebis_CathLike_74	E. bislineata	bislineata	158	MLGWAGVLPLLAATLAATIPTPPPQELCNLQDAVNLQNIWMGSDDYMFRLVDTDVAEVSTNPTQLHFKIKETECQRKLGIQSAEKCEFKNSGVVRECTATVHKERPSNSISASCKPMTQKTQIRRPRHAKECTTKNSKKGCKRKPHPSGLTALSDLTG	0.128962	2.59e-06	Cathelicidin	CAMP	GO:0001530,GO:0001775,GO:0002250,GO:0002252,GO:0002274,GO:0002376,GO:0002377,GO:0002381,GO:0002440,GO:0002443,GO:0002449,GO:0002460,GO:0003674,GO:0005488,GO:0006928,GO:0006935,GO:0006950,GO:0006952,GO:0006955,GO:0008150,GO:0008219,GO:0008289,GO:0009605,GO:0009607,GO:0009617,GO:0009892,GO:0009893,GO:0009987,GO:0010468,GO:0010604,GO:0010605,GO:0010628,GO:0010629,GO:0016064,GO:0016477,GO:0019222,GO:…	Cathelicidins	NA	NA	NA	NA	NA
bp_BINPACKER.305.6	74	CathLike_74.1	CathLike_74	CathLike	Ebis_CathLike_74.1	E. bislineata	bislineata	154	MLGWAGVLPLLAATLAATIPTPPPQELCNLQDAVNLQNIWMGSDDYMFRLVDTDVAEVSTNPTQLHFKIKETECQRKLGIQSAEKCEFKNSGVVRECTATMSKESPSVACKPMIQKTQVRRPRHAKECTTKNSKKGCKRKPHPSGLTALSDLTG	0.154474	7.87e-06	Cathelicidin antimicrobial peptide	CAMP	GO:0001530,GO:0001775,GO:0002250,GO:0002252,GO:0002274,GO:0002376,GO:0002377,GO:0002381,GO:0002440,GO:0002443,GO:0002449,GO:0002460,GO:0003674,GO:0005488,GO:0006928,GO:0006935,GO:0006950,GO:0006952,GO:0006955,GO:0008150,GO:0008219,GO:0008289,GO:0009605,GO:0009607,GO:0009617,GO:0009892,GO:0009893,GO:0009987,GO:0010468,GO:0010604,GO:0010605,GO:0010628,GO:0010629,GO:0016064,GO:0016477,GO:0019222,GO:…	Cathelicidins	NA	NA	NA	NA	NA
bp_BINPACKER.305.8	75	CathLike_75	CathLike_75	CathLike	Ebis_CathLike_75	E. bislineata	bislineata, cinereus	157	MLGWAGVLPLLAATLAATIPTPPPQELCNLQDAVNLQNIWMGSDDYMFRLVDTDVAEVSTNPTQLHFKIKETECQRKLGIQSAEKCEFKNSGVVRECTATMSKESPSVACKPMIQKTQVRRPRHAKECTTQNKKEGCKEKEKKRRPGKYTPLSPDDV	0.0409889	8.41e-06	Cathelicidin antimicrobial peptide	CAMP	GO:0001530,GO:0001775,GO:0002250,GO:0002252,GO:0002274,GO:0002376,GO:0002377,GO:0002381,GO:0002440,GO:0002443,GO:0002449,GO:0002460,GO:0003674,GO:0005488,GO:0006928,GO:0006935,GO:0006950,GO:0006952,GO:0006955,GO:0008150,GO:0008219,GO:0008289,GO:0009605,GO:0009607,GO:0009617,GO:0009892,GO:0009893,GO:0009987,GO:0010468,GO:0010604,GO:0010605,GO:0010628,GO:0010629,GO:0016064,GO:0016477,GO:0019222,GO:…	Cathelicidins	NA	NA	NA	NA	NA
sp55_NODE_177126_length_325_cov_2.388889_g141545_i0	75	CathLike_75	CathLike_75	CathLike	Pcin_CathLike_75	P. cinereus	bislineata, cinereus	101	MGSDDYMFRLVDTDVAEVSTNPTQLHFKIKETECQRKLGIQSAEKCEFKNSGVVRECTATMSKESPSVACKPMIQKTQVRRPRHAKECTTQNKKEGCKEIK	0.0500514	0.000274	Cathelicidin antimicrobial peptide	CAMP	GO:0001530,GO:0001775,GO:0002250,GO:0002252,GO:0002274,GO:0002376,GO:0002377,GO:0002381,GO:0002440,GO:0002443,GO:0002449,GO:0002460,GO:0003674,GO:0005488,GO:0006928,GO:0006935,GO:0006950,GO:0006952,GO:0006955,GO:0008150,GO:0008219,GO:0008289,GO:0009605,GO:0009607,GO:0009617,GO:0009892,GO:0009893,GO:0009987,GO:0010468,GO:0010604,GO:0010605,GO:0010628,GO:0010629,GO:0016064,GO:0016477,GO:0019222,GO:…	Cathelicidins	NA	NA	NA	NA	NA
bp_BINPACKER.305.9	75	CathLike_75.1	CathLike_75	CathLike	Ebis_CathLike_75.1	E. bislineata	bislineata, cinereus	151	MLGWAGVLPLLAATLAATIPTPPPQELCNLQDAVNLQNIWMGSDDYMFRLVDTDVAEVSTNPTQLHFKIKETECQRKLGIQSAEKCEFKNSGVVRECTATMSKESPSVACKPMIQKTQVRRPRHAKECTTQNKKEGCKEIKGPGKFTPLKQ	0.0296625	7.36e-06	Cathelicidin antimicrobial peptide	CAMP	GO:0001530,GO:0001775,GO:0002250,GO:0002252,GO:0002274,GO:0002376,GO:0002377,GO:0002381,GO:0002440,GO:0002443,GO:0002449,GO:0002460,GO:0003674,GO:0005488,GO:0006928,GO:0006935,GO:0006950,GO:0006952,GO:0006955,GO:0008150,GO:0008219,GO:0008289,GO:0009605,GO:0009607,GO:0009617,GO:0009892,GO:0009893,GO:0009987,GO:0010468,GO:0010604,GO:0010605,GO:0010628,GO:0010629,GO:0016064,GO:0016477,GO:0019222,GO:…	Cathelicidins	NA	NA	NA	NA	NA
bp_BINPACKER.305.1	75	CathLike_75.2	CathLike_75	CathLike	Ebis_CathLike_75.2	E. bislineata	bislineata, cinereus	151	MLGWAGVLPLLAATLAATIPTPPPQELCNLQDAVNLQNIWMGSDDYMFRLVDTDVAEVSTNPTQLHFKIKETECQRKLGIQSAEKCEFKNSGVVRECTATMSKESPSVACKPMIQKTQVRRPRHAKECTTQNKKEGCKEKKGPGKFTPLKQ	0.0327712	7.36e-06	Cathelicidin antimicrobial peptide	CAMP	GO:0001530,GO:0001775,GO:0002250,GO:0002252,GO:0002274,GO:0002376,GO:0002377,GO:0002381,GO:0002440,GO:0002443,GO:0002449,GO:0002460,GO:0003674,GO:0005488,GO:0006928,GO:0006935,GO:0006950,GO:0006952,GO:0006955,GO:0008150,GO:0008219,GO:0008289,GO:0009605,GO:0009607,GO:0009617,GO:0009892,GO:0009893,GO:0009987,GO:0010468,GO:0010604,GO:0010605,GO:0010628,GO:0010629,GO:0016064,GO:0016477,GO:0019222,GO:…	Cathelicidins	NA	NA	NA	NA	NA
bp_BINPACKER.507.2	76	CathLike_76	CathLike_76	CathLike	Ebis_CathLike_76	E. bislineata	bislineata	156	MHCWCVAALVLGAMTMVAAAEILDPYWRDVGIETFLAIKFYNTNYAFKLLESSTDDTPDNNINARNIYFTIQETVCFNPLEKPIEDCDFKDGGVVIDCTIYAPTQLLKRTRTRCKPRPPGRPPVILRKPEKDDNTSTAIGYLFCCKMRLCACRRSV	0.0370895	1.13e-08	Cathelicidin antimicrobial peptide	CAMP	GO:0001530,GO:0001775,GO:0002250,GO:0002252,GO:0002274,GO:0002376,GO:0002377,GO:0002381,GO:0002440,GO:0002443,GO:0002449,GO:0002460,GO:0003674,GO:0005488,GO:0006928,GO:0006935,GO:0006950,GO:0006952,GO:0006955,GO:0008150,GO:0008219,GO:0008289,GO:0009605,GO:0009607,GO:0009617,GO:0009892,GO:0009893,GO:0009987,GO:0010468,GO:0010604,GO:0010605,GO:0010628,GO:0010629,GO:0016064,GO:0016477,GO:0019222,GO:…	Cathelicidins	NA	NA	NA	NA	NA
bp_BINPACKER.61080.1	77	CathLike_77	CathLike_77	CathLike	Ebis_CathLike_77	E. bislineata	bislineata	156	LGWVSILSLLAVAAASTPPSLAKVSWTIEEAVDLYNDVSSTDYLYQLVEYAREKNLMFPQNDSSGPQQLWFILKETECLKTESKRREDCAYKKNGEMKACSAVLIVELERNAVLISCDSATPRRTRFRRRTKKRRRPIRPSSGTILTSLGFGWSWG	0.0614631	1.14e-11	Cathelicidin	CAMP	GO:0001530,GO:0001775,GO:0002250,GO:0002252,GO:0002274,GO:0002376,GO:0002377,GO:0002381,GO:0002440,GO:0002443,GO:0002449,GO:0002460,GO:0003674,GO:0005488,GO:0006928,GO:0006935,GO:0006950,GO:0006952,GO:0006955,GO:0008150,GO:0008219,GO:0008289,GO:0009605,GO:0009607,GO:0009617,GO:0009892,GO:0009893,GO:0009987,GO:0010468,GO:0010604,GO:0010605,GO:0010628,GO:0010629,GO:0016064,GO:0016477,GO:0019222,GO:…	Cathelicidins	NA	NA	NA	NA	NA
sp55_NODE_57086_length_583_cov_133.106061_g41794_i0	78	CathLike_78	CathLike_78	CathLike	Ebis_CathLike_78	E. bislineata	bislineata	156	MHCWCVAALVLGAMTMVPAAEILDPYWRKVGIETFLAIKFYNTNYAFKLLESSTDDTPDDNLKSRNISFAIQETVCFNPLERPIEDCDFKDGGVVIDCTIYAPTQLLKRTRTRCKPRPPGRPPVILRKPEKDDDTSSRIGYLFCCKMRLCACRRSV	0.259959	1.58e-08	Cathelicidin antimicrobial peptide	CAMP	GO:0001530,GO:0001775,GO:0002250,GO:0002252,GO:0002274,GO:0002376,GO:0002377,GO:0002381,GO:0002440,GO:0002443,GO:0002449,GO:0002460,GO:0003674,GO:0005488,GO:0006928,GO:0006935,GO:0006950,GO:0006952,GO:0006955,GO:0008150,GO:0008219,GO:0008289,GO:0009605,GO:0009607,GO:0009617,GO:0009892,GO:0009893,GO:0009987,GO:0010468,GO:0010604,GO:0010605,GO:0010628,GO:0010629,GO:0016064,GO:0016477,GO:0019222,GO:…	Cathelicidins	NA	NA	NA	NA	NA
sp55_NODE_59814_length_553_cov_147.983936_g44453_i0	79	CathLike_79	CathLike_79	CathLike	Ebis_CathLike_79	E. bislineata	bislineata	156	MHCWFVAALVLGAMAMVAPAEILDPYWRDVGIETFLAIKFYNTNYAFKLLESSTDGTPDDNVKSRNIYFAIQETVCFNPLKKPIEDCDFKDGGVVIDCTIYAPTQLLKRTRTRCKPRPPGRPPVILRKPEKDDDTSSRIGYLFCCKMRLCACRRSV	0.19598	1.15e-07	Cathelicidin antimicrobial peptide	CAMP	GO:0001530,GO:0001775,GO:0002250,GO:0002252,GO:0002274,GO:0002376,GO:0002377,GO:0002381,GO:0002440,GO:0002443,GO:0002449,GO:0002460,GO:0003674,GO:0005488,GO:0006928,GO:0006935,GO:0006950,GO:0006952,GO:0006955,GO:0008150,GO:0008219,GO:0008289,GO:0009605,GO:0009607,GO:0009617,GO:0009892,GO:0009893,GO:0009987,GO:0010468,GO:0010604,GO:0010605,GO:0010628,GO:0010629,GO:0016064,GO:0016477,GO:0019222,GO:…	Cathelicidins	NA	NA	NA	NA	NA
tr_TRINITY_DN2122_c0_g1_i24	79	CathLike_79.1	CathLike_79	CathLike	Ebis_CathLike_79.1	E. bislineata	bislineata	156	MHCWFVAVLVLGAMSMVAAAEILDPYWRDVGIETFLAIKFYNTNYAFKLLESSTDGTPDDNVKSRNIYFAIQETVCFNPLKKPIQDCDFKDGGVVIDCTIYAPTQLLKRTRTRCKPRPPGRPPVILRKPEKDDDTSSRIGYLFCCKMRLCACRRSV	0.241333	1.15e-06	Cathelicidin antimicrobial peptide	CAMP	GO:0001530,GO:0001775,GO:0002250,GO:0002252,GO:0002274,GO:0002376,GO:0002377,GO:0002381,GO:0002440,GO:0002443,GO:0002449,GO:0002460,GO:0003674,GO:0005488,GO:0006928,GO:0006935,GO:0006950,GO:0006952,GO:0006955,GO:0008150,GO:0008219,GO:0008289,GO:0009605,GO:0009607,GO:0009617,GO:0009892,GO:0009893,GO:0009987,GO:0010468,GO:0010604,GO:0010605,GO:0010628,GO:0010629,GO:0016064,GO:0016477,GO:0019222,GO:…	Cathelicidins	NA	NA	NA	NA	NA
sp75_NODE_41069_length_712_cov_65.667190_g31271_i0	80	CathLike_80	CathLike_80	CathLike	Ebis_CathLike_80	E. bislineata	bislineata	156	MHCWCVAALVLGAMTMVPAAEILDPYWRKVGIETFLAIKFYNTNYAFKLLESSTDDTPDDNLKSRNISFAIQETVCFNPLERPIEDCDFKDGGVVIDCTIYAPTQLLKRTRTRCKPRPPGRLPVILRKPEKDDNTSTAIGYLFCCKLRLCDCLRNV	0.10592	1.58e-08	Cathelicidin antimicrobial peptide	CAMP	GO:0001530,GO:0001775,GO:0002250,GO:0002252,GO:0002274,GO:0002376,GO:0002377,GO:0002381,GO:0002440,GO:0002443,GO:0002449,GO:0002460,GO:0003674,GO:0005488,GO:0006928,GO:0006935,GO:0006950,GO:0006952,GO:0006955,GO:0008150,GO:0008219,GO:0008289,GO:0009605,GO:0009607,GO:0009617,GO:0009892,GO:0009893,GO:0009987,GO:0010468,GO:0010604,GO:0010605,GO:0010628,GO:0010629,GO:0016064,GO:0016477,GO:0019222,GO:…	Cathelicidins	NA	NA	NA	NA	NA
tr_TRINITY_DN305_c1_g1_i6	81	CathLike_81	CathLike_81	CathLike	Ebis_CathLike_81	E. bislineata	bislineata	156	MEAWVRFTALLIVTVGSNGAPLEKTTVSSPHPTTLAEAIAAYNSAPEVTSLFRVYEANPETRQDTSTSPKQLRFTIKETVCPKQLDAQPIDGCAFRDSGVVKDCTATIFEKLGMKNVLVTCETLTVNAPVRRRRQVHHCPMVNNRERCGRLHSDHL	0.0875295	6.4e-16	play a role in the innate immune response	CAMP	GO:0001530,GO:0001775,GO:0002250,GO:0002252,GO:0002274,GO:0002376,GO:0002377,GO:0002381,GO:0002440,GO:0002443,GO:0002449,GO:0002460,GO:0003674,GO:0005488,GO:0006928,GO:0006935,GO:0006950,GO:0006952,GO:0006955,GO:0008150,GO:0008219,GO:0008289,GO:0009605,GO:0009607,GO:0009617,GO:0009892,GO:0009893,GO:0009987,GO:0010468,GO:0010604,GO:0010605,GO:0010628,GO:0010629,GO:0016064,GO:0016477,GO:0019222,GO:…	Cathelicidins	NA	NA	NA	NA	NA
bp_BINPACKER.86223.1	82	CathLike_82	CathLike_82	CathLike	Pcin_CathLike_82	P. cinereus	cinereus	156	MNAKDVAHSAVDAYNQQTATDVVFKFLQLRSVKRKTFDWGVHFSINFTIKETECQKPVVYNVQDCKYGSKGIIKDCYAEATVLNFLDNAPLTSVQCQPKQQQATRPKQPSSPNKKKKKKKTTKRQPVVSPGPSEPVVQYYISSFSTAALTLPEDVQ	0.0304282	1.4e-40	Cathelicidin	NA	NA	Cathelicidins	NA	NA	NA	NA	NA
sp55_NODE_170721_length_376_cov_1.563863_g127645_i0	83	CathLike_83	CathLike_83	CathLike	Nvir_CathLike_83	N. viridescens	cinereus, viridescens	123	MGNALRKHYRLAALLTLGAVTMVNTAEILDPYWTDVGIKIFSAIKFYNTNYAFKLLEASADDALEGGPHQMNFTIKETVCVNPLEEPIADCDFKDGGAVIDCTVSVPKERSGRSRVRCSPRRP	0.00521664	4.38e-10	Cathelicidin antimicrobial peptide	CAMP	GO:0001530,GO:0001775,GO:0002250,GO:0002252,GO:0002274,GO:0002376,GO:0002377,GO:0002381,GO:0002440,GO:0002443,GO:0002449,GO:0002460,GO:0003674,GO:0005488,GO:0006928,GO:0006935,GO:0006950,GO:0006952,GO:0006955,GO:0008150,GO:0008219,GO:0008289,GO:0009605,GO:0009607,GO:0009617,GO:0009892,GO:0009893,GO:0009987,GO:0010468,GO:0010604,GO:0010605,GO:0010628,GO:0010629,GO:0016064,GO:0016477,GO:0019222,GO:…	Cathelicidins	NA	NA	NA	NA	NA
tr_TRINITY_DN86_c1_g1_i1	83	CathLike_83	CathLike_83	CathLike	Pcin_CathLike_83	P. cinereus	cinereus, viridescens	156	MGNALRKHYRLAALLTLGAVTMVNTAEILDPYWTDVGIKIFSAIKFYNTNYAFKLLEASADDALEGGPHQMNFTIKETVCVNPLEEPIADCDFKDGGAVIDCTVSVPKERSGRSRVRCSPRRPGVLPSIPPTMMLGSGMSYLLCCKLKLCNCPKSR	0.0667882	7.88e-10	Cathelicidin antimicrobial peptide	CAMP	GO:0001530,GO:0001775,GO:0002250,GO:0002252,GO:0002274,GO:0002376,GO:0002377,GO:0002381,GO:0002440,GO:0002443,GO:0002449,GO:0002460,GO:0003674,GO:0005488,GO:0006928,GO:0006935,GO:0006950,GO:0006952,GO:0006955,GO:0008150,GO:0008219,GO:0008289,GO:0009605,GO:0009607,GO:0009617,GO:0009892,GO:0009893,GO:0009987,GO:0010468,GO:0010604,GO:0010605,GO:0010628,GO:0010629,GO:0016064,GO:0016477,GO:0019222,GO:…	Cathelicidins	NA	NA	NA	NA	NA
bp_BINPACKER.305.2	84	CathLike_84	CathLike_84	CathLike	Ebis_CathLike_84	E. bislineata	bislineata	155	MLGWAGVLPLLAATLAATIPTPPPQELCNLQDAVNLQNIWMGSDDYMFRLVDTDVAEVSTNPTQLHFKIKETECQRKLGIQSAEKCEFKNSGLVKECTATVHTAHGTNTLAVSCDTMIQKTQVRRPRQAKECTTENKKEGCKEKKGPGKFTPLKQ	0.0541475	4.95e-07	Cathelicidin	CAMP	GO:0001530,GO:0001775,GO:0002250,GO:0002252,GO:0002274,GO:0002376,GO:0002377,GO:0002381,GO:0002440,GO:0002443,GO:0002449,GO:0002460,GO:0003674,GO:0005488,GO:0006928,GO:0006935,GO:0006950,GO:0006952,GO:0006955,GO:0008150,GO:0008219,GO:0008289,GO:0009605,GO:0009607,GO:0009617,GO:0009892,GO:0009893,GO:0009987,GO:0010468,GO:0010604,GO:0010605,GO:0010628,GO:0010629,GO:0016064,GO:0016477,GO:0019222,GO:…	Cathelicidins	NA	NA	NA	NA	NA
bp_BINPACKER.305.7	84	CathLike_84.1	CathLike_84	CathLike	Ebis_CathLike_84.1	E. bislineata	bislineata	155	MLGWAGVLPLLAATLAATIPTPPPQELCNLQDAVNLQNIWMGSDDYMFRLVDTDVAEVSTNPTQLHFKIKETECQRKLGIQSAEKCEFKNSGLVKECTATMHTVRGTNTLAVSCDTMIQKTQVRRPRQAKECTTENKKEGCKEKKGPGKFTPLKQ	0.059779	6.89e-07	Cathelicidin	CAMP	GO:0001530,GO:0001775,GO:0002250,GO:0002252,GO:0002274,GO:0002376,GO:0002377,GO:0002381,GO:0002440,GO:0002443,GO:0002449,GO:0002460,GO:0003674,GO:0005488,GO:0006928,GO:0006935,GO:0006950,GO:0006952,GO:0006955,GO:0008150,GO:0008219,GO:0008289,GO:0009605,GO:0009607,GO:0009617,GO:0009892,GO:0009893,GO:0009987,GO:0010468,GO:0010604,GO:0010605,GO:0010628,GO:0010629,GO:0016064,GO:0016477,GO:0019222,GO:…	Cathelicidins	NA	NA	NA	NA	NA
bp_BINPACKER.305.3	85	CathLike_85	CathLike_85	CathLike	Ebis_CathLike_85	E. bislineata	bislineata	155	MEAWVRFTALLIVTVGSNGAPLEKTTVSSPHPTTLAEAIAAYNRGPEVTSVYRLYETDPLEVSTNPTQLHFKIKETECQRKLGIQSAEKCEFKNSGVVRECTATMSKESPSVACKPMIQKTQVRRPRHAKECTTQNKKEGCKEKKGPGKFTPLKQ	0.022625	8.08e-08	Cathelicidin antimicrobial peptide	CAMP	GO:0001530,GO:0001775,GO:0002250,GO:0002252,GO:0002274,GO:0002376,GO:0002377,GO:0002381,GO:0002440,GO:0002443,GO:0002449,GO:0002460,GO:0003674,GO:0005488,GO:0006928,GO:0006935,GO:0006950,GO:0006952,GO:0006955,GO:0008150,GO:0008219,GO:0008289,GO:0009605,GO:0009607,GO:0009617,GO:0009892,GO:0009893,GO:0009987,GO:0010468,GO:0010604,GO:0010605,GO:0010628,GO:0010629,GO:0016064,GO:0016477,GO:0019222,GO:…	Cathelicidins	NA	NA	NA	NA	NA
bp_BINPACKER.507.1	86	CathLike_86	CathLike_86	CathLike	Ebis_CathLike_86	E. bislineata	bislineata	155	MHCWCVAALVLGAMTMVAAAEILDPYWRDVGIETFLAIKFYNTNYAFKLLESSTDDTPDNNINARNIYFTIQETVCFNPLEKPIEDCDFKDGGVVIDCTIYAPKQKYRRTRTSCKPRPPGVPPEMPQHPQTSNSFLGFNTFTCCVLKLCRCPKNG	0.0146807	7.92e-09	Cathelicidin antimicrobial peptide	CAMP	GO:0001530,GO:0001775,GO:0002250,GO:0002252,GO:0002274,GO:0002376,GO:0002377,GO:0002381,GO:0002440,GO:0002443,GO:0002449,GO:0002460,GO:0003674,GO:0005488,GO:0006928,GO:0006935,GO:0006950,GO:0006952,GO:0006955,GO:0008150,GO:0008219,GO:0008289,GO:0009605,GO:0009607,GO:0009617,GO:0009892,GO:0009893,GO:0009987,GO:0010468,GO:0010604,GO:0010605,GO:0010628,GO:0010629,GO:0016064,GO:0016477,GO:0019222,GO:…	Cathelicidins	NA	NA	NA	NA	NA
sp55_NODE_25542_length_1525_cov_308.479592_g15851_i0	87	CathLike_87	CathLike_87	CathLike	Ebis_CathLike_87	E. bislineata	bislineata	155	MHCWFVAALVLGAVAMVTAAEILDPYWRKVGIEIFSAIKFYDTNYAFKLLESSTDDTPDNNINARNIYFTIQETVCFNPLEKPIEDCDFKDGGVVIDCTIYAPKQKYRRTRTSCKPRPPGVPPEMPQHPQTSNSFLGFNTFTCCVLKLCRCPKNG	0.0395001	2.15e-08	Cathelicidin antimicrobial peptide	CAMP	GO:0001530,GO:0001775,GO:0002250,GO:0002252,GO:0002274,GO:0002376,GO:0002377,GO:0002381,GO:0002440,GO:0002443,GO:0002449,GO:0002460,GO:0003674,GO:0005488,GO:0006928,GO:0006935,GO:0006950,GO:0006952,GO:0006955,GO:0008150,GO:0008219,GO:0008289,GO:0009605,GO:0009607,GO:0009617,GO:0009892,GO:0009893,GO:0009987,GO:0010468,GO:0010604,GO:0010605,GO:0010628,GO:0010629,GO:0016064,GO:0016477,GO:0019222,GO:…	Cathelicidins	NA	NA	NA	NA	NA
sp75_NODE_23440_length_1368_cov_255.798144_g16298_i0	87	CathLike_87.1	CathLike_87	CathLike	Ebis_CathLike_87.1	E. bislineata	bislineata	155	MHCWFVAALVLGAMTMVAAAEILDPYWRKVGIEIFSAIKFYDTNYAFKLLESSTDDTPDNNINARNIYFTIQETVCFNPLEKPIEDCDFKDGGVVIDCTIYAPKQKYRRTRTSCKPRPPGVPPEMPQHPQTSNSFLGFNTFTCCVLKLCRCPKNG	0.0357422	2.99e-08	Cathelicidin antimicrobial peptide	CAMP	GO:0001530,GO:0001775,GO:0002250,GO:0002252,GO:0002274,GO:0002376,GO:0002377,GO:0002381,GO:0002440,GO:0002443,GO:0002449,GO:0002460,GO:0003674,GO:0005488,GO:0006928,GO:0006935,GO:0006950,GO:0006952,GO:0006955,GO:0008150,GO:0008219,GO:0008289,GO:0009605,GO:0009607,GO:0009617,GO:0009892,GO:0009893,GO:0009987,GO:0010468,GO:0010604,GO:0010605,GO:0010628,GO:0010629,GO:0016064,GO:0016477,GO:0019222,GO:…	Cathelicidins	NA	NA	NA	NA	NA
sp75_NODE_23675_length_1353_cov_85.607981_g16298_i1	88	CathLike_88	CathLike_88	CathLike	Ebis_CathLike_88	E. bislineata	bislineata	155	MHCWFVAALVLGAMTMVAAAEILDPYWRKVGIEIFSAIKFYDTNYAFKLLESSTDDTPDNNINARNIYFTIQETVCFNPLEKPIEDCDFKDGGVVIDCTIYAPKQQHRRSRTSCKPRPPGVPPEMPQHPQTYNSLTDFKKVSCCVLKFCRCPKNG	0.0292546	2.99e-08	Cathelicidin antimicrobial peptide	CAMP	GO:0001530,GO:0001775,GO:0002250,GO:0002252,GO:0002274,GO:0002376,GO:0002377,GO:0002381,GO:0002440,GO:0002443,GO:0002449,GO:0002460,GO:0003674,GO:0005488,GO:0006928,GO:0006935,GO:0006950,GO:0006952,GO:0006955,GO:0008150,GO:0008219,GO:0008289,GO:0009605,GO:0009607,GO:0009617,GO:0009892,GO:0009893,GO:0009987,GO:0010468,GO:0010604,GO:0010605,GO:0010628,GO:0010629,GO:0016064,GO:0016477,GO:0019222,GO:…	Cathelicidins	NA	NA	NA	NA	NA
tr_TRINITY_DN562_c0_g1_i21	89	CathLike_89	CathLike_89	CathLike	Ebis_CathLike_89	E. bislineata	bislineata	154	MLGWAGVLPLLAATLAATIPTPPPQELCNLQDAVNLQNIWMGSDDYMFRLVDTDVAEVSTNPTQLHFKIKETECQRKLGIQDTEKCEFKNSGVVRECTATMSKESPSVACKPMIQKTQVRRPRHAKECTTKNSKKGCKRKPHPSGLTALSDLTG	0.212244	1.51e-05	Cathelicidin antimicrobial peptide	CAMP	GO:0001530,GO:0001775,GO:0002250,GO:0002252,GO:0002274,GO:0002376,GO:0002377,GO:0002381,GO:0002440,GO:0002443,GO:0002449,GO:0002460,GO:0003674,GO:0005488,GO:0006928,GO:0006935,GO:0006950,GO:0006952,GO:0006955,GO:0008150,GO:0008219,GO:0008289,GO:0009605,GO:0009607,GO:0009617,GO:0009892,GO:0009893,GO:0009987,GO:0010468,GO:0010604,GO:0010605,GO:0010628,GO:0010629,GO:0016064,GO:0016477,GO:0019222,GO:…	Cathelicidins	NA	NA	NA	NA	NA
tr_TRINITY_DN562_c0_g1_i17	90	CathLike_90	CathLike_90	CathLike	Ebis_CathLike_90	E. bislineata	bislineata	151	MLGWAGVLPLLAATLAATIPTPPPQELCNLQDAVNLQNIWMGSDDYMFRLVDTDVAEVSTNPTQLHFKIKETECQRKLGIQDTEKCEFKNSGVVRECTATMSKESPSVACKPMIQKTQVRRPRHAKECTTQNKKEGCKEIKGPGKFTPLKQ	0.0350119	1.42e-05	Cathelicidin antimicrobial peptide	CAMP	GO:0001530,GO:0001775,GO:0002250,GO:0002252,GO:0002274,GO:0002376,GO:0002377,GO:0002381,GO:0002440,GO:0002443,GO:0002449,GO:0002460,GO:0003674,GO:0005488,GO:0006928,GO:0006935,GO:0006950,GO:0006952,GO:0006955,GO:0008150,GO:0008219,GO:0008289,GO:0009605,GO:0009607,GO:0009617,GO:0009892,GO:0009893,GO:0009987,GO:0010468,GO:0010604,GO:0010605,GO:0010628,GO:0010629,GO:0016064,GO:0016477,GO:0019222,GO:…	Cathelicidins	NA	NA	NA	NA	NA
bp_BINPACKER.8435.1	91	CathLike_91	CathLike_91	CathLike	Pcin_CathLike_91	P. cinereus	cinereus	151	MLGWVGVLPLLAVAAASAIPPLPKVSWTVEDAVDFYNEGSATDYLYKLVETAPDIDLVPQNDSAGPQQLRFTLKETECLKAGNQSLADCAFKEKGKMKTCSAVFIVDLERNAIVITCDSATPKRTRFRRSIRRRRPPIRPSLFTNIHFRGR	0.257414	2.85e-15	Cathelicidin	CAMP	GO:0001530,GO:0001775,GO:0002250,GO:0002252,GO:0002274,GO:0002376,GO:0002377,GO:0002381,GO:0002440,GO:0002443,GO:0002449,GO:0002460,GO:0003674,GO:0005488,GO:0006928,GO:0006935,GO:0006950,GO:0006952,GO:0006955,GO:0008150,GO:0008219,GO:0008289,GO:0009605,GO:0009607,GO:0009617,GO:0009892,GO:0009893,GO:0009987,GO:0010468,GO:0010604,GO:0010605,GO:0010628,GO:0010629,GO:0016064,GO:0016477,GO:0019222,GO:…	Cathelicidins	NA	NA	NA	NA	NA
sp75_NODE_22033_length_1461_cov_679.152958_g6107_i2	92	CathLike_92	CathLike_92	CathLike	Ebis_CathLike_92	E. bislineata	bislineata	150	MQLICKTSGWAPTTTCSDSSTRMWRYYTSLFSLILFIRMKYYSCSSSSYPSTQLEEVSTNPTQLHFKIKETECQRKLGIQSAEKCEFKNSGVVRECTATMSKESPSVACKPMIQKTQVRRPRHAKECTTQNKKEGCKEKKGPGKFTPLKQ	0.0499857	0.000427	Cathelicidin	CAMP	GO:0001775,GO:0001817,GO:0001819,GO:0001878,GO:0001906,GO:0001932,GO:0001934,GO:0002227,GO:0002251,GO:0002252,GO:0002263,GO:0002274,GO:0002275,GO:0002283,GO:0002366,GO:0002376,GO:0002385,GO:0002443,GO:0002444,GO:0002446,GO:0002544,GO:0002791,GO:0002793,GO:0005575,GO:0005576,GO:0005615,GO:0005622,GO:0005623,GO:0005737,GO:0006810,GO:0006887,GO:0006950,GO:0006952,GO:0006954,GO:0006955,GO:0006959,GO:…	Cathelicidins	NA	NA	NA	NA	NA
sp55_NODE_28628_length_1347_cov_782.022446_g10604_i4	92	CathLike_92.1	CathLike_92	CathLike	Ebis_CathLike_92.1	E. bislineata	bislineata	128	MWRYYTSLFSLILFIRMKYYSCSSSSYPSTQLEEVSTNPTQLHFKIKETECQRKLGIQSAEKCEFKNSGVVRECTATMSKESPSVACKPMIQKTQVRRPRHAKECTTQNKKEGCKEIKGPGKFTPLKQ	0.0523807	0.00026	Cathelicidin	CAMP	GO:0001775,GO:0001817,GO:0001819,GO:0001878,GO:0001906,GO:0001932,GO:0001934,GO:0002227,GO:0002251,GO:0002252,GO:0002263,GO:0002274,GO:0002275,GO:0002283,GO:0002366,GO:0002376,GO:0002385,GO:0002443,GO:0002444,GO:0002446,GO:0002544,GO:0002791,GO:0002793,GO:0005575,GO:0005576,GO:0005615,GO:0005622,GO:0005623,GO:0005737,GO:0006810,GO:0006887,GO:0006950,GO:0006952,GO:0006954,GO:0006955,GO:0006959,GO:…	Cathelicidins	NA	NA	NA	NA	NA
sp55_NODE_28630_length_1347_cov_293.943498_g17908_i0	93	H2A_93	H2A_93	H2A	Ebis_H2A_93	E. bislineata	bislineata, cinereus	147	MSGRGGKTSGKARAKAKTRSSRAGLQFPVGRVHRLLRKGNYAERIGAGAPVYLAAVLEYLTAEILELAGNAARDNKKTRIIPRHLQLAVRNDEELNKLLGGVTIAQGGVLPNIQAVLLPKKTGAAPAAAAPAGKSKGKKSAQQSQEY	0.861472	2.56e-81	chromatin silencing	H2AFX	GO:0000003,GO:0000228,GO:0000724,GO:0000725,GO:0000785,GO:0000790,GO:0000793,GO:0000794,GO:0000803,GO:0001673,GO:0001741,GO:0003674,GO:0003676,GO:0003677,GO:0003684,GO:0005488,GO:0005515,GO:0005575,GO:0005622,GO:0005623,GO:0005634,GO:0005654,GO:0005657,GO:0005694,GO:0005813,GO:0005815,GO:0005856,GO:0006139,GO:0006259,GO:0006281,GO:0006302,GO:0006310,GO:0006325,GO:0006342,GO:0006355,GO:0006725,GO:…	Histone,Histone_H2A_C	DADP_SP_2965	100	14.2857	100	5.4e-07
sp75_NODE_65747_length_705_cov_286.495238_g43402_i0	93	H2A_93	H2A_93	H2A	Pcin_H2A_93	P. cinereus	bislineata, cinereus	145	MSGRGKTTGKARAKAKTRSSRAGLQFPVGRVHRLLRKGNYAERVGAGAPVYLAAVLEYLTAEILELAGNAARDNKKTRIIPRHLQLAVRNDEELNKLLGGVTIAQGGVLPNIQAVLLPKKSGAAPAAAPVLKSKGKKSAPQSQEY	0.88321	6.76e-81	chromatin silencing	H2AFX	GO:0000003,GO:0000228,GO:0000724,GO:0000725,GO:0000785,GO:0000790,GO:0000793,GO:0000794,GO:0000803,GO:0001673,GO:0001741,GO:0003674,GO:0003676,GO:0003677,GO:0003684,GO:0005488,GO:0005515,GO:0005575,GO:0005622,GO:0005623,GO:0005634,GO:0005654,GO:0005657,GO:0005694,GO:0005813,GO:0005815,GO:0005856,GO:0006139,GO:0006259,GO:0006281,GO:0006302,GO:0006310,GO:0006325,GO:0006342,GO:0006355,GO:0006725,GO:…	Histone,Histone_H2A_C	DADP_SP_2965	100	14.4828	100	5.3e-07
bp_BINPACKER.280.2	93	H2A_93.1	H2A_93	H2A	Ebis_H2A_93.1	E. bislineata	bislineata, cinereus	146	MSGRGKQGGKARAKAKSRSSRAGLQFPVGRVHRLLRKGNYAERVGAGAPVYLAAVLEYLTAEILELAGNAARDNKKTRIIPRHLQLAIRNDEELNKLLGKVTIAQGGVLPNIQAVLLPKKTGAAPAAAAPAGKSKGKKSAQQSQEY	0.860787	7.04e-81	chromatin silencing	H2AFX	GO:0000003,GO:0000228,GO:0000724,GO:0000725,GO:0000785,GO:0000790,GO:0000793,GO:0000794,GO:0000803,GO:0001673,GO:0001741,GO:0003674,GO:0003676,GO:0003677,GO:0003684,GO:0005488,GO:0005515,GO:0005575,GO:0005622,GO:0005623,GO:0005634,GO:0005654,GO:0005657,GO:0005694,GO:0005813,GO:0005815,GO:0005856,GO:0006139,GO:0006259,GO:0006281,GO:0006302,GO:0006310,GO:0006325,GO:0006342,GO:0006355,GO:0006725,GO:…	Histone,Histone_H2A_C	DADP_SP_2965	95.2	14.3836	100	1.5e-06
sp55_NODE_81724_length_704_cov_502.127889_g47968_i0	93	H2A_93.1	H2A_93	H2A	Pcin_H2A_93.1	P. cinereus	bislineata, cinereus	145	MSGRGKTTGKARAKAKTRSSRAGLQFPVGRVHRLLRKGNYAERVGAGAPVYLAAVLEYLTAEILELAGNAARDNKKTRIIPRHLQLAVRNDEELNKLLGGVTIAQGGVLPNIQAVLLPKKSGAAPAAAPVLKGKGKKSAPQSQEY	0.908665	1.36e-80	chromatin silencing	H2AFX	GO:0000003,GO:0000228,GO:0000724,GO:0000725,GO:0000785,GO:0000790,GO:0000793,GO:0000794,GO:0000803,GO:0001673,GO:0001741,GO:0003674,GO:0003676,GO:0003677,GO:0003684,GO:0005488,GO:0005515,GO:0005575,GO:0005622,GO:0005623,GO:0005634,GO:0005654,GO:0005657,GO:0005694,GO:0005813,GO:0005815,GO:0005856,GO:0006139,GO:0006259,GO:0006281,GO:0006302,GO:0006310,GO:0006325,GO:0006342,GO:0006355,GO:0006725,GO:…	Histone,Histone_H2A_C	DADP_SP_2965	100	14.4828	100	5.3e-07
bp_BINPACKER.2433.1	93	H2A_93.2	H2A_93	H2A	Ebis_H2A_93.2	E. bislineata	bislineata, cinereus	115	MSGRGGKTSGKARAKAKTRSSRAGLQFPVGRVHRLLRKGNYAERIGAGAPVYLAAVLEYLTAEILELAGNAARDNKKTRIIPRHLQLAVRNDEELNKLLGGVTIAQGGVLPNIQA	0.875957	3.3e-70	Histone H2A-like	NA	GO:0000228,GO:0000785,GO:0000790,GO:0003674,GO:0003676,GO:0003677,GO:0005488,GO:0005575,GO:0005622,GO:0005623,GO:0005634,GO:0005694,GO:0006325,GO:0006342,GO:0006355,GO:0006996,GO:0008150,GO:0009889,GO:0009890,GO:0009892,GO:0009987,GO:0010468,GO:0010556,GO:0010558,GO:0010605,GO:0010629,GO:0016043,GO:0016458,GO:0019219,GO:0019222,GO:0031323,GO:0031324,GO:0031326,GO:0031327,GO:0031974,GO:0031981,GO:…	Histone,Histone_H2A_C	DADP_SP_2965	100	18.2609	100	4.2e-07
bp_BINPACKER.4611.1	93	H2A_93.2	H2A_93	H2A	Pcin_H2A_93.2	P. cinereus	bislineata, cinereus	145	MSGRGKTTGKARAKAKTRSSRAGLQFPVGRVHRLLRKGNYAERVGAGAPVYLAAVLEYLTAEILELAGNAARDNKKTRIIPRHLQLAVRNDEELNKLLGGVTIAQGGVLPNIQAVPLPKKSGAAPAAAPVLKSKGKKSAPQSQEY	0.834496	1.59e-79	chromatin silencing	H2AFX	GO:0000003,GO:0000228,GO:0000724,GO:0000725,GO:0000785,GO:0000790,GO:0000793,GO:0000794,GO:0000803,GO:0001673,GO:0001741,GO:0003674,GO:0003676,GO:0003677,GO:0003684,GO:0005488,GO:0005515,GO:0005575,GO:0005622,GO:0005623,GO:0005634,GO:0005654,GO:0005657,GO:0005694,GO:0005813,GO:0005815,GO:0005856,GO:0006139,GO:0006259,GO:0006281,GO:0006302,GO:0006310,GO:0006325,GO:0006342,GO:0006355,GO:0006725,GO:…	Histone,Histone_H2A_C	DADP_SP_2965	100	14.4828	100	5.3e-07
tr_TRINITY_DN987_c0_g2_i1	94	H2A_94	H2A_94	H2A	Pcin_H2A_94	P. cinereus	cinereus	145	MSGRGKTTGKARAKAKTRSSRAGLQFPVGRVHRLLRKGNYAERVGAGAPVYLAAVLEYLTAEILELAGNAARDNKKTRIIPRHLQLAVRNDEELNKLLGGVTIAQGGVLPNIQAVLLPKKSGAAPAAAPVLKGNGKKSAPQSQEY	0.925403	2.36e-81	chromatin silencing	H2AFX	GO:0000003,GO:0000228,GO:0000724,GO:0000725,GO:0000785,GO:0000790,GO:0000793,GO:0000794,GO:0000803,GO:0001673,GO:0001741,GO:0003674,GO:0003676,GO:0003677,GO:0003684,GO:0005488,GO:0005515,GO:0005575,GO:0005622,GO:0005623,GO:0005634,GO:0005654,GO:0005657,GO:0005694,GO:0005813,GO:0005815,GO:0005856,GO:0006139,GO:0006259,GO:0006281,GO:0006302,GO:0006310,GO:0006325,GO:0006342,GO:0006355,GO:0006725,GO:…	Histone,Histone_H2A_C	DADP_SP_2965	100	14.4828	100	5.3e-07
tr_TRINITY_DN987_c0_g2_i3	94	H2A_94.1	H2A_94	H2A	Pcin_H2A_94.1	P. cinereus	cinereus	145	MSGRGKTTGKARAKAKTRSSRAGLQFPVGRVHRLLRKGNYAERVGAGAPVYLAAVLEYLTAEILELAGNAARDNKKTRIIPRHLQLAVRNDEELNKLLGGVTIAQGGVLPNIQAVLLPKKSGAAPAAAPVLKGKGKKSAHQSQEY	0.917357	1.66e-81	chromatin silencing	H2AFX	GO:0000003,GO:0000228,GO:0000724,GO:0000725,GO:0000785,GO:0000790,GO:0000793,GO:0000794,GO:0000803,GO:0001673,GO:0001741,GO:0003674,GO:0003676,GO:0003677,GO:0003684,GO:0005488,GO:0005515,GO:0005575,GO:0005622,GO:0005623,GO:0005634,GO:0005654,GO:0005657,GO:0005694,GO:0005813,GO:0005815,GO:0005856,GO:0006139,GO:0006259,GO:0006281,GO:0006302,GO:0006310,GO:0006325,GO:0006342,GO:0006355,GO:0006725,GO:…	Histone,Histone_H2A_C	DADP_SP_2965	100	14.4828	100	5.3e-07
sp55_NODE_71388_length_967_cov_22458.951754_g5406_i7	95	RS30_95	RS30_95	Ubiquitin	Nvir_RS30_95	N. viridescens	viridescens	144	MPFSRSIQRSTMQLFVLAQNLHCLEISDLDIVHSIKARIEQLEGLPAADQVITYAGAALDDEAVIGECGLVEQCTLGITARMLGGKVHGSLARAGKVRGQTPKVAKQEKKKKKTGRAKRRMQYNRRFVNIVPTFGKKKGPNANS	0.051958	3.02e-61	Finkel-Biskis-Reilly murine sarcoma virus (FBR-MuSV) ubiquitously expressed a	FAU	GO:0000184,GO:0000956,GO:0002181,GO:0002227,GO:0002251,GO:0002376,GO:0002385,GO:0003674,GO:0003676,GO:0003723,GO:0003735,GO:0005198,GO:0005488,GO:0005575,GO:0005576,GO:0005615,GO:0005622,GO:0005623,GO:0005634,GO:0005654,GO:0005737,GO:0005829,GO:0005840,GO:0006139,GO:0006401,GO:0006402,GO:0006412,GO:0006413,GO:0006518,GO:0006605,GO:0006612,GO:0006613,GO:0006614,GO:0006725,GO:0006807,GO:0006810,GO:…	Ribosomal_S30,ubiquitin	dbAMP_05441	98.3	40.9722	100	5.8e-30
bp_BINPACKER.22416.1	96	CathLike_96	CathLike_96	CathLike	Pcin_CathLike_96	P. cinereus	cinereus	143	MQGWARVLPLLIVALAATIPPPAQGSIAVQDAVDIYNKETHSDYLYKLLRIKPRFTEDKIYFKMKETKCLKSENKNAKDCEFKDGNMIKACSAFLQAEPEGNMIKVKCHTCELGLCIIRPGFGSSTGLINTDLGLIPGLTDSD	0.0080174	2.04e-11	Cathelicidin	CAMP	GO:0001530,GO:0001775,GO:0002250,GO:0002252,GO:0002274,GO:0002376,GO:0002377,GO:0002381,GO:0002440,GO:0002443,GO:0002449,GO:0002460,GO:0003674,GO:0005488,GO:0006928,GO:0006935,GO:0006950,GO:0006952,GO:0006955,GO:0008150,GO:0008219,GO:0008289,GO:0009605,GO:0009607,GO:0009617,GO:0009892,GO:0009893,GO:0009987,GO:0010468,GO:0010604,GO:0010605,GO:0010628,GO:0010629,GO:0016064,GO:0016477,GO:0019222,GO:…	Cathelicidins	NA	NA	NA	NA	NA
bp_BINPACKER.22416.2	96	CathLike_96.1	CathLike_96	CathLike	Pcin_CathLike_96.1	P. cinereus	cinereus	143	MQGWARVLPLLIVALAATIPPPAQGSIAVQDAVDIYNKETHSDYLYKLLRIKPRFTEDKIYFKMKETKCLKSENKNAKDCEFKDGNMIKACSAFLQAEPEGNMIKVKCHTCELGLCIIRPGFGSSTGLINTDLGLISELTDSD	0.0059303	2.04e-11	Cathelicidin	CAMP	GO:0001530,GO:0001775,GO:0002250,GO:0002252,GO:0002274,GO:0002376,GO:0002377,GO:0002381,GO:0002440,GO:0002443,GO:0002449,GO:0002460,GO:0003674,GO:0005488,GO:0006928,GO:0006935,GO:0006950,GO:0006952,GO:0006955,GO:0008150,GO:0008219,GO:0008289,GO:0009605,GO:0009607,GO:0009617,GO:0009892,GO:0009893,GO:0009987,GO:0010468,GO:0010604,GO:0010605,GO:0010628,GO:0010629,GO:0016064,GO:0016477,GO:0019222,GO:…	Cathelicidins	NA	NA	NA	NA	NA
sp55_NODE_76721_length_759_cov_17.818182_g43731_i0	96	CathLike_96.2	CathLike_96	CathLike	Pcin_CathLike_96.2	P. cinereus	cinereus	143	MQGWARVLPLLIVALAATIPPPAQGSIAVQDAVDVYNKETHSDYLYKRLRIKPRFTEDKIYFKMKETKCLKSENKNAKDCEFKDGNMIKACSAFLQNEPEGNMIKVKCHTCELGLCIIRPGFGSSTGLINTDLGLISELTDSD	0.00474743	1.54e-10	Cathelicidin	CAMP	GO:0001530,GO:0001775,GO:0002250,GO:0002252,GO:0002274,GO:0002376,GO:0002377,GO:0002381,GO:0002440,GO:0002443,GO:0002449,GO:0002460,GO:0003674,GO:0005488,GO:0006928,GO:0006935,GO:0006950,GO:0006952,GO:0006955,GO:0008150,GO:0008219,GO:0008289,GO:0009605,GO:0009607,GO:0009617,GO:0009892,GO:0009893,GO:0009987,GO:0010468,GO:0010604,GO:0010605,GO:0010628,GO:0010629,GO:0016064,GO:0016477,GO:0019222,GO:…	Cathelicidins	NA	NA	NA	NA	NA
tr_TRINITY_DN10178_c0_g1_i2	96	CathLike_96.3	CathLike_96	CathLike	Pcin_CathLike_96.3	P. cinereus	cinereus	143	MQGWARVLPLLIVALATTIPPPAQGSIAVQDAVDIYNKETHSDYLYKLLRIKPRFTEDKIYFKMKETKCLKSENKNAKDCEFKDGNMIKACSAFLQNEPEGNMIKVKCHTCVQGLCIPRPGFGSSTGLINTDLGLISELTDSD	0.00536849	1.1e-10	Cathelicidin	CAMP	GO:0001530,GO:0001775,GO:0002250,GO:0002252,GO:0002274,GO:0002376,GO:0002377,GO:0002381,GO:0002440,GO:0002443,GO:0002449,GO:0002460,GO:0003674,GO:0005488,GO:0006928,GO:0006935,GO:0006950,GO:0006952,GO:0006955,GO:0008150,GO:0008219,GO:0008289,GO:0009605,GO:0009607,GO:0009617,GO:0009892,GO:0009893,GO:0009987,GO:0010468,GO:0010604,GO:0010605,GO:0010628,GO:0010629,GO:0016064,GO:0016477,GO:0019222,GO:…	Cathelicidins	NA	NA	NA	NA	NA
tr_TRINITY_DN10178_c0_g1_i6	96	CathLike_96.4	CathLike_96	CathLike	Pcin_CathLike_96.4	P. cinereus	cinereus	143	MQGWARVLPLLIVALAATIPPPAQGSIAVQDAVDIYNKETHSDYLYKLLRIKPRFTEDKIYFKMKETKCLKSENKNAKDCEFKDGNMIKACSAFLQNEPEGNMIKVKCHTCVQGLCIPRPGFGSSTGLINTDLGLISELTDSD	0.00559201	2.86e-11	Cathelicidin	CAMP	GO:0001530,GO:0001775,GO:0002250,GO:0002252,GO:0002274,GO:0002376,GO:0002377,GO:0002381,GO:0002440,GO:0002443,GO:0002449,GO:0002460,GO:0003674,GO:0005488,GO:0006928,GO:0006935,GO:0006950,GO:0006952,GO:0006955,GO:0008150,GO:0008219,GO:0008289,GO:0009605,GO:0009607,GO:0009617,GO:0009892,GO:0009893,GO:0009987,GO:0010468,GO:0010604,GO:0010605,GO:0010628,GO:0010629,GO:0016064,GO:0016477,GO:0019222,GO:…	Cathelicidins	NA	NA	NA	NA	NA
sp55_NODE_75853_length_769_cov_19.280112_g42990_i0	96	CathLike_96.5	CathLike_96	CathLike	Pcin_CathLike_96.5	P. cinereus	cinereus	143	MQGWARVLPLLIVALAATIPPPAQGSIAVQDAVDVYNKETHSDYLYKRLRIKPRFTEDKIYFKMKETKCLKSENKNAKDCEFKDGNMIKACSAFLQDEPEGNMIKVKCHTCVQGLCIPRPGFGSSTGLINTDLGLIPGLTDSD	0.00977982	2.15e-10	Cathelicidin	CAMP	GO:0001530,GO:0001775,GO:0002250,GO:0002252,GO:0002274,GO:0002376,GO:0002377,GO:0002381,GO:0002440,GO:0002443,GO:0002449,GO:0002460,GO:0003674,GO:0005488,GO:0006928,GO:0006935,GO:0006950,GO:0006952,GO:0006955,GO:0008150,GO:0008219,GO:0008289,GO:0009605,GO:0009607,GO:0009617,GO:0009892,GO:0009893,GO:0009987,GO:0010468,GO:0010604,GO:0010605,GO:0010628,GO:0010629,GO:0016064,GO:0016477,GO:0019222,GO:…	Cathelicidins	NA	NA	NA	NA	NA
sp55_NODE_57103_length_583_cov_8.452652_g41811_i0	97	CathLike_97	CathLike_97	CathLike	Ebis_CathLike_97	E. bislineata	bislineata	141	MLGWVRVLPLLIGAVAAPVLPPPQNSWSSQDAVDFYNKGTESDYLYRLLEAEYEHLTEKSARSQKQSFLMQETECLKSENRSADACDFNESGTLKLCSTFLLNDTKRNTMVINCEDIILKRTRKRCRGPGCGSVIGYIHDH	0.0613098	5.34e-12	Cathelicidin	CAMP	GO:0001530,GO:0001775,GO:0002250,GO:0002252,GO:0002274,GO:0002376,GO:0002377,GO:0002381,GO:0002440,GO:0002443,GO:0002449,GO:0002460,GO:0003674,GO:0005488,GO:0006928,GO:0006935,GO:0006950,GO:0006952,GO:0006955,GO:0008150,GO:0008219,GO:0008289,GO:0009605,GO:0009607,GO:0009617,GO:0009892,GO:0009893,GO:0009987,GO:0010468,GO:0010604,GO:0010605,GO:0010628,GO:0010629,GO:0016064,GO:0016477,GO:0019222,GO:…	Cathelicidins	NA	NA	NA	NA	NA
bp_BINPACKER.40583.1	98	CathLike_98	CathLike_98	CathLike	Pcin_CathLike_98	P. cinereus	cinereus	140	MLGWGRALPLLSIALAVTIPPPPQGSWITQDVVDFYNKGTDSIYLCRLLGAESEHITVKPSRSQKQHILIMETECLKSQKRNREDCEFQEGGMLKLCSAFLLDDPETNTMVINCENIIVMRTRRRCRRPGCGSLIGFNRG	0.576059	6.75e-13	Cathelicidin	CAMP	GO:0001530,GO:0001775,GO:0002250,GO:0002252,GO:0002274,GO:0002376,GO:0002377,GO:0002381,GO:0002440,GO:0002443,GO:0002449,GO:0002460,GO:0003674,GO:0005488,GO:0006928,GO:0006935,GO:0006950,GO:0006952,GO:0006955,GO:0008150,GO:0008219,GO:0008289,GO:0009605,GO:0009607,GO:0009617,GO:0009892,GO:0009893,GO:0009987,GO:0010468,GO:0010604,GO:0010605,GO:0010628,GO:0010629,GO:0016064,GO:0016477,GO:0019222,GO:…	Cathelicidins	NA	NA	NA	NA	NA
bp_BINPACKER.40583.2	98	CathLike_98.1	CathLike_98	CathLike	Pcin_CathLike_98.1	P. cinereus	cinereus	140	MLGWGRALPLLSIALAVTIPPPPQGSWITQDVVDFYNKGTDSIYLCRLLGAESEHITVKPSRSQKQHILIMETECLKSQKRNREDCEFQEGGMLKLCSAFLLDDPETNTMVINCENIVLMRTRRRCRRPGCGSLIGFNRG	0.589086	6.75e-13	Cathelicidin	CAMP	GO:0001530,GO:0001775,GO:0002250,GO:0002252,GO:0002274,GO:0002376,GO:0002377,GO:0002381,GO:0002440,GO:0002443,GO:0002449,GO:0002460,GO:0003674,GO:0005488,GO:0006928,GO:0006935,GO:0006950,GO:0006952,GO:0006955,GO:0008150,GO:0008219,GO:0008289,GO:0009605,GO:0009607,GO:0009617,GO:0009892,GO:0009893,GO:0009987,GO:0010468,GO:0010604,GO:0010605,GO:0010628,GO:0010629,GO:0016064,GO:0016477,GO:0019222,GO:…	Cathelicidins	NA	NA	NA	NA	NA
tr_TRINITY_DN10178_c0_g1_i4	99	CathLike_99	CathLike_99	CathLike	Pcin_CathLike_99	P. cinereus	cinereus	139	MQGWARVLPLLMLALATTIPPPAQGSIAVQDAVDVYNKETHSDYLYKLLQIKPRFTEDKIYFKMKETKCLKSENKNAKDCEFKDGNMIKACSAFLQNEPEGNMIKVKCHTCVQGLCIPRPGFGSSTGLINTDLGLISEL	0.00643366	1.06e-10	Cathelicidin	CAMP	GO:0001530,GO:0001775,GO:0002250,GO:0002252,GO:0002274,GO:0002376,GO:0002377,GO:0002381,GO:0002440,GO:0002443,GO:0002449,GO:0002460,GO:0003674,GO:0005488,GO:0006928,GO:0006935,GO:0006950,GO:0006952,GO:0006955,GO:0008150,GO:0008219,GO:0008289,GO:0009605,GO:0009607,GO:0009617,GO:0009892,GO:0009893,GO:0009987,GO:0010468,GO:0010604,GO:0010605,GO:0010628,GO:0010629,GO:0016064,GO:0016477,GO:0019222,GO:…	Cathelicidins	NA	NA	NA	NA	NA
tr_TRINITY_DN2122_c0_g1_i22	100	CathLike_100	CathLike_100	CathLike	Ebis_CathLike_100	E. bislineata	bislineata	138	MHCWFVAALVLGAMTMVPAAEILDPYWRDVGIETFLAIKFYNTNYAFKLLESSTDDTPDDNLKSRNISFAIQETVCFNPLERPIQDCDFKDGGVVIDCTIYAPKQQHRRSRTSCKPRPPGVPPEMPQHPQTSNSLTDL	0.0101418	7.09e-09	Cathelicidin antimicrobial peptide	CAMP	GO:0001530,GO:0001775,GO:0002250,GO:0002252,GO:0002274,GO:0002376,GO:0002377,GO:0002381,GO:0002440,GO:0002443,GO:0002449,GO:0002460,GO:0003674,GO:0005488,GO:0006928,GO:0006935,GO:0006950,GO:0006952,GO:0006955,GO:0008150,GO:0008219,GO:0008289,GO:0009605,GO:0009607,GO:0009617,GO:0009892,GO:0009893,GO:0009987,GO:0010468,GO:0010604,GO:0010605,GO:0010628,GO:0010629,GO:0016064,GO:0016477,GO:0019222,GO:…	Cathelicidins	NA	NA	NA	NA	NA
sp55_NODE_48336_length_709_cov_5.385321_g33610_i0	101	CathLike_101	CathLike_101	CathLike	Ebis_CathLike_101	E. bislineata	bislineata	137	PLPRVSWTVDDAVDLYNDVSNKDYLYQLVEYAREKNLMFPQNDSSGPQQLWFILKETECLKTESKRREDCAYKKNGEMKACSAVLIVELERNAVLISCDSATPRRTRFRRRTKKRRRPIRPSSGTILTSLGFGWSWG	0.0411926	1.41e-10	Cathelicidin	CAMP	GO:0001530,GO:0001775,GO:0002250,GO:0002252,GO:0002274,GO:0002376,GO:0002377,GO:0002381,GO:0002440,GO:0002443,GO:0002449,GO:0002460,GO:0003674,GO:0005488,GO:0006928,GO:0006935,GO:0006950,GO:0006952,GO:0006955,GO:0008150,GO:0008219,GO:0008289,GO:0009605,GO:0009607,GO:0009617,GO:0009892,GO:0009893,GO:0009987,GO:0010468,GO:0010604,GO:0010605,GO:0010628,GO:0010629,GO:0016064,GO:0016477,GO:0019222,GO:…	Cathelicidins	NA	NA	NA	NA	NA
sp55_NODE_16330_length_2950_cov_2586.188256_g7076_i7	102	CathLike_102	CathLike_102	CathLike	Pcin_CathLike_102	P. cinereus	cinereus	136	MGNALRKHYRLAALLTLGAVTMVNTAEILDPYWTDVGIKIFSAIKFYNTNYAFKLLEASADDALEGGPHQMNFTIKETVCVNPLEEPIADCDFKDGGVVPGVGGREREGASVSTFLHSSWAGCNRLHGVCPQRAIW	0.00331266	4.62e-06	Cathelicidin	CAMP	GO:0001530,GO:0001775,GO:0002250,GO:0002252,GO:0002274,GO:0002376,GO:0002377,GO:0002381,GO:0002440,GO:0002443,GO:0002449,GO:0002460,GO:0003674,GO:0005488,GO:0006928,GO:0006935,GO:0006950,GO:0006952,GO:0006955,GO:0008150,GO:0008219,GO:0008289,GO:0009605,GO:0009607,GO:0009617,GO:0009892,GO:0009893,GO:0009987,GO:0010468,GO:0010604,GO:0010605,GO:0010628,GO:0010629,GO:0016064,GO:0016477,GO:0019222,GO:…	Cathelicidins	NA	NA	NA	NA	NA
tr_TRINITY_DN9151_c0_g1_i4	103	CathLike_103	CathLike_103	CathLike	Pcin_CathLike_103	P. cinereus	cinereus	133	MALSSQTVLALVLSVVSLINAATLVDQRKSARENAITSAIETYNSRQDTPSVFRLRIGFPTSTPDNSTDPQKLTLIIQETRCLKSDAKRPEDCPFKDDGSFEICTAEMTRANRNAALTGCDIVTPQLVESLRK	0.0346766	1.34e-10	defense response to bacterium	CAMP	GO:0001530,GO:0001775,GO:0001817,GO:0001819,GO:0001878,GO:0001906,GO:0001932,GO:0001934,GO:0002227,GO:0002250,GO:0002251,GO:0002252,GO:0002263,GO:0002274,GO:0002275,GO:0002283,GO:0002366,GO:0002376,GO:0002377,GO:0002381,GO:0002385,GO:0002440,GO:0002443,GO:0002444,GO:0002446,GO:0002449,GO:0002460,GO:0002544,GO:0002791,GO:0002793,GO:0003674,GO:0005488,GO:0005575,GO:0005576,GO:0005615,GO:0005622,GO:…	Cathelicidins	NA	NA	NA	NA	NA
tr_TRINITY_DN1481_c7_g1_i1	104	H2A_104	H2A_104	H2A	Ebis_H2A_104	E. bislineata	bislineata, cinereus, viridescens	130	MSGRGKQGGKARAKAKSRSSRAGLQFPVGRVHRLLRKGNYAERVGAGAPVYLAAVLEYLTAEILELAGNAARDNKKTRIIPRHLQLAIRNDEELNKLLGKVTIAQGGVLPNIQAVLLPKKTESHKSTKGK	0.947547	5.84e-82	C-terminus of histone H2A	HIST2H2AA4	NA	Histone,Histone_H2A_C	DADP_SP_2965	95.2	16.1538	100	1.4e-06
sp55_NODE_80630_length_838_cov_5616.538953_g41817_i0	104	H2A_104	H2A_104	H2A	Nvir_H2A_104	N. viridescens	bislineata, cinereus, viridescens	130	MSGRGKQGGKARAKAKSRSSRAGLQFPVGRVHRLLRKGNYAERVGAGAPVYLAAVLEYLTAEILELAGNAARDNKKTRIIPRHLQLAIRNDEELNKLLGKVTIAQGGVLPNIQAVLLPKKTESHKSSKGK	0.946563	NA	NA	NA	NA	NA	DADP_SP_2965	95.2	16.1538	100	1.4e-06
bp_BINPACKER.76.6	104	H2A_104	H2A_104	H2A	Pcin_H2A_104	P. cinereus	bislineata, cinereus, viridescens	130	MSGRGKQGGKARAKAKSRSSRAGLQFPVGRVHRLLRKGNYAERVGAGAPVYLAAVLEYLTAEILELAGNAARDNKKTRIIPRHLQLAIRNDEELNKLLGKVTIAQGGVLPNIQAVLLPKKTESHKSAKGK	0.955264	NA	NA	NA	NA	NA	DADP_SP_2965	95.2	16.1538	100	1.4e-06
sp55_NODE_158126_length_250_cov_2.471795_g142620_i0	104	H2A_104.1	H2A_104	H2A	Ebis_H2A_104.1	E. bislineata	bislineata, cinereus, viridescens	83	GKQGGKARAKAKTRSSRAGLQFPVGRVHRLLRKGNYAERVGAGAPVYLAAVLEYLTAEILELAGNAARDNKKTRIIPRHLQLA	0.29169	3.56e-50	C-terminus of histone H2A	NA	GO:0000228,GO:0000785,GO:0000790,GO:0003674,GO:0003676,GO:0003677,GO:0005488,GO:0005575,GO:0005622,GO:0005623,GO:0005634,GO:0005694,GO:0006325,GO:0006342,GO:0006355,GO:0006996,GO:0008150,GO:0009889,GO:0009890,GO:0009892,GO:0009987,GO:0010468,GO:0010556,GO:0010558,GO:0010605,GO:0010629,GO:0016043,GO:0016458,GO:0019219,GO:0019222,GO:0031323,GO:0031324,GO:0031326,GO:0031327,GO:0031974,GO:0031981,GO:…	Histone	DBAASP_5547	97.2	43.3735	92.3077	6.1e-16
sp55_NODE_56713_length_1076_cov_1141.794319_g28698_i0	105	CathLike_105	CathLike_105	CathLike	Pcin_CathLike_105	P. cinereus	cinereus	130	MLGWVRILPLLTVALTATIPPLPQASLSLQDVVDVYNQGTNSDYLYRLLEVGPANELTSLGIVEFMLKETECLKSEMRNIEDCEFQEDGMMKVCLAYQTEDQKPHDIMINCNSPILKLIIGLGPKTEPEK	0.00419194	1.16e-14	Cathelicidin	CAMP	GO:0001530,GO:0001775,GO:0002250,GO:0002252,GO:0002274,GO:0002376,GO:0002377,GO:0002381,GO:0002440,GO:0002443,GO:0002449,GO:0002460,GO:0003674,GO:0005488,GO:0006928,GO:0006935,GO:0006950,GO:0006952,GO:0006955,GO:0008150,GO:0008219,GO:0008289,GO:0009605,GO:0009607,GO:0009617,GO:0009892,GO:0009893,GO:0009987,GO:0010468,GO:0010604,GO:0010605,GO:0010628,GO:0010629,GO:0016064,GO:0016477,GO:0019222,GO:…	Cathelicidins	NA	NA	NA	NA	NA
sp75_NODE_47357_length_1027_cov_901.443277_g27783_i0	105	CathLike_105.1	CathLike_105	CathLike	Pcin_CathLike_105.1	P. cinereus	cinereus	130	MLGWVRILPLLTVALTATIPPLPQASLSLQDVVDVYNQKTNSDYLYRLLEVGPANELTSLGIVEFMLKETECLKSEMRNIEDCEFQEDGMMKVCLAYQTEDQKPHDIMINCNSPILKLIIGLGPKTEPEK	0.00438508	1.05e-15	Cathelicidin	CAMP	GO:0001530,GO:0001775,GO:0002250,GO:0002252,GO:0002274,GO:0002376,GO:0002377,GO:0002381,GO:0002440,GO:0002443,GO:0002449,GO:0002460,GO:0003674,GO:0005488,GO:0006928,GO:0006935,GO:0006950,GO:0006952,GO:0006955,GO:0008150,GO:0008219,GO:0008289,GO:0009605,GO:0009607,GO:0009617,GO:0009892,GO:0009893,GO:0009987,GO:0010468,GO:0010604,GO:0010605,GO:0010628,GO:0010629,GO:0016064,GO:0016477,GO:0019222,GO:…	Cathelicidins	NA	NA	NA	NA	NA
tr_TRINITY_DN13121_c0_g1_i16	105	CathLike_105.2	CathLike_105	CathLike	Pcin_CathLike_105.2	P. cinereus	cinereus	114	ATIPPLPQASLSLQDVVDVYNQKTNSDYLYRLLEVGPENELTSLGIVEFMLKETECLKSEMKNIEDCEFQEDGMMKVCLAYQTEDQKPHDIMINCNSPILKLIIGLGPKTEPEK	0.00137849	3.81e-14	Cathelicidin	CAMP	GO:0001530,GO:0001775,GO:0002250,GO:0002252,GO:0002274,GO:0002376,GO:0002377,GO:0002381,GO:0002440,GO:0002443,GO:0002449,GO:0002460,GO:0003674,GO:0005488,GO:0006928,GO:0006935,GO:0006950,GO:0006952,GO:0006955,GO:0008150,GO:0008219,GO:0008289,GO:0009605,GO:0009607,GO:0009617,GO:0009892,GO:0009893,GO:0009987,GO:0010468,GO:0010604,GO:0010605,GO:0010628,GO:0010629,GO:0016064,GO:0016477,GO:0019222,GO:…	Cathelicidins	NA	NA	NA	NA	NA
tr_TRINITY_DN19737_c0_g1_i4	106	H2A_106	H2A_106	H2A	Pcin_H2A_106	P. cinereus	cinereus	129	MSGRGKQGGKARTRARSRSSRAGLQFPVGRVHRLLRKGSYAERVGAGAPVYLAAVLEYLVSEILELAGNVARDNQKARITPRHLQLAVRLDEDLNKLLGRVTIPEGGVLPNVHAALMPKSNSCAKKKPG	0.631549	6.06e-65	chromatin silencing	HIST2H2AB	GO:0000228,GO:0000785,GO:0000790,GO:0003674,GO:0003676,GO:0003677,GO:0005488,GO:0005575,GO:0005622,GO:0005623,GO:0005634,GO:0005694,GO:0006325,GO:0006342,GO:0006355,GO:0006996,GO:0008150,GO:0009889,GO:0009890,GO:0009892,GO:0009987,GO:0010468,GO:0010556,GO:0010558,GO:0010605,GO:0010629,GO:0016043,GO:0016458,GO:0019219,GO:0019222,GO:0031323,GO:0031324,GO:0031326,GO:0031327,GO:0031974,GO:0031981,GO:…	Histone,Histone_H2A_C	DADP_SP_2965	95.2	16.2791	100	1.4e-06
tr_TRINITY_DN76664_c0_g1_i1	107	CathLike_107	CathLike_107	CathLike	Pcin_CathLike_107	P. cinereus	cinereus	129	AALAATVPTSPPQELWNLQNAVNLQNIWTSSDDYMFRLVDTDVAEVSTNPTQLHFKIKETECQRKLGIQSAEKCEFKNSGVVRECTATMSKESPSVACKPMIQKTQVRRPRHAKECTTQNKKEGCKEIK	0.00467164	0.000293	Cathelicidin	CAMP	GO:0001775,GO:0001817,GO:0001819,GO:0001878,GO:0001906,GO:0001932,GO:0001934,GO:0002227,GO:0002251,GO:0002252,GO:0002263,GO:0002274,GO:0002275,GO:0002283,GO:0002366,GO:0002376,GO:0002385,GO:0002443,GO:0002444,GO:0002446,GO:0002544,GO:0002791,GO:0002793,GO:0005575,GO:0005576,GO:0005615,GO:0005622,GO:0005623,GO:0005737,GO:0006810,GO:0006887,GO:0006950,GO:0006952,GO:0006954,GO:0006955,GO:0006959,GO:…	Cathelicidins	NA	NA	NA	NA	NA
bp_BINPACKER.22582.1	108	H2A_108	H2A_108	H2A	Nvir_H2A_108	N. viridescens	viridescens	126	MSGRGKSGGKARAKAKSRSSRAGLQFPVGRVHRLLRKGNYAERVGAGAPVYLAAVLEYLSAEILELAGNAARDNKKTRIIPRHLQLAIRNDEELNKLLGGVTIAQGGVLPNIQAVLLPKKTQAGKK	0.990463	6.93e-79	Histone H2A	HIST2H2AB	GO:0000228,GO:0000785,GO:0000790,GO:0003674,GO:0003676,GO:0003677,GO:0005488,GO:0005575,GO:0005622,GO:0005623,GO:0005634,GO:0005694,GO:0006325,GO:0006342,GO:0006355,GO:0006996,GO:0008150,GO:0009889,GO:0009890,GO:0009892,GO:0009987,GO:0010468,GO:0010556,GO:0010558,GO:0010605,GO:0010629,GO:0016043,GO:0016458,GO:0019219,GO:0019222,GO:0031323,GO:0031324,GO:0031326,GO:0031327,GO:0031974,GO:0031981,GO:…	Histone,Histone_H2A_C	DADP_SP_2965	95.2	16.6667	100	1.3e-06
tr_TRINITY_DN255604_c0_g1_i1	109	CathLike_109	CathLike_109	CathLike	Nvir_CathLike_109	N. viridescens	viridescens	125	MLKETECLKSEMRNIEDCEFQEDGMMKVCLAYQTEDQKPHDIMINCNSPILKRTRFRRAREWNCYRRAGCFSLMGNLTPLLPNTIQPDLVQFPRLDSATTEDLTPVKKLQKEYGWIQSSHLDQAS	0.000827647	1.79e-06	Cathelicidin	CAMP	GO:0001530,GO:0001775,GO:0002250,GO:0002252,GO:0002274,GO:0002376,GO:0002377,GO:0002381,GO:0002440,GO:0002443,GO:0002449,GO:0002460,GO:0003674,GO:0005488,GO:0006928,GO:0006935,GO:0006950,GO:0006952,GO:0006955,GO:0008150,GO:0008219,GO:0008289,GO:0009605,GO:0009607,GO:0009617,GO:0009892,GO:0009893,GO:0009987,GO:0010468,GO:0010604,GO:0010605,GO:0010628,GO:0010629,GO:0016064,GO:0016477,GO:0019222,GO:…	Cathelicidins	NA	NA	NA	NA	NA
sp75_NODE_14390_length_2130_cov_863.672993_g3303_i1	110	CathLike_110	CathLike_110	CathLike	Ebis_CathLike_110	E. bislineata	bislineata	123	SKDLLAEQHTSLRSPLSRITLRMRCWFVAALVLGAITMVAAVKIQDPYWRDAGIEIFSPIKFYDTNYAFKLLETSAEDTPEGEPLKVYFTIKETVCFTPLEEPIEECDFKDGGVSMGHTYSMS	0.00176068	3.6e-06	Cathelicidin antimicrobial peptide	CAMP	GO:0001775,GO:0001817,GO:0001819,GO:0001878,GO:0001906,GO:0001932,GO:0001934,GO:0002227,GO:0002251,GO:0002252,GO:0002263,GO:0002274,GO:0002275,GO:0002283,GO:0002366,GO:0002376,GO:0002385,GO:0002443,GO:0002444,GO:0002446,GO:0002544,GO:0002791,GO:0002793,GO:0005575,GO:0005576,GO:0005615,GO:0005622,GO:0005623,GO:0005737,GO:0006810,GO:0006887,GO:0006950,GO:0006952,GO:0006954,GO:0006955,GO:0006959,GO:…	Cathelicidins	NA	NA	NA	NA	NA
tr_TRINITY_DN9151_c0_g1_i6	111	CathLike_111	CathLike_111	CathLike	Pcin_CathLike_111	P. cinereus	cinereus	122	ENAITSAIETYNSRQDTPSVFRLRIGFPTSTPDNSTDPQKLTLIIQETRCLKSDAKRPEDCPFKDDGLVESLRKKKVTEELEQKENYYNYVKDLIDTETTWQHKQLSCMCCVLCMIAKRCCE	0.112985	8.38e-08	Cathelicidin	CAMP	GO:0001530,GO:0001775,GO:0002250,GO:0002252,GO:0002274,GO:0002376,GO:0002377,GO:0002381,GO:0002440,GO:0002443,GO:0002449,GO:0002460,GO:0003674,GO:0005488,GO:0006928,GO:0006935,GO:0006950,GO:0006952,GO:0006955,GO:0008150,GO:0008219,GO:0008289,GO:0009605,GO:0009607,GO:0009617,GO:0009892,GO:0009893,GO:0009987,GO:0010468,GO:0010604,GO:0010605,GO:0010628,GO:0010629,GO:0016064,GO:0016477,GO:0019222,GO:…	Cathelicidins	NA	NA	NA	NA	NA
tr_TRINITY_DN9549_c0_g1_i10	112	PAH_112	PAH_112	PAH	Pcin_PAH_112	P. cinereus	cinereus	121	MQQSDREDHIPPTSTLSLLHKPKMVSSLRTWPAMVAVTLCVLACLATLVDAYPPKPENPGDDASPEEMTKYLTALRHYINLVTRQRYGKRASPAEVLISDLLYGDNMDHPTRSRYDDSYIW	0.0107061	8.5e-50	Peptide YY	PYY	GO:0001664,GO:0003674,GO:0005102,GO:0005179,GO:0005184,GO:0005488,GO:0005515,GO:0005575,GO:0005576,GO:0005615,GO:0007154,GO:0007165,GO:0007186,GO:0007218,GO:0007267,GO:0007586,GO:0007610,GO:0007631,GO:0008150,GO:0008283,GO:0009605,GO:0009966,GO:0009987,GO:0009991,GO:0010469,GO:0010646,GO:0023051,GO:0023052,GO:0030545,GO:0031667,GO:0031841,GO:0031843,GO:0032095,GO:0032096,GO:0032098,GO:0032101,GO:…	Hormone_3	dbAMP_09888	95.7	19.0083	100	2.3e-08
tr_TRINITY_DN2122_c0_g1_i17	113	CathLike_113	CathLike_113	CathLike	Ebis_CathLike_113	E. bislineata	bislineata	120	RSPQVAEQNTSLSSPLARSTLRMHCWFVAVLVLGAMSMVAAAEILDPYWRDVGIETFLAIKFYNTNYAFKLLESSTDDTPDNNINARNIYFTIQETVCFNPLEKPIQDCDFKDGGVVIDC	0.000804795	8.26e-09	Cathelicidin antimicrobial peptide	CAMP	GO:0001530,GO:0001775,GO:0002250,GO:0002252,GO:0002274,GO:0002376,GO:0002377,GO:0002381,GO:0002440,GO:0002443,GO:0002449,GO:0002460,GO:0003674,GO:0005488,GO:0006928,GO:0006935,GO:0006950,GO:0006952,GO:0006955,GO:0008150,GO:0008219,GO:0008289,GO:0009605,GO:0009607,GO:0009617,GO:0009892,GO:0009893,GO:0009987,GO:0010468,GO:0010604,GO:0010605,GO:0010628,GO:0010629,GO:0016064,GO:0016477,GO:0019222,GO:…	Cathelicidins	NA	NA	NA	NA	NA
tr_TRINITY_DN2122_c0_g1_i18	114	CathLike_114	CathLike_114	CathLike	Ebis_CathLike_114	E. bislineata	bislineata	120	RSPQVAEQNTSLSSPLARSTLRMHCWFVAALVLGAVAMVTAAEILDPYWRKVGIEIFSAIKFYDTNYAFKLLESSTDDTPDDNLKSRNISFAIQETVCFNPLERPIQDCDFKDGGVVIDC	0.0122251	1.78e-07	defense response to bacterium	CAMP	GO:0001530,GO:0001775,GO:0001817,GO:0001819,GO:0001878,GO:0001906,GO:0001932,GO:0001934,GO:0002227,GO:0002251,GO:0002252,GO:0002263,GO:0002274,GO:0002275,GO:0002283,GO:0002366,GO:0002376,GO:0002385,GO:0002443,GO:0002444,GO:0002446,GO:0002544,GO:0002791,GO:0002793,GO:0003674,GO:0005488,GO:0005575,GO:0005576,GO:0005615,GO:0005622,GO:0005623,GO:0005737,GO:0006810,GO:0006887,GO:0006950,GO:0006952,GO:…	Cathelicidins	NA	NA	NA	NA	NA
tr_TRINITY_DN2122_c0_g1_i11	114	CathLike_114.1	CathLike_114	CathLike	Ebis_CathLike_114.1	E. bislineata	bislineata	113	QNTSLRSPLARSPLRMHCWFVAALVLGAVAMVTAAEILDPYWRDVGIDIFSAIKFYDTNYAFKLLESSTDDTPDDNLKSRNISFAIQETVCFNPLERPIQDCDFKDGGVVIDC	0.0177194	3.93e-07	defense response to bacterium	CAMP	GO:0001530,GO:0001775,GO:0001817,GO:0001819,GO:0001878,GO:0001906,GO:0001932,GO:0001934,GO:0002227,GO:0002251,GO:0002252,GO:0002263,GO:0002274,GO:0002275,GO:0002283,GO:0002366,GO:0002376,GO:0002385,GO:0002443,GO:0002444,GO:0002446,GO:0002544,GO:0002791,GO:0002793,GO:0003674,GO:0005488,GO:0005575,GO:0005576,GO:0005615,GO:0005622,GO:0005623,GO:0005737,GO:0006810,GO:0006887,GO:0006950,GO:0006952,GO:…	Cathelicidins	NA	NA	NA	NA	NA
tr_TRINITY_DN2122_c0_g1_i4	115	CathLike_115	CathLike_115	CathLike	Ebis_CathLike_115	E. bislineata	bislineata	120	RSPQVAEQNTSLSSPLARSTLRMHCWCVAALVLGAMTMVPAAEILDPYWRDVGIETFLAIKFYNTNYAFKLLESSTDGTPDDNVKSRNIYFAIQETVCFNPLKKPIQDCDFKDGGVVIDC	0.00135536	7.83e-07	Cathelicidin	CAMP	GO:0001530,GO:0001775,GO:0002250,GO:0002252,GO:0002274,GO:0002376,GO:0002377,GO:0002381,GO:0002440,GO:0002443,GO:0002449,GO:0002460,GO:0003674,GO:0005488,GO:0006928,GO:0006935,GO:0006950,GO:0006952,GO:0006955,GO:0008150,GO:0008219,GO:0008289,GO:0009605,GO:0009607,GO:0009617,GO:0009892,GO:0009893,GO:0009987,GO:0010468,GO:0010604,GO:0010605,GO:0010628,GO:0010629,GO:0016064,GO:0016477,GO:0019222,GO:…	Cathelicidins	NA	NA	NA	NA	NA
tr_TRINITY_DN13121_c0_g1_i15	116	CathLike_116	CathLike_116	CathLike	Pcin_CathLike_116	P. cinereus	cinereus	120	MLGWVRILPLLTVALAATIPPLPQASLSLQDVVDVYNQKTNSDYLYRLLEVGPENELTSLGIVEFMLKETECLKSEMKNIEDCEFQEGGVMKACTAFLPVDPKTDDIVINCDSPVLKRTR	0.00110709	7.58e-16	Cathelicidin	CAMP	GO:0001530,GO:0001775,GO:0002250,GO:0002252,GO:0002274,GO:0002376,GO:0002377,GO:0002381,GO:0002440,GO:0002443,GO:0002449,GO:0002460,GO:0003674,GO:0005488,GO:0006928,GO:0006935,GO:0006950,GO:0006952,GO:0006955,GO:0008150,GO:0008219,GO:0008289,GO:0009605,GO:0009607,GO:0009617,GO:0009892,GO:0009893,GO:0009987,GO:0010468,GO:0010604,GO:0010605,GO:0010628,GO:0010629,GO:0016064,GO:0016477,GO:0019222,GO:…	Cathelicidins	NA	NA	NA	NA	NA
tr_TRINITY_DN8449_c0_g1_i1	117	CathLike_117	CathLike_117	CathLike	Ebis_CathLike_117	E. bislineata	bislineata	117	MEAWVRLTALLIVTVGSNGAPTVSGPDSATLAGAIAAYNRAPKVTSLFRLYEAGTETRQDTSTSPKQLRFTIKETVCPKQLDIQPINECAFRDSGVVKDCTATIFEKLGMKNVLVTC	0.010463	5.28e-14	Cathelicidin antimicrobial peptide	CAMP	GO:0001530,GO:0001775,GO:0002250,GO:0002252,GO:0002274,GO:0002376,GO:0002377,GO:0002381,GO:0002440,GO:0002443,GO:0002449,GO:0002460,GO:0003674,GO:0005488,GO:0006928,GO:0006935,GO:0006950,GO:0006952,GO:0006955,GO:0008150,GO:0008219,GO:0008289,GO:0009605,GO:0009607,GO:0009617,GO:0009892,GO:0009893,GO:0009987,GO:0010468,GO:0010604,GO:0010605,GO:0010628,GO:0010629,GO:0016064,GO:0016477,GO:0019222,GO:…	Cathelicidins	NA	NA	NA	NA	NA
tr_TRINITY_DN2122_c0_g1_i8	118	CathLike_118	CathLike_118	CathLike	Ebis_CathLike_118	E. bislineata	bislineata	113	QNTSLRSPLARSPLRMHCWFVAVLVLGAMSMVAAAEILDPYWRKVGIEIFSAIKFYDTNYAFKLLESSTDDTPDDNLKSRNISFAIQETVCFNPLERPIQDCDFKDGGVVIDC	0.0143216	5e-08	Cathelicidin antimicrobial peptide	CAMP	GO:0001530,GO:0001775,GO:0002250,GO:0002252,GO:0002274,GO:0002376,GO:0002377,GO:0002381,GO:0002440,GO:0002443,GO:0002449,GO:0002460,GO:0003674,GO:0005488,GO:0006928,GO:0006935,GO:0006950,GO:0006952,GO:0006955,GO:0008150,GO:0008219,GO:0008289,GO:0009605,GO:0009607,GO:0009617,GO:0009892,GO:0009893,GO:0009987,GO:0010468,GO:0010604,GO:0010605,GO:0010628,GO:0010629,GO:0016064,GO:0016477,GO:0019222,GO:…	Cathelicidins	NA	NA	NA	NA	NA
bp_BINPACKER.164216.1	119	H2A_119	H2A_119	H2A	Pcin_H2A_119	P. cinereus	cinereus	111	VGTQVAPLPFNDMSGRGKTTGKARAKAKTRSSRAGLQFPVGRVHRLLRKGNYAERVGAGAPVYLAAVLEYLTAEILELAGNAARDNKKTRIIPRHLQLAVRNDEELNKLLG	0.506777	1.51e-61	Histone H2A-like	HIST2H2AB	GO:0000228,GO:0000785,GO:0000790,GO:0003674,GO:0003676,GO:0003677,GO:0005488,GO:0005575,GO:0005622,GO:0005623,GO:0005634,GO:0005694,GO:0006325,GO:0006342,GO:0006355,GO:0006996,GO:0008150,GO:0009889,GO:0009890,GO:0009892,GO:0009987,GO:0010468,GO:0010556,GO:0010558,GO:0010605,GO:0010629,GO:0016043,GO:0016458,GO:0019219,GO:0019222,GO:0031323,GO:0031324,GO:0031326,GO:0031327,GO:0031974,GO:0031981,GO:…	Histone	DADP_SP_2965	100	18.9189	100	4e-07
bp_BINPACKER.152379.1	120	Hepcidin_120	Hepcidin_120	Hepcidin	Pcin_Hepcidin_120	P. cinereus	cinereus	105	RKRSANQPSQSLLVTPTTPSSSVMGLTLHFLVLLLAIGLCLADDEGKTVDNAVKNEVEAADPGHMLYTPAAQTILRGKRSPVLGLCRYCCRCCRKMRGCGMCCRT	0.0313692	0.000337	Hepcidin	hamp	GO:0001530,GO:0003674,GO:0005488,GO:0005539,GO:0005575,GO:0005576,GO:0006950,GO:0006952,GO:0008150,GO:0008289,GO:0009605,GO:0009607,GO:0009617,GO:0009719,GO:0009725,GO:0009987,GO:0010033,GO:0014070,GO:0032570,GO:0032870,GO:0033993,GO:0035690,GO:0042221,GO:0042493,GO:0042592,GO:0042742,GO:0042834,GO:0043207,GO:0048545,GO:0048878,GO:0050801,GO:0050829,GO:0050830,GO:0050896,GO:0051704,GO:0051707,GO:…	Hepcidin	NA	NA	NA	NA	NA
sp75_NODE_88671_length_340_cov_9.562264_g78554_i0	121	CathLike_121	CathLike_121	CathLike	Ebis_CathLike_121	E. bislineata	bislineata	102	SEDDTPDDNLKSRNISFAIQETVCFNPLEKPIEDCDFKDGGAVIDCTIYAPTQLLKRTRTRCKPRPPGRPPVNPEKPRFISRAIGYLFCCKLRLCNCRRRNV	0.0617389	1.44e-05	Cathelicidin antimicrobial peptide	CAMP	GO:0001530,GO:0001775,GO:0002250,GO:0002252,GO:0002274,GO:0002376,GO:0002377,GO:0002381,GO:0002440,GO:0002443,GO:0002449,GO:0002460,GO:0003674,GO:0005488,GO:0006928,GO:0006935,GO:0006950,GO:0006952,GO:0006955,GO:0008150,GO:0008219,GO:0008289,GO:0009605,GO:0009607,GO:0009617,GO:0009892,GO:0009893,GO:0009987,GO:0010468,GO:0010604,GO:0010605,GO:0010628,GO:0010629,GO:0016064,GO:0016477,GO:0019222,GO:…	Cathelicidins	NA	NA	NA	NA	NA
tr_TRINITY_DN111604_c0_g1_i1	122	H2A_122	H2A_122	H2A	Nvir_H2A_122	N. viridescens	viridescens	102	EFVFFDSVNKKNKMSGRGKQGGKARAKAKSRSSRAGLQFPVGRVHRLLRKGNYAERVGAGAPVYLAAVLEYLTAEILELAGNAGRDNKKTRIIPRHLQLAIR	0.527671	6.4e-54	C-terminus of histone H2A	HIST2H2AA4	NA	Histone	DADP_SP_2965	95.2	20.5882	100	1.1e-06
sp55_NODE_251986_length_284_cov_4.117904_g208901_i0	122	H2A_122.1	H2A_122	H2A	Nvir_H2A_122.1	N. viridescens	viridescens	94	QFVFFDSVNKKNKMSGRGKQGGKARAKAKSRSSRAGLQFPVGRVHRLLRKGNYAERVGAGAPVYLAAVLEYLTAEILELAGNAGRDNKKTRIIP	0.651938	8.13e-48	C-terminus of histone H2A	HIST2H2AA4	NA	Histone	DADP_SP_2965	95.2	22.3404	100	1e-06
tr_TRINITY_DN47482_c0_g1_i7	123	H2A_123	H2A_123	H2A	Nvir_H2A_123	N. viridescens	viridescens	102	SGREQQGGKARAKAKTRSSRAGLQFPVGRVHRLLRKGSYAERVGAGAPVYLAAVLEYLTSEILELAGNAARDNKKTRIIPRHLQLAIRLDDELNKLLGRVTI	0.0417663	3.25e-58	C-terminus of histone H2A	NA	GO:0000228,GO:0000785,GO:0000790,GO:0003674,GO:0003676,GO:0003677,GO:0005488,GO:0005575,GO:0005622,GO:0005623,GO:0005634,GO:0005694,GO:0006325,GO:0006342,GO:0006355,GO:0006996,GO:0008150,GO:0009889,GO:0009890,GO:0009892,GO:0009987,GO:0010468,GO:0010556,GO:0010558,GO:0010605,GO:0010629,GO:0016043,GO:0016458,GO:0019219,GO:0019222,GO:0031323,GO:0031324,GO:0031326,GO:0031327,GO:0031974,GO:0031981,GO:…	Histone	DADP_SP_2965	100	20.5882	100	3.7e-07
sp55_NODE_104081_length_534_cov_7.396660_g68761_i0	124	H2A_124	H2A_124	H2A	Pcin_H2A_124	P. cinereus	cinereus	89	GKQGGKARTRARSRSSRAGLQFPVGRVHRLLRKGSYAKRVGAGAPVYLAAVLEYLHRKSWSWLGTSPGTTRRPASPPGTCSSPSALTRI	0.0348363	3.51e-26	chromatin silencing	HIST1H2AC	GO:0000228,GO:0000785,GO:0000790,GO:0003674,GO:0003676,GO:0003677,GO:0005488,GO:0005575,GO:0005622,GO:0005623,GO:0005634,GO:0005694,GO:0006325,GO:0006342,GO:0006355,GO:0006996,GO:0008150,GO:0009889,GO:0009890,GO:0009892,GO:0009987,GO:0010468,GO:0010556,GO:0010558,GO:0010605,GO:0010629,GO:0016043,GO:0016458,GO:0019219,GO:0019222,GO:0031323,GO:0031324,GO:0031326,GO:0031327,GO:0031974,GO:0031981,GO:…	NA	DADP_SP_2965	95.2	23.5955	100	9.4e-07
sp55_NODE_71592_length_457_cov_1019.728856_g56102_i0	125	Romo1_125	Romo1_125	Romo1	Ebis_Romo1_125	E. bislineata	bislineata, cinereus, viridescens	79	MPVALGPYGQSQPSCFDRVKMGFMMGCAVGMAAGALFGTFSCLRFGMRGRELMGGVGKTMMQSGGTFGTFMAIGMGIRC	0.984749	3.63e-50	Reactive oxygen species modulator	ROMO1	GO:0000302,GO:0001302,GO:0001906,GO:0002376,GO:0005575,GO:0005622,GO:0005623,GO:0005737,GO:0005739,GO:0006950,GO:0006952,GO:0006955,GO:0006959,GO:0006979,GO:0007568,GO:0007569,GO:0008150,GO:0008284,GO:0009605,GO:0009607,GO:0009617,GO:0009893,GO:0009894,GO:0009987,GO:0010506,GO:0010821,GO:0019222,GO:0019730,GO:0019835,GO:0031323,GO:0031325,GO:0031329,GO:0031640,GO:0032502,GO:0033043,GO:0033554,GO:…	Romo1	DRAMP_02144	97.5	100	100	1.2e-42
tr_TRINITY_DN7990_c0_g1_i2	125	Romo1_125	Romo1_125	Romo1	Nvir_Romo1_125	N. viridescens	bislineata, cinereus, viridescens	79	MPVAVGPYGQSQPTCFDRVKMGFMMGCAVGMAAGALFGTFSCLRFGMRGRELMGGVGKTMMQSGGTFGTFMAIGMGIRC	0.985643	8.9e-51	Reactive oxygen species modulator 1	ROMO1	GO:0000302,GO:0001302,GO:0001906,GO:0002376,GO:0005575,GO:0005622,GO:0005623,GO:0005737,GO:0005739,GO:0006950,GO:0006952,GO:0006955,GO:0006959,GO:0006979,GO:0007568,GO:0007569,GO:0008150,GO:0008284,GO:0009605,GO:0009607,GO:0009617,GO:0009893,GO:0009894,GO:0009987,GO:0010506,GO:0010821,GO:0019222,GO:0019730,GO:0019835,GO:0031323,GO:0031325,GO:0031329,GO:0031640,GO:0032502,GO:0033043,GO:0033554,GO:…	Romo1	DRAMP_02144	97.5	100	100	1.2e-42
sp55_NODE_103464_length_537_cov_897.321577_g68158_i0	125	Romo1_125	Romo1_125	Romo1	Pcin_Romo1_125	P. cinereus	bislineata, cinereus, viridescens	81	MQMPVAVGPYGQSQPSCFDRVKMGFMMGCAVGMAAGALFGTFSCLRFGMRGRELMGGVGKTMMQSGGTFGTFMAIGMGIRC	0.987095	7.85e-51	Reactive oxygen species modulator 1	ROMO1	GO:0000302,GO:0001302,GO:0001906,GO:0002376,GO:0005575,GO:0005622,GO:0005623,GO:0005737,GO:0005739,GO:0006950,GO:0006952,GO:0006955,GO:0006959,GO:0006979,GO:0007568,GO:0007569,GO:0008150,GO:0008284,GO:0009605,GO:0009607,GO:0009617,GO:0009893,GO:0009894,GO:0009987,GO:0010506,GO:0010821,GO:0019222,GO:0019730,GO:0019835,GO:0031323,GO:0031325,GO:0031329,GO:0031640,GO:0032502,GO:0033043,GO:0033554,GO:…	Romo1	DRAMP_02144	98.7	97.5309	100	5.7e-43
sp55_NODE_85825_length_666_cov_776.230769_g51599_i0	125	Romo1_125.1	Romo1_125	Romo1	Pcin_Romo1_125.1	P. cinereus	bislineata, cinereus, viridescens	79	MPVAVGPYGQSQPSCFDRVKMGFMMGCAVGMAAGALFGTFSCLRFGMRGRELMGGVGKTMMQSGGTFGTFMAIGMGIRC	0.988225	1.27e-50	Reactive oxygen species modulator	ROMO1	GO:0000302,GO:0001302,GO:0001906,GO:0002376,GO:0005575,GO:0005622,GO:0005623,GO:0005737,GO:0005739,GO:0006950,GO:0006952,GO:0006955,GO:0006959,GO:0006979,GO:0007568,GO:0007569,GO:0008150,GO:0008284,GO:0009605,GO:0009607,GO:0009617,GO:0009893,GO:0009894,GO:0009987,GO:0010506,GO:0010821,GO:0019222,GO:0019730,GO:0019835,GO:0031323,GO:0031325,GO:0031329,GO:0031640,GO:0032502,GO:0033043,GO:0033554,GO:…	Romo1	DRAMP_02144	98.7	100	100	5.6e-43
bp_BINPACKER.33893.1	125	Romo1_125.1	Romo1_125	Romo1	Ebis_Romo1_125.1	E. bislineata	bislineata, cinereus, viridescens	79	MPVAVGPYGQSQPTCFDRVKMGFMMGCAVGMAAGALFGTFSCLRFGMRGRELMGGVGKTMMQSGGTFGTFMAIGMGIRC	0.985643	8.9e-51	Reactive oxygen species modulator 1	ROMO1	GO:0000302,GO:0001302,GO:0001906,GO:0002376,GO:0005575,GO:0005622,GO:0005623,GO:0005737,GO:0005739,GO:0006950,GO:0006952,GO:0006955,GO:0006959,GO:0006979,GO:0007568,GO:0007569,GO:0008150,GO:0008284,GO:0009605,GO:0009607,GO:0009617,GO:0009893,GO:0009894,GO:0009987,GO:0010506,GO:0010821,GO:0019222,GO:0019730,GO:0019835,GO:0031323,GO:0031325,GO:0031329,GO:0031640,GO:0032502,GO:0033043,GO:0033554,GO:…	Romo1	DRAMP_02144	97.5	100	100	1.2e-42
bp_BINPACKER.44965.1	126	LEAP2_126	LEAP2_126	LEAP2	Pcin_LEAP2_126	P. cinereus	cinereus	80	MVLHFVNVAAALLICTVLMTQANGAALPDQETRPVIRLRRMTPFWRGLVIRPVGASCWDASECSTRLCRNNRCSLRVSLE	0.357985	1.45e-22	antimicrobial peptide 2	LEAP2	GO:0002376,GO:0005575,GO:0005576,GO:0006950,GO:0006952,GO:0006955,GO:0006959,GO:0008150,GO:0009605,GO:0009607,GO:0009620,GO:0019730,GO:0043207,GO:0050832,GO:0050896,GO:0051704,GO:0051707,GO:0061844,GO:0098542	LEAP-2	NA	NA	NA	NA	NA
sp55_NODE_82598_length_398_cov_6.702624_g67094_i0	127	LEAP2_127	LEAP2_127	LEAP2	Ebis_LEAP2_127	E. bislineata	bislineata	72	MLLEELSQAASSSSELSLNDIRLQALQRFRRMTPFWRIIGSKPLGAHCAQGLECTTKLCRKGHCVYQQQFES	0.974506	3.25e-12	Liver-expressed antimicrobial peptide	leap2	NA	LEAP-2	NA	NA	NA	NA	NA
