# Supplementary material for: Novel antimicrobial peptides and peptide-microbiome crosstalk in Appalachian salamander skin
Source: NPJ Biofilms Microbiomes. 2025 Nov 20;11:213. doi: 10.1038/s41522-025-00837-0 (PMC12635268; doi:10.1038/s41522-025-00837-0)
Supplement: Supplementary file 4 — TableS2-AnnotatedTranscripts [file 41522_2025_837_MOESM4_ESM.xlsx]

## Sheet: TableS5-Ebis.amp.gene.abundance
GENEID	HOQ05.ReadCount	HOQ09.ReadCount	HOQ05.TPM	HOQ09.TPM	annotation_score	Preferred_name	Description	GOs	PFAMs
Cluster-102478.0	11	4	1.79419	0.566485	160	ROMO1	Reactive oxygen species modulator 1	GO:0000302,GO:0001302,GO:0001906,GO:0002376,GO:0005575,GO:0005622,GO:0005623,GO:0005737,GO:0005739,GO:0006950,GO:0006952,GO:0006955,GO:0006959,GO:0006979,GO:0007568,GO:0007569,GO:0008150,GO:0008284,GO:0009605,GO:0009607,GO:0009617,GO:0009893,GO:0009894,GO:0009987,GO:0010506,GO:0010821,GO:0019222,GO:0019730,GO:0019835,GO:0031323,GO:0031325,GO:0031329,GO:0031640,GO:0032502,GO:0033043,GO:0033554,GO:…	Romo1
Cluster-111484.0	22	0	1.04196	0	66.6	CAMP	Cathelicidin	GO:0001530,GO:0001775,GO:0002250,GO:0002252,GO:0002274,GO:0002376,GO:0002377,GO:0002381,GO:0002440,GO:0002443,GO:0002449,GO:0002460,GO:0003674,GO:0005488,GO:0006928,GO:0006935,GO:0006950,GO:0006952,GO:0006955,GO:0008150,GO:0008219,GO:0008289,GO:0009605,GO:0009607,GO:0009617,GO:0009892,GO:0009893,GO:0009987,GO:0010468,GO:0010604,GO:0010605,GO:0010628,GO:0010629,GO:0016064,GO:0016477,GO:0019222,GO:…	Cathelicidins
Cluster-111488.0	19	0	3.06478	0	48.9	CAMP	Cathelicidin antimicrobial peptide	GO:0001530,GO:0001775,GO:0002250,GO:0002252,GO:0002274,GO:0002376,GO:0002377,GO:0002381,GO:0002440,GO:0002443,GO:0002449,GO:0002460,GO:0003674,GO:0005488,GO:0006928,GO:0006935,GO:0006950,GO:0006952,GO:0006955,GO:0008150,GO:0008219,GO:0008289,GO:0009605,GO:0009607,GO:0009617,GO:0009892,GO:0009893,GO:0009987,GO:0010468,GO:0010604,GO:0010605,GO:0010628,GO:0010629,GO:0016064,GO:0016477,GO:0019222,GO:…	Cathelicidins
Cluster-120769.0	12.254	0	0.617454	0	94	RARRES2	Retinoic acid receptor responder	GO:0001523,GO:0001701,GO:0001932,GO:0001934,GO:0002376,GO:0002576,GO:0002682,GO:0002684,GO:0002685,GO:0002687,GO:0002688,GO:0002690,GO:0003674,GO:0005102,GO:0005488,GO:0005515,GO:0005575,GO:0005576,GO:0005615,GO:0005622,GO:0005623,GO:0005737,GO:0006629,GO:0006720,GO:0006721,GO:0006810,GO:0006887,GO:0006950,GO:0006952,GO:0006955,GO:0006959,GO:0007275,GO:0008150,GO:0008152,GO:0009605,GO:0009607,GO:…	Cathelicidins
Cluster-120769.1	49.867	2	1.88628	0.065604	93.2	RARRES2	Retinoic acid receptor responder	GO:0001523,GO:0001701,GO:0001932,GO:0001934,GO:0002376,GO:0002576,GO:0002682,GO:0002684,GO:0002685,GO:0002687,GO:0002688,GO:0002690,GO:0003674,GO:0005102,GO:0005488,GO:0005515,GO:0005575,GO:0005576,GO:0005615,GO:0005622,GO:0005623,GO:0005737,GO:0006629,GO:0006720,GO:0006721,GO:0006810,GO:0006887,GO:0006950,GO:0006952,GO:0006955,GO:0006959,GO:0007275,GO:0008150,GO:0008152,GO:0009605,GO:0009607,GO:…	Cathelicidins
Cluster-120823.0	93	86	2.66479	2.13663	73.2	CAMP	Cathelicidin antimicrobial peptide	GO:0001775,GO:0001817,GO:0001819,GO:0001878,GO:0001906,GO:0001932,GO:0001934,GO:0002227,GO:0002251,GO:0002252,GO:0002263,GO:0002274,GO:0002275,GO:0002283,GO:0002366,GO:0002376,GO:0002385,GO:0002443,GO:0002444,GO:0002446,GO:0002544,GO:0002791,GO:0002793,GO:0005575,GO:0005576,GO:0005615,GO:0005622,GO:0005623,GO:0005737,GO:0006810,GO:0006887,GO:0006950,GO:0006952,GO:0006954,GO:0006955,GO:0006959,GO:…	Cathelicidins
Cluster-52174.0	3	0	0.900811	0	160	NA	C-terminus of histone H2A	GO:0000228,GO:0000785,GO:0000790,GO:0003674,GO:0003676,GO:0003677,GO:0005488,GO:0005575,GO:0005622,GO:0005623,GO:0005634,GO:0005694,GO:0006325,GO:0006342,GO:0006355,GO:0006996,GO:0008150,GO:0009889,GO:0009890,GO:0009892,GO:0009987,GO:0010468,GO:0010556,GO:0010558,GO:0010605,GO:0010629,GO:0016043,GO:0016458,GO:0019219,GO:0019222,GO:0031323,GO:0031324,GO:0031326,GO:0031327,GO:0031974,GO:0031981,GO:…	Histone
Cluster-68992.0	22	6	1.45756	0.344812	67	CAMP	Cathelicidin	GO:0001530,GO:0001775,GO:0002250,GO:0002252,GO:0002274,GO:0002376,GO:0002377,GO:0002381,GO:0002440,GO:0002443,GO:0002449,GO:0002460,GO:0003674,GO:0005488,GO:0006928,GO:0006935,GO:0006950,GO:0006952,GO:0006955,GO:0008150,GO:0008219,GO:0008289,GO:0009605,GO:0009607,GO:0009617,GO:0009892,GO:0009893,GO:0009987,GO:0010468,GO:0010604,GO:0010605,GO:0010628,GO:0010629,GO:0016064,GO:0016477,GO:0019222,GO:…	Cathelicidins
Cluster-78885.0	16	2	1.07873	0.116967	336	CAMP	Cathelicidin antimicrobial peptide	GO:0001775,GO:0001817,GO:0001819,GO:0001878,GO:0001906,GO:0001932,GO:0001934,GO:0002227,GO:0002251,GO:0002252,GO:0002263,GO:0002274,GO:0002275,GO:0002283,GO:0002366,GO:0002376,GO:0002385,GO:0002443,GO:0002444,GO:0002446,GO:0002544,GO:0002791,GO:0002793,GO:0005575,GO:0005576,GO:0005615,GO:0005622,GO:0005623,GO:0005737,GO:0006810,GO:0006887,GO:0006950,GO:0006952,GO:0006954,GO:0006955,GO:0006959,GO:…	CAP18_C,Cathelicidins
Cluster-90123.12743	115.369	6.509	1.58074	0.077312	55.1	CAMP	Cathelicidin	GO:0001775,GO:0001817,GO:0001819,GO:0001878,GO:0001906,GO:0001932,GO:0001934,GO:0002227,GO:0002251,GO:0002252,GO:0002263,GO:0002274,GO:0002275,GO:0002283,GO:0002366,GO:0002376,GO:0002385,GO:0002443,GO:0002444,GO:0002446,GO:0002544,GO:0002791,GO:0002793,GO:0005575,GO:0005576,GO:0005615,GO:0005622,GO:0005623,GO:0005737,GO:0006810,GO:0006887,GO:0006950,GO:0006952,GO:0006954,GO:0006955,GO:0006959,GO:…	Cathelicidins
Cluster-90123.14150	67.431	105.924	0.959355	1.30642	241	H2AFX	chromatin silencing	GO:0000003,GO:0000228,GO:0000724,GO:0000725,GO:0000785,GO:0000790,GO:0000793,GO:0000794,GO:0000803,GO:0001673,GO:0001741,GO:0003674,GO:0003676,GO:0003677,GO:0003684,GO:0005488,GO:0005515,GO:0005575,GO:0005622,GO:0005623,GO:0005634,GO:0005654,GO:0005657,GO:0005694,GO:0005813,GO:0005815,GO:0005856,GO:0006139,GO:0006259,GO:0006281,GO:0006302,GO:0006310,GO:0006325,GO:0006342,GO:0006355,GO:0006725,GO:…	Histone,Histone_H2A_C
Cluster-90123.14866	150.408	487.099	7.04675	19.7921	65.5	CAMP	Cathelicidin	GO:0001530,GO:0001775,GO:0001906,GO:0002250,GO:0002252,GO:0002274,GO:0002376,GO:0002377,GO:0002381,GO:0002440,GO:0002443,GO:0002449,GO:0002460,GO:0003674,GO:0005488,GO:0005575,GO:0005576,GO:0006928,GO:0006935,GO:0006950,GO:0006952,GO:0006955,GO:0006959,GO:0008150,GO:0008219,GO:0008289,GO:0009605,GO:0009607,GO:0009617,GO:0009892,GO:0009893,GO:0009987,GO:0010468,GO:0010604,GO:0010605,GO:0010628,GO:…	Cathelicidins
Cluster-90123.14867	597.428	2.854	27.9901	0.115964	65.5	CAMP	Cathelicidin	GO:0001530,GO:0001775,GO:0001906,GO:0002250,GO:0002252,GO:0002274,GO:0002376,GO:0002377,GO:0002381,GO:0002440,GO:0002443,GO:0002449,GO:0002460,GO:0003674,GO:0005488,GO:0005575,GO:0005576,GO:0006928,GO:0006935,GO:0006950,GO:0006952,GO:0006955,GO:0006959,GO:0008150,GO:0008219,GO:0008289,GO:0009605,GO:0009607,GO:0009617,GO:0009892,GO:0009893,GO:0009987,GO:0010468,GO:0010604,GO:0010605,GO:0010628,GO:…	Cathelicidins
Cluster-90123.14902	389.133	72.079	8.42677	1.36789	70.9	CAMP	Cathelicidin	GO:0001530,GO:0001775,GO:0002250,GO:0002252,GO:0002274,GO:0002376,GO:0002377,GO:0002381,GO:0002440,GO:0002443,GO:0002449,GO:0002460,GO:0003674,GO:0005488,GO:0006928,GO:0006935,GO:0006950,GO:0006952,GO:0006955,GO:0008150,GO:0008219,GO:0008289,GO:0009605,GO:0009607,GO:0009617,GO:0009892,GO:0009893,GO:0009987,GO:0010468,GO:0010604,GO:0010605,GO:0010628,GO:0010629,GO:0016064,GO:0016477,GO:0019222,GO:…	Cathelicidins
Cluster-90123.15039	222.684	841.379	10.8562	35.1499	55.5	CAMP	Cathelicidin	GO:0001530,GO:0001775,GO:0002250,GO:0002252,GO:0002274,GO:0002376,GO:0002377,GO:0002381,GO:0002440,GO:0002443,GO:0002449,GO:0002460,GO:0003674,GO:0005488,GO:0006928,GO:0006935,GO:0006950,GO:0006952,GO:0006955,GO:0008150,GO:0008219,GO:0008289,GO:0009605,GO:0009607,GO:0009617,GO:0009892,GO:0009893,GO:0009987,GO:0010468,GO:0010604,GO:0010605,GO:0010628,GO:0010629,GO:0016064,GO:0016477,GO:0019222,GO:…	Cathelicidins
Cluster-90123.15091	919.866	95.386	31.0561	2.79247	61.2	CAMP	Cathelicidin	GO:0001530,GO:0001775,GO:0002250,GO:0002252,GO:0002274,GO:0002376,GO:0002377,GO:0002381,GO:0002440,GO:0002443,GO:0002449,GO:0002460,GO:0003674,GO:0005488,GO:0006928,GO:0006935,GO:0006950,GO:0006952,GO:0006955,GO:0008150,GO:0008219,GO:0008289,GO:0009605,GO:0009607,GO:0009617,GO:0009892,GO:0009893,GO:0009987,GO:0010468,GO:0010604,GO:0010605,GO:0010628,GO:0010629,GO:0016064,GO:0016477,GO:0019222,GO:…	Cathelicidins
Cluster-90123.15093	6.589	1982.72	0.091688	23.9187	65.1	CAMP	Cathelicidin	GO:0001530,GO:0001775,GO:0002250,GO:0002252,GO:0002274,GO:0002376,GO:0002377,GO:0002381,GO:0002440,GO:0002443,GO:0002449,GO:0002460,GO:0003674,GO:0005488,GO:0006928,GO:0006935,GO:0006950,GO:0006952,GO:0006955,GO:0008150,GO:0008219,GO:0008289,GO:0009605,GO:0009607,GO:0009617,GO:0009892,GO:0009893,GO:0009987,GO:0010468,GO:0010604,GO:0010605,GO:0010628,GO:0010629,GO:0016064,GO:0016477,GO:0019222,GO:…	Cathelicidins
Cluster-90123.15094	920.393	512.503	6.3575	3.06859	65.9	CAMP	Cathelicidin	GO:0001530,GO:0001775,GO:0002250,GO:0002252,GO:0002274,GO:0002376,GO:0002377,GO:0002381,GO:0002440,GO:0002443,GO:0002449,GO:0002460,GO:0003674,GO:0005488,GO:0006928,GO:0006935,GO:0006950,GO:0006952,GO:0006955,GO:0008150,GO:0008219,GO:0008289,GO:0009605,GO:0009607,GO:0009617,GO:0009892,GO:0009893,GO:0009987,GO:0010468,GO:0010604,GO:0010605,GO:0010628,GO:0010629,GO:0016064,GO:0016477,GO:0019222,GO:…	Cathelicidins
Cluster-90123.15095	348.198	0	4.67727	0	60.1	CAMP	Cathelicidin	GO:0001530,GO:0001775,GO:0002250,GO:0002252,GO:0002274,GO:0002376,GO:0002377,GO:0002381,GO:0002440,GO:0002443,GO:0002449,GO:0002460,GO:0003674,GO:0005488,GO:0006928,GO:0006935,GO:0006950,GO:0006952,GO:0006955,GO:0008150,GO:0008219,GO:0008289,GO:0009605,GO:0009607,GO:0009617,GO:0009892,GO:0009893,GO:0009987,GO:0010468,GO:0010604,GO:0010605,GO:0010628,GO:0010629,GO:0016064,GO:0016477,GO:0019222,GO:…	Cathelicidins
Cluster-90123.15096	627.435	53.965	32.8534	2.4508	60.1	CAMP	Cathelicidin	GO:0001530,GO:0001775,GO:0002250,GO:0002252,GO:0002274,GO:0002376,GO:0002377,GO:0002381,GO:0002440,GO:0002443,GO:0002449,GO:0002460,GO:0003674,GO:0005488,GO:0006928,GO:0006935,GO:0006950,GO:0006952,GO:0006955,GO:0008150,GO:0008219,GO:0008289,GO:0009605,GO:0009607,GO:0009617,GO:0009892,GO:0009893,GO:0009987,GO:0010468,GO:0010604,GO:0010605,GO:0010628,GO:0010629,GO:0016064,GO:0016477,GO:0019222,GO:…	Cathelicidins
Cluster-90123.15982	912.067	1452.16	43.7283	60.3827	54.3	CAMP	Cathelicidin	GO:0001530,GO:0001775,GO:0002250,GO:0002252,GO:0002274,GO:0002376,GO:0002377,GO:0002381,GO:0002440,GO:0002443,GO:0002449,GO:0002460,GO:0003674,GO:0005488,GO:0006928,GO:0006935,GO:0006950,GO:0006952,GO:0006955,GO:0008150,GO:0008219,GO:0008289,GO:0009605,GO:0009607,GO:0009617,GO:0009892,GO:0009893,GO:0009987,GO:0010468,GO:0010604,GO:0010605,GO:0010628,GO:0010629,GO:0016064,GO:0016477,GO:0019222,GO:…	Cathelicidins
Cluster-90123.16753	3.301	8288.61	0.035649	77.5867	77.8	CAMP	Cathelicidin	GO:0001530,GO:0001775,GO:0002250,GO:0002252,GO:0002274,GO:0002376,GO:0002377,GO:0002381,GO:0002440,GO:0002443,GO:0002449,GO:0002460,GO:0003674,GO:0005488,GO:0006928,GO:0006935,GO:0006950,GO:0006952,GO:0006955,GO:0008150,GO:0008219,GO:0008289,GO:0009605,GO:0009607,GO:0009617,GO:0009892,GO:0009893,GO:0009987,GO:0010468,GO:0010604,GO:0010605,GO:0010628,GO:0010629,GO:0016064,GO:0016477,GO:0019222,GO:…	Cathelicidins
Cluster-90123.16755	8203.16	25203.3	74.8537	199.22	79	CAMP	play a role in the innate immune response	GO:0001530,GO:0001775,GO:0002250,GO:0002252,GO:0002274,GO:0002376,GO:0002377,GO:0002381,GO:0002440,GO:0002443,GO:0002449,GO:0002460,GO:0003674,GO:0005488,GO:0006928,GO:0006935,GO:0006950,GO:0006952,GO:0006955,GO:0008150,GO:0008219,GO:0008289,GO:0009605,GO:0009607,GO:0009617,GO:0009892,GO:0009893,GO:0009987,GO:0010468,GO:0010604,GO:0010605,GO:0010628,GO:0010629,GO:0016064,GO:0016477,GO:0019222,GO:…	Cathelicidins
Cluster-90123.16756	267.457	259.725	3.93514	3.31278	63.5	CAMP	Cathelicidin	GO:0001530,GO:0001775,GO:0002250,GO:0002252,GO:0002274,GO:0002376,GO:0002377,GO:0002381,GO:0002440,GO:0002443,GO:0002449,GO:0002460,GO:0003674,GO:0005488,GO:0006928,GO:0006935,GO:0006950,GO:0006952,GO:0006955,GO:0008150,GO:0008219,GO:0008289,GO:0009605,GO:0009607,GO:0009617,GO:0009892,GO:0009893,GO:0009987,GO:0010468,GO:0010604,GO:0010605,GO:0010628,GO:0010629,GO:0016064,GO:0016477,GO:0019222,GO:…	Cathelicidins
Cluster-90123.17282	0	90.161	0	3.9776	59.7	CAMP	Cathelicidin	GO:0001530,GO:0001775,GO:0002250,GO:0002252,GO:0002274,GO:0002376,GO:0002377,GO:0002381,GO:0002440,GO:0002443,GO:0002449,GO:0002460,GO:0003674,GO:0005488,GO:0006928,GO:0006935,GO:0006950,GO:0006952,GO:0006955,GO:0008150,GO:0008219,GO:0008289,GO:0009605,GO:0009607,GO:0009617,GO:0009892,GO:0009893,GO:0009987,GO:0010468,GO:0010604,GO:0010605,GO:0010628,GO:0010629,GO:0016064,GO:0016477,GO:0019222,GO:…	Cathelicidins
Cluster-90123.17283	71.668	1.057	3.13756	0.040146	56.6	CAMP	Cathelicidin	GO:0001530,GO:0001775,GO:0002250,GO:0002252,GO:0002274,GO:0002376,GO:0002377,GO:0002381,GO:0002440,GO:0002443,GO:0002449,GO:0002460,GO:0003674,GO:0005488,GO:0006928,GO:0006935,GO:0006950,GO:0006952,GO:0006955,GO:0008150,GO:0008219,GO:0008289,GO:0009605,GO:0009607,GO:0009617,GO:0009892,GO:0009893,GO:0009987,GO:0010468,GO:0010604,GO:0010605,GO:0010628,GO:0010629,GO:0016064,GO:0016477,GO:0019222,GO:…	Cathelicidins
Cluster-90123.17284	222.738	6.566	11.9919	0.306617	65.1	CAMP	Cathelicidin	GO:0001530,GO:0001775,GO:0002250,GO:0002252,GO:0002274,GO:0002376,GO:0002377,GO:0002381,GO:0002440,GO:0002443,GO:0002449,GO:0002460,GO:0003674,GO:0005488,GO:0006928,GO:0006935,GO:0006950,GO:0006952,GO:0006955,GO:0008150,GO:0008219,GO:0008289,GO:0009605,GO:0009607,GO:0009617,GO:0009892,GO:0009893,GO:0009987,GO:0010468,GO:0010604,GO:0010605,GO:0010628,GO:0010629,GO:0016064,GO:0016477,GO:0019222,GO:…	Cathelicidins
Cluster-90123.17285	874.79	6411.74	52.5167	318.93	65.9	CAMP	play a role in the innate immune response	GO:0001530,GO:0001775,GO:0002250,GO:0002252,GO:0002274,GO:0002376,GO:0002377,GO:0002381,GO:0002440,GO:0002443,GO:0002449,GO:0002460,GO:0003674,GO:0005488,GO:0006928,GO:0006935,GO:0006950,GO:0006952,GO:0006955,GO:0008150,GO:0008219,GO:0008289,GO:0009605,GO:0009607,GO:0009617,GO:0009892,GO:0009893,GO:0009987,GO:0010468,GO:0010604,GO:0010605,GO:0010628,GO:0010629,GO:0016064,GO:0016477,GO:0019222,GO:…	Cathelicidins
Cluster-90123.17598	12164.4	19909.5	267.726	388.81	190	FAU	translation	GO:0000184,GO:0000956,GO:0002181,GO:0002227,GO:0002251,GO:0002376,GO:0002385,GO:0003674,GO:0003676,GO:0003723,GO:0003735,GO:0005198,GO:0005488,GO:0005575,GO:0005576,GO:0005615,GO:0005622,GO:0005623,GO:0005634,GO:0005654,GO:0005737,GO:0005829,GO:0005840,GO:0006139,GO:0006401,GO:0006402,GO:0006412,GO:0006413,GO:0006518,GO:0006605,GO:0006612,GO:0006613,GO:0006614,GO:0006725,GO:0006807,GO:0006810,GO:…	Ribosomal_S30,ubiquitin
Cluster-90123.17796	76.768	5.627	1.27791	0.086623	53.1	CAMP	Cathelicidin	GO:0001775,GO:0001817,GO:0001819,GO:0001878,GO:0001906,GO:0001932,GO:0001934,GO:0002227,GO:0002251,GO:0002252,GO:0002263,GO:0002274,GO:0002275,GO:0002283,GO:0002366,GO:0002376,GO:0002385,GO:0002443,GO:0002444,GO:0002446,GO:0002544,GO:0002791,GO:0002793,GO:0005575,GO:0005576,GO:0005615,GO:0005622,GO:0005623,GO:0005737,GO:0006810,GO:0006887,GO:0006950,GO:0006952,GO:0006954,GO:0006955,GO:0006959,GO:…	Cathelicidins
Cluster-90123.17797	372.63	0	13.8984	0	50.4	CAMP	Cathelicidin	GO:0001775,GO:0001817,GO:0001819,GO:0001878,GO:0001906,GO:0001932,GO:0001934,GO:0002227,GO:0002251,GO:0002252,GO:0002263,GO:0002274,GO:0002275,GO:0002283,GO:0002366,GO:0002376,GO:0002385,GO:0002443,GO:0002444,GO:0002446,GO:0002544,GO:0002791,GO:0002793,GO:0005575,GO:0005576,GO:0005615,GO:0005622,GO:0005623,GO:0005737,GO:0006810,GO:0006887,GO:0006950,GO:0006952,GO:0006954,GO:0006955,GO:0006959,GO:…	Cathelicidins
Cluster-90123.18077	1748.49	0	75.864	0	53.9	CAMP	Cathelicidin	GO:0001530,GO:0001775,GO:0002250,GO:0002252,GO:0002274,GO:0002376,GO:0002377,GO:0002381,GO:0002440,GO:0002443,GO:0002449,GO:0002460,GO:0003674,GO:0005488,GO:0006928,GO:0006935,GO:0006950,GO:0006952,GO:0006955,GO:0008150,GO:0008219,GO:0008289,GO:0009605,GO:0009607,GO:0009617,GO:0009892,GO:0009893,GO:0009987,GO:0010468,GO:0010604,GO:0010605,GO:0010628,GO:0010629,GO:0016064,GO:0016477,GO:0019222,GO:…	Cathelicidins
Cluster-90123.18078	1419.91	5775.25	60.8305	214.655	54.3	CAMP	Cathelicidin	GO:0001530,GO:0001775,GO:0002250,GO:0002252,GO:0002274,GO:0002376,GO:0002377,GO:0002381,GO:0002440,GO:0002443,GO:0002449,GO:0002460,GO:0003674,GO:0005488,GO:0006928,GO:0006935,GO:0006950,GO:0006952,GO:0006955,GO:0008150,GO:0008219,GO:0008289,GO:0009605,GO:0009607,GO:0009617,GO:0009892,GO:0009893,GO:0009987,GO:0010468,GO:0010604,GO:0010605,GO:0010628,GO:0010629,GO:0016064,GO:0016477,GO:0019222,GO:…	Cathelicidins
Cluster-90123.18173	792.662	1430.6	18.3272	29.014	243	H2AFX	chromatin silencing	GO:0000003,GO:0000228,GO:0000724,GO:0000725,GO:0000785,GO:0000790,GO:0000793,GO:0000794,GO:0000803,GO:0001673,GO:0001741,GO:0003674,GO:0003676,GO:0003677,GO:0003684,GO:0005488,GO:0005515,GO:0005575,GO:0005622,GO:0005623,GO:0005634,GO:0005654,GO:0005657,GO:0005694,GO:0005813,GO:0005815,GO:0005856,GO:0006139,GO:0006259,GO:0006281,GO:0006302,GO:0006310,GO:0006325,GO:0006342,GO:0006355,GO:0006725,GO:…	Histone,Histone_H2A_C
Cluster-90123.18743	10582	16691	483.903	624.078	190	FAU	translation	GO:0000184,GO:0000956,GO:0002181,GO:0002227,GO:0002251,GO:0002376,GO:0002385,GO:0003674,GO:0003676,GO:0003723,GO:0003735,GO:0005198,GO:0005488,GO:0005575,GO:0005576,GO:0005615,GO:0005622,GO:0005623,GO:0005634,GO:0005654,GO:0005737,GO:0005829,GO:0005840,GO:0006139,GO:0006401,GO:0006402,GO:0006412,GO:0006413,GO:0006518,GO:0006605,GO:0006612,GO:0006613,GO:0006614,GO:0006725,GO:0006807,GO:0006810,GO:…	Ribosomal_S30,ubiquitin
Cluster-90123.18781	3525.44	7965.15	133.544	261.643	243	HIST2H2AA4	C-terminus of histone H2A	NA	Histone,Histone_H2A_C
Cluster-90123.19783	0	1.937	0	0.055709	63.5	CAMP	play a role in the innate immune response	GO:0001530,GO:0001775,GO:0002250,GO:0002252,GO:0002274,GO:0002376,GO:0002377,GO:0002381,GO:0002440,GO:0002443,GO:0002449,GO:0002460,GO:0003674,GO:0005488,GO:0006928,GO:0006935,GO:0006950,GO:0006952,GO:0006955,GO:0008150,GO:0008219,GO:0008289,GO:0009605,GO:0009607,GO:0009617,GO:0009892,GO:0009893,GO:0009987,GO:0010468,GO:0010604,GO:0010605,GO:0010628,GO:0010629,GO:0016064,GO:0016477,GO:0019222,GO:…	Cathelicidins
Cluster-90123.21350	684.591	12959.9	13.6612	223.916	55.5	CAMP	Its activity appears to be mediated by its ability to damage bacterial membranes	GO:0001775,GO:0001817,GO:0001819,GO:0001878,GO:0001906,GO:0001932,GO:0001934,GO:0002227,GO:0002251,GO:0002252,GO:0002263,GO:0002274,GO:0002275,GO:0002283,GO:0002366,GO:0002376,GO:0002385,GO:0002443,GO:0002444,GO:0002446,GO:0002544,GO:0002791,GO:0002793,GO:0005575,GO:0005576,GO:0005615,GO:0005622,GO:0005623,GO:0005737,GO:0006810,GO:0006887,GO:0006950,GO:0006952,GO:0006954,GO:0006955,GO:0006959,GO:…	Cathelicidins
Cluster-90123.21352	6.278	40.469	0.085968	0.480431	51.2	CAMP	Cathelicidin antimicrobial peptide	GO:0001775,GO:0001817,GO:0001819,GO:0001878,GO:0001906,GO:0001932,GO:0001934,GO:0002227,GO:0002251,GO:0002252,GO:0002263,GO:0002274,GO:0002275,GO:0002283,GO:0002366,GO:0002376,GO:0002385,GO:0002443,GO:0002444,GO:0002446,GO:0002544,GO:0002791,GO:0002793,GO:0005575,GO:0005576,GO:0005615,GO:0005622,GO:0005623,GO:0005737,GO:0006810,GO:0006887,GO:0006950,GO:0006952,GO:0006954,GO:0006955,GO:0006959,GO:…	Cathelicidins
Cluster-90123.21353	4497.13	0	63.9813	0	55.1	CAMP	Its activity appears to be mediated by its ability to damage bacterial membranes	GO:0001775,GO:0001817,GO:0001819,GO:0001878,GO:0001906,GO:0001932,GO:0001934,GO:0002227,GO:0002251,GO:0002252,GO:0002263,GO:0002274,GO:0002275,GO:0002283,GO:0002366,GO:0002376,GO:0002385,GO:0002443,GO:0002444,GO:0002446,GO:0002544,GO:0002791,GO:0002793,GO:0005575,GO:0005576,GO:0005615,GO:0005622,GO:0005623,GO:0005737,GO:0006810,GO:0006887,GO:0006950,GO:0006952,GO:0006954,GO:0006955,GO:0006959,GO:…	Cathelicidins
Cluster-90123.22732	847.741	6830.97	18.9923	132.682	67.4	CAMP	defense response to bacterium	GO:0001530,GO:0001775,GO:0001817,GO:0001819,GO:0001878,GO:0001906,GO:0001932,GO:0001934,GO:0002227,GO:0002250,GO:0002251,GO:0002252,GO:0002263,GO:0002274,GO:0002275,GO:0002283,GO:0002366,GO:0002376,GO:0002377,GO:0002381,GO:0002385,GO:0002440,GO:0002443,GO:0002444,GO:0002446,GO:0002449,GO:0002460,GO:0002544,GO:0002791,GO:0002793,GO:0003674,GO:0005488,GO:0005575,GO:0005576,GO:0005615,GO:0005622,GO:…	Cathelicidins
Cluster-90123.22733	1205.61	1186.55	27.9719	23.8682	67.4	CAMP	defense response to bacterium	GO:0001530,GO:0001775,GO:0001817,GO:0001819,GO:0001878,GO:0001906,GO:0001932,GO:0001934,GO:0002227,GO:0002250,GO:0002251,GO:0002252,GO:0002263,GO:0002274,GO:0002275,GO:0002283,GO:0002366,GO:0002376,GO:0002377,GO:0002381,GO:0002385,GO:0002440,GO:0002443,GO:0002444,GO:0002446,GO:0002449,GO:0002460,GO:0002544,GO:0002791,GO:0002793,GO:0003674,GO:0005488,GO:0005575,GO:0005576,GO:0005615,GO:0005622,GO:…	Cathelicidins
Cluster-90123.22734	9.12	3725.88	0.182289	75.3156	67.4	CAMP	defense response to bacterium	GO:0001530,GO:0001775,GO:0001817,GO:0001819,GO:0001878,GO:0001906,GO:0001932,GO:0001934,GO:0002227,GO:0002250,GO:0002251,GO:0002252,GO:0002263,GO:0002274,GO:0002275,GO:0002283,GO:0002366,GO:0002376,GO:0002377,GO:0002381,GO:0002385,GO:0002440,GO:0002443,GO:0002444,GO:0002446,GO:0002449,GO:0002460,GO:0002544,GO:0002791,GO:0002793,GO:0003674,GO:0005488,GO:0005575,GO:0005576,GO:0005615,GO:0005622,GO:…	Cathelicidins
Cluster-90123.22735	371.015	745.139	9.83911	17.1333	52.8	CAMP	Cathelicidin	GO:0001775,GO:0001817,GO:0001819,GO:0001878,GO:0001906,GO:0001932,GO:0001934,GO:0002227,GO:0002251,GO:0002252,GO:0002263,GO:0002274,GO:0002275,GO:0002283,GO:0002366,GO:0002376,GO:0002385,GO:0002443,GO:0002444,GO:0002446,GO:0002544,GO:0002791,GO:0002793,GO:0005575,GO:0005576,GO:0005615,GO:0005622,GO:0005623,GO:0005737,GO:0006810,GO:0006887,GO:0006950,GO:0006952,GO:0006954,GO:0006955,GO:0006959,GO:…	Cathelicidins
Cluster-90123.22736	1860.15	1241.55	42.7496	26.6567	69.3	CAMP	defense response to bacterium	GO:0001530,GO:0001775,GO:0001817,GO:0001819,GO:0001878,GO:0001906,GO:0001932,GO:0001934,GO:0002227,GO:0002250,GO:0002251,GO:0002252,GO:0002263,GO:0002274,GO:0002275,GO:0002283,GO:0002366,GO:0002376,GO:0002377,GO:0002381,GO:0002385,GO:0002440,GO:0002443,GO:0002444,GO:0002446,GO:0002449,GO:0002460,GO:0002544,GO:0002791,GO:0002793,GO:0003674,GO:0005488,GO:0005575,GO:0005576,GO:0005615,GO:0005622,GO:…	Cathelicidins
Cluster-90123.22737	1224.2	1283.08	93.3508	84.8736	69.7	CAMP	defense response to bacterium	GO:0001530,GO:0001775,GO:0001817,GO:0001819,GO:0001878,GO:0001906,GO:0001932,GO:0001934,GO:0002227,GO:0002250,GO:0002251,GO:0002252,GO:0002263,GO:0002274,GO:0002275,GO:0002283,GO:0002366,GO:0002376,GO:0002377,GO:0002381,GO:0002385,GO:0002440,GO:0002443,GO:0002444,GO:0002446,GO:0002449,GO:0002460,GO:0002544,GO:0002791,GO:0002793,GO:0003674,GO:0005488,GO:0005575,GO:0005576,GO:0005615,GO:0005622,GO:…	Cathelicidins
Cluster-90123.24826	573.926	1077.59	14.0645	28.1109	70.9	CAMP	Cathelicidin	GO:0001530,GO:0001775,GO:0002250,GO:0002252,GO:0002274,GO:0002376,GO:0002377,GO:0002381,GO:0002440,GO:0002443,GO:0002449,GO:0002460,GO:0003674,GO:0005488,GO:0006928,GO:0006935,GO:0006950,GO:0006952,GO:0006955,GO:0008150,GO:0008219,GO:0008289,GO:0009605,GO:0009607,GO:0009617,GO:0009892,GO:0009893,GO:0009987,GO:0010468,GO:0010604,GO:0010605,GO:0010628,GO:0010629,GO:0016064,GO:0016477,GO:0019222,GO:…	Cathelicidins
Cluster-90123.25828	0	2190.23	0	100.854	64.7	CAMP	Cathelicidin	GO:0001530,GO:0001775,GO:0002250,GO:0002252,GO:0002274,GO:0002376,GO:0002377,GO:0002381,GO:0002440,GO:0002443,GO:0002449,GO:0002460,GO:0003674,GO:0005488,GO:0006928,GO:0006935,GO:0006950,GO:0006952,GO:0006955,GO:0008150,GO:0008219,GO:0008289,GO:0009605,GO:0009607,GO:0009617,GO:0009892,GO:0009893,GO:0009987,GO:0010468,GO:0010604,GO:0010605,GO:0010628,GO:0010629,GO:0016064,GO:0016477,GO:0019222,GO:…	Cathelicidins
Cluster-90123.32921	35	40.163	4.6698	4.65189	71.6	CAMP	Cathelicidin antimicrobial peptide	GO:0001530,GO:0001775,GO:0002250,GO:0002252,GO:0002274,GO:0002376,GO:0002377,GO:0002381,GO:0002440,GO:0002443,GO:0002449,GO:0002460,GO:0003674,GO:0005488,GO:0006928,GO:0006935,GO:0006950,GO:0006952,GO:0006955,GO:0008150,GO:0008219,GO:0008289,GO:0009605,GO:0009607,GO:0009617,GO:0009892,GO:0009893,GO:0009987,GO:0010468,GO:0010604,GO:0010605,GO:0010628,GO:0010629,GO:0016064,GO:0016477,GO:0019222,GO:…	Cathelicidins
Cluster-90123.34387	0	142.691	0	3.75466	53.5	CAMP	Cathelicidin antimicrobial peptide	GO:0001530,GO:0001775,GO:0002250,GO:0002252,GO:0002274,GO:0002376,GO:0002377,GO:0002381,GO:0002440,GO:0002443,GO:0002449,GO:0002460,GO:0003674,GO:0005488,GO:0006928,GO:0006935,GO:0006950,GO:0006952,GO:0006955,GO:0008150,GO:0008219,GO:0008289,GO:0009605,GO:0009607,GO:0009617,GO:0009892,GO:0009893,GO:0009987,GO:0010468,GO:0010604,GO:0010605,GO:0010628,GO:0010629,GO:0016064,GO:0016477,GO:0019222,GO:…	Cathelicidins
Cluster-90123.36894	0	47.996	0	5.92347	54.7	CAMP	defense response to bacterium	GO:0001530,GO:0001775,GO:0001817,GO:0001819,GO:0001878,GO:0001906,GO:0001932,GO:0001934,GO:0002227,GO:0002251,GO:0002252,GO:0002263,GO:0002274,GO:0002275,GO:0002283,GO:0002366,GO:0002376,GO:0002385,GO:0002443,GO:0002444,GO:0002446,GO:0002544,GO:0002791,GO:0002793,GO:0003674,GO:0005488,GO:0005575,GO:0005576,GO:0005615,GO:0005622,GO:0005623,GO:0005737,GO:0006810,GO:0006887,GO:0006950,GO:0006952,GO:…	Cathelicidins
Cluster-90123.5211	73	30.026	6.79572	2.70716	189	FAU	Belongs to the eukaryotic ribosomal protein eS30 family	GO:0000184,GO:0000956,GO:0002181,GO:0002227,GO:0002251,GO:0002376,GO:0002385,GO:0003674,GO:0003676,GO:0003723,GO:0003735,GO:0005198,GO:0005488,GO:0005575,GO:0005576,GO:0005615,GO:0005622,GO:0005623,GO:0005634,GO:0005654,GO:0005737,GO:0005829,GO:0005840,GO:0006139,GO:0006401,GO:0006402,GO:0006412,GO:0006413,GO:0006518,GO:0006605,GO:0006612,GO:0006613,GO:0006614,GO:0006725,GO:0006807,GO:0006810,GO:…	Ribosomal_S30,ubiquitin
Cluster-90123.7186	1.209	265.636	0.086554	16.4914	56.2	CAMP	Cathelicidin antimicrobial peptide	GO:0001530,GO:0001775,GO:0002250,GO:0002252,GO:0002274,GO:0002376,GO:0002377,GO:0002381,GO:0002440,GO:0002443,GO:0002449,GO:0002460,GO:0003674,GO:0005488,GO:0006928,GO:0006935,GO:0006950,GO:0006952,GO:0006955,GO:0008150,GO:0008219,GO:0008289,GO:0009605,GO:0009607,GO:0009617,GO:0009892,GO:0009893,GO:0009987,GO:0010468,GO:0010604,GO:0010605,GO:0010628,GO:0010629,GO:0016064,GO:0016477,GO:0019222,GO:…	Cathelicidins
Cluster-90123.7187	13.791	2.116	1.30244	0.173382	58.9	CAMP	Cathelicidin antimicrobial peptide	GO:0001530,GO:0001775,GO:0002250,GO:0002252,GO:0002274,GO:0002376,GO:0002377,GO:0002381,GO:0002440,GO:0002443,GO:0002449,GO:0002460,GO:0003674,GO:0005488,GO:0006928,GO:0006935,GO:0006950,GO:0006952,GO:0006955,GO:0008150,GO:0008219,GO:0008289,GO:0009605,GO:0009607,GO:0009617,GO:0009892,GO:0009893,GO:0009987,GO:0010468,GO:0010604,GO:0010605,GO:0010628,GO:0010629,GO:0016064,GO:0016477,GO:0019222,GO:…	Cathelicidins
Cluster-90123.7188	58.523	0	9.28515	0	55.8	CAMP	Cathelicidin antimicrobial peptide	GO:0001530,GO:0001775,GO:0002250,GO:0002252,GO:0002274,GO:0002376,GO:0002377,GO:0002381,GO:0002440,GO:0002443,GO:0002449,GO:0002460,GO:0003674,GO:0005488,GO:0006928,GO:0006935,GO:0006950,GO:0006952,GO:0006955,GO:0008150,GO:0008219,GO:0008289,GO:0009605,GO:0009607,GO:0009617,GO:0009892,GO:0009893,GO:0009987,GO:0010468,GO:0010604,GO:0010605,GO:0010628,GO:0010629,GO:0016064,GO:0016477,GO:0019222,GO:…	Cathelicidins
Cluster-90123.7190	685.795	1430.36	15.1432	27.6909	58.2	CAMP	Cathelicidin antimicrobial peptide	GO:0001530,GO:0001775,GO:0002250,GO:0002252,GO:0002274,GO:0002376,GO:0002377,GO:0002381,GO:0002440,GO:0002443,GO:0002449,GO:0002460,GO:0003674,GO:0005488,GO:0006928,GO:0006935,GO:0006950,GO:0006952,GO:0006955,GO:0008150,GO:0008219,GO:0008289,GO:0009605,GO:0009607,GO:0009617,GO:0009892,GO:0009893,GO:0009987,GO:0010468,GO:0010604,GO:0010605,GO:0010628,GO:0010629,GO:0016064,GO:0016477,GO:0019222,GO:…	Cathelicidins
Cluster-90123.7191	53.322	351.688	1.21395	6.94172	57.8	CAMP	Cathelicidin antimicrobial peptide	GO:0001530,GO:0001775,GO:0002250,GO:0002252,GO:0002274,GO:0002376,GO:0002377,GO:0002381,GO:0002440,GO:0002443,GO:0002449,GO:0002460,GO:0003674,GO:0005488,GO:0006928,GO:0006935,GO:0006950,GO:0006952,GO:0006955,GO:0008150,GO:0008219,GO:0008289,GO:0009605,GO:0009607,GO:0009617,GO:0009892,GO:0009893,GO:0009987,GO:0010468,GO:0010604,GO:0010605,GO:0010628,GO:0010629,GO:0016064,GO:0016477,GO:0019222,GO:…	Cathelicidins
Cluster-90123.7193	30	244.492	1.5059	10.6442	58.5	CAMP	Cathelicidin antimicrobial peptide	GO:0001530,GO:0001775,GO:0002250,GO:0002252,GO:0002274,GO:0002376,GO:0002377,GO:0002381,GO:0002440,GO:0002443,GO:0002449,GO:0002460,GO:0003674,GO:0005488,GO:0006928,GO:0006935,GO:0006950,GO:0006952,GO:0006955,GO:0008150,GO:0008219,GO:0008289,GO:0009605,GO:0009607,GO:0009617,GO:0009892,GO:0009893,GO:0009987,GO:0010468,GO:0010604,GO:0010605,GO:0010628,GO:0010629,GO:0016064,GO:0016477,GO:0019222,GO:…	Cathelicidins
Cluster-90123.7195	0	22.043	0	1.80641	57	CAMP	Cathelicidin antimicrobial peptide	GO:0001530,GO:0001775,GO:0002250,GO:0002252,GO:0002274,GO:0002376,GO:0002377,GO:0002381,GO:0002440,GO:0002443,GO:0002449,GO:0002460,GO:0003674,GO:0005488,GO:0006928,GO:0006935,GO:0006950,GO:0006952,GO:0006955,GO:0008150,GO:0008219,GO:0008289,GO:0009605,GO:0009607,GO:0009617,GO:0009892,GO:0009893,GO:0009987,GO:0010468,GO:0010604,GO:0010605,GO:0010628,GO:0010629,GO:0016064,GO:0016477,GO:0019222,GO:…	Cathelicidins
Cluster-90123.7196	1.338	0	0.190244	0	57	CAMP	Cathelicidin antimicrobial peptide	GO:0001530,GO:0001775,GO:0002250,GO:0002252,GO:0002274,GO:0002376,GO:0002377,GO:0002381,GO:0002440,GO:0002443,GO:0002449,GO:0002460,GO:0003674,GO:0005488,GO:0006928,GO:0006935,GO:0006950,GO:0006952,GO:0006955,GO:0008150,GO:0008219,GO:0008289,GO:0009605,GO:0009607,GO:0009617,GO:0009892,GO:0009893,GO:0009987,GO:0010468,GO:0010604,GO:0010605,GO:0010628,GO:0010629,GO:0016064,GO:0016477,GO:0019222,GO:…	Cathelicidins
Cluster-90123.7198	0	87.252	0	7.1503	57.4	CAMP	Cathelicidin antimicrobial peptide	GO:0001530,GO:0001775,GO:0002250,GO:0002252,GO:0002274,GO:0002376,GO:0002377,GO:0002381,GO:0002440,GO:0002443,GO:0002449,GO:0002460,GO:0003674,GO:0005488,GO:0006928,GO:0006935,GO:0006950,GO:0006952,GO:0006955,GO:0008150,GO:0008219,GO:0008289,GO:0009605,GO:0009607,GO:0009617,GO:0009892,GO:0009893,GO:0009987,GO:0010468,GO:0010604,GO:0010605,GO:0010628,GO:0010629,GO:0016064,GO:0016477,GO:0019222,GO:…	Cathelicidins
Cluster-90123.7199	50.503	0	4.76969	0	57.4	CAMP	Cathelicidin antimicrobial peptide	GO:0001530,GO:0001775,GO:0002250,GO:0002252,GO:0002274,GO:0002376,GO:0002377,GO:0002381,GO:0002440,GO:0002443,GO:0002449,GO:0002460,GO:0003674,GO:0005488,GO:0006928,GO:0006935,GO:0006950,GO:0006952,GO:0006955,GO:0008150,GO:0008219,GO:0008289,GO:0009605,GO:0009607,GO:0009617,GO:0009892,GO:0009893,GO:0009987,GO:0010468,GO:0010604,GO:0010605,GO:0010628,GO:0010629,GO:0016064,GO:0016477,GO:0019222,GO:…	Cathelicidins
Cluster-90123.7201	463.821	2137.94	2.00219	8.82657	59.3	CAMP	Cathelicidin antimicrobial peptide	GO:0001530,GO:0001775,GO:0002250,GO:0002252,GO:0002274,GO:0002376,GO:0002377,GO:0002381,GO:0002440,GO:0002443,GO:0002449,GO:0002460,GO:0003674,GO:0005488,GO:0006928,GO:0006935,GO:0006950,GO:0006952,GO:0006955,GO:0008150,GO:0008219,GO:0008289,GO:0009605,GO:0009607,GO:0009617,GO:0009892,GO:0009893,GO:0009987,GO:0010468,GO:0010604,GO:0010605,GO:0010628,GO:0010629,GO:0016064,GO:0016477,GO:0019222,GO:…	Cathelicidins
Cluster-90123.7522	1107	1343.04	110.317	116.135	159	ROMO1	Reactive oxygen species modulator	GO:0000302,GO:0001302,GO:0001906,GO:0002376,GO:0005575,GO:0005622,GO:0005623,GO:0005737,GO:0005739,GO:0006950,GO:0006952,GO:0006955,GO:0006959,GO:0006979,GO:0007568,GO:0007569,GO:0008150,GO:0008284,GO:0009605,GO:0009607,GO:0009617,GO:0009893,GO:0009894,GO:0009987,GO:0010506,GO:0010821,GO:0019222,GO:0019730,GO:0019835,GO:0031323,GO:0031325,GO:0031329,GO:0031640,GO:0032502,GO:0033043,GO:0033554,GO:…	Romo1
Cluster-90952.0	8	7	0.970056	0.736728	63.5	leap2	Liver-expressed antimicrobial peptide	NA	LEAP-2
Cluster-93303.0	24.128	294.156	0.614229	6.54247	84.3	CAMP	Cathelicidin	GO:0001530,GO:0001775,GO:0002250,GO:0002252,GO:0002274,GO:0002376,GO:0002377,GO:0002381,GO:0002440,GO:0002443,GO:0002449,GO:0002460,GO:0003674,GO:0005488,GO:0006928,GO:0006935,GO:0006950,GO:0006952,GO:0006955,GO:0008150,GO:0008219,GO:0008289,GO:0009605,GO:0009607,GO:0009617,GO:0009892,GO:0009893,GO:0009987,GO:0010468,GO:0010604,GO:0010605,GO:0010628,GO:0010629,GO:0016064,GO:0016477,GO:0019222,GO:…	Cathelicidins
Cluster-93303.1	403.873	45.844	10.3566	1.10545	84.3	CAMP	Cathelicidin	GO:0001530,GO:0001775,GO:0002250,GO:0002252,GO:0002274,GO:0002376,GO:0002377,GO:0002381,GO:0002440,GO:0002443,GO:0002449,GO:0002460,GO:0003674,GO:0005488,GO:0006928,GO:0006935,GO:0006950,GO:0006952,GO:0006955,GO:0008150,GO:0008219,GO:0008289,GO:0009605,GO:0009607,GO:0009617,GO:0009892,GO:0009893,GO:0009987,GO:0010468,GO:0010604,GO:0010605,GO:0010628,GO:0010629,GO:0016064,GO:0016477,GO:0019222,GO:…	Cathelicidins
