# Supplementary material for: Novel antimicrobial peptides and peptide-microbiome crosstalk in Appalachian salamander skin
Source: NPJ Biofilms Microbiomes. 2025 Nov 20;11:213. doi: 10.1038/s41522-025-00837-0 (PMC12635268; doi:10.1038/s41522-025-00837-0)
Supplement: Supplementary file 5 — TableS3-EbisTranscripts [file 41522_2025_837_MOESM5_ESM.xlsx]

## Sheet: TableS6-Pcin.amp.gene.abundance
GENEID	FLAK01.ReadCount	POSH67.ReadCount	POSH69.ReadCount	SRBE08.ReadCount	SRBE09.ReadCount	FLAK01.TPM	POSH67.TPM	POSH69.TPM	SRBE08.TPM	SRBE09.TPM	annotation_score	Preferred_name	Description	GOs	PFAMs	Transcript Name
Cluster-104933.0	0	1	1	3	0	0	0.175389	0.158922	0.4147	0	46.6	CAMP	Cathelicidin	GO:0001775,GO:0001817,GO:0001819,GO:0001878,GO:0001906,GO:0001932,GO:0001934,GO:0002227,GO:0002251,GO:0002252,GO:0002263,GO:0002274,GO:0002275,GO:0002283,GO:0002366,GO:0002376,GO:0002385,GO:0002443,GO:0002444,GO:0002446,GO:0002544,GO:0002791,GO:0002793,GO:0005575,GO:0005576,GO:0005615,GO:0005622,GO:0005623,GO:0005737,GO:0006810,GO:0006887,GO:0006950,GO:0006952,GO:0006954,GO:0006955,GO:0006959,GO:…	Cathelicidins	Cathelicidins-26
Cluster-125754.14300	0	52.263	76.025	0	0	0	1.82853	2.41238	0	0	62.8	CAMP	Cathelicidin	GO:0001530,GO:0001775,GO:0002250,GO:0002252,GO:0002274,GO:0002376,GO:0002377,GO:0002381,GO:0002440,GO:0002443,GO:0002449,GO:0002460,GO:0003674,GO:0005488,GO:0006928,GO:0006935,GO:0006950,GO:0006952,GO:0006955,GO:0008150,GO:0008219,GO:0008289,GO:0009605,GO:0009607,GO:0009617,GO:0009892,GO:0009893,GO:0009987,GO:0010468,GO:0010604,GO:0010605,GO:0010628,GO:0010629,GO:0016064,GO:0016477,GO:0019222,GO:…	Cathelicidins
Cluster-125754.14301	44.682	1	2	0	0	1.92504	0.057987	0.10562	0	0	63.5	CAMP	Cathelicidin	GO:0001530,GO:0001775,GO:0002250,GO:0002252,GO:0002274,GO:0002376,GO:0002377,GO:0002381,GO:0002440,GO:0002443,GO:0002449,GO:0002460,GO:0003674,GO:0005488,GO:0006928,GO:0006935,GO:0006950,GO:0006952,GO:0006955,GO:0008150,GO:0008219,GO:0008289,GO:0009605,GO:0009607,GO:0009617,GO:0009892,GO:0009893,GO:0009987,GO:0010468,GO:0010604,GO:0010605,GO:0010628,GO:0010629,GO:0016064,GO:0016477,GO:0019222,GO:…	Cathelicidins	Cathelicidins-25
Cluster-125754.14303	109.9	0	0	0	0	4.61383	0	0	0	0	63.5	CAMP	Cathelicidin	GO:0001530,GO:0001775,GO:0002250,GO:0002252,GO:0002274,GO:0002376,GO:0002377,GO:0002381,GO:0002440,GO:0002443,GO:0002449,GO:0002460,GO:0003674,GO:0005488,GO:0006928,GO:0006935,GO:0006950,GO:0006952,GO:0006955,GO:0008150,GO:0008219,GO:0008289,GO:0009605,GO:0009607,GO:0009617,GO:0009892,GO:0009893,GO:0009987,GO:0010468,GO:0010604,GO:0010605,GO:0010628,GO:0010629,GO:0016064,GO:0016477,GO:0019222,GO:…	Cathelicidins
Cluster-125754.14304	0	104.625	204.721	0	0	0	4.30961	7.65684	0	0	59.7	CAMP	Cathelicidin	GO:0001530,GO:0001775,GO:0002250,GO:0002252,GO:0002274,GO:0002376,GO:0002377,GO:0002381,GO:0002440,GO:0002443,GO:0002449,GO:0002460,GO:0003674,GO:0005488,GO:0006928,GO:0006935,GO:0006950,GO:0006952,GO:0006955,GO:0008150,GO:0008219,GO:0008289,GO:0009605,GO:0009607,GO:0009617,GO:0009892,GO:0009893,GO:0009987,GO:0010468,GO:0010604,GO:0010605,GO:0010628,GO:0010629,GO:0016064,GO:0016477,GO:0019222,GO:…	Cathelicidins	Cathelicidins-24
Cluster-125754.14305	341.763	1.112	2.254	927.71	296.954	9.16978	0.030822	0.056581	29.6245	16.0219	64.3	CAMP	Cathelicidin	GO:0001530,GO:0001775,GO:0002250,GO:0002252,GO:0002274,GO:0002376,GO:0002377,GO:0002381,GO:0002440,GO:0002443,GO:0002449,GO:0002460,GO:0003674,GO:0005488,GO:0006928,GO:0006935,GO:0006950,GO:0006952,GO:0006955,GO:0008150,GO:0008219,GO:0008289,GO:0009605,GO:0009607,GO:0009617,GO:0009892,GO:0009893,GO:0009987,GO:0010468,GO:0010604,GO:0010605,GO:0010628,GO:0010629,GO:0016064,GO:0016477,GO:0019222,GO:…	Cathelicidins	Cathelicidins-23
Cluster-125754.14306	326.748	0	0	0	0	13.0801	0	0	0	0	64.3	CAMP	Cathelicidin	GO:0001530,GO:0001775,GO:0002250,GO:0002252,GO:0002274,GO:0002376,GO:0002377,GO:0002381,GO:0002440,GO:0002443,GO:0002449,GO:0002460,GO:0003674,GO:0005488,GO:0006928,GO:0006935,GO:0006950,GO:0006952,GO:0006955,GO:0008150,GO:0008219,GO:0008289,GO:0009605,GO:0009607,GO:0009617,GO:0009892,GO:0009893,GO:0009987,GO:0010468,GO:0010604,GO:0010605,GO:0010628,GO:0010629,GO:0016064,GO:0016477,GO:0019222,GO:…	Cathelicidins
Cluster-125754.14307	181.223	0	0	0	0	6.68678	0	0	0	0	62.8	CAMP	Cathelicidin	GO:0001530,GO:0001775,GO:0002250,GO:0002252,GO:0002274,GO:0002376,GO:0002377,GO:0002381,GO:0002440,GO:0002443,GO:0002449,GO:0002460,GO:0003674,GO:0005488,GO:0006928,GO:0006935,GO:0006950,GO:0006952,GO:0006955,GO:0008150,GO:0008219,GO:0008289,GO:0009605,GO:0009607,GO:0009617,GO:0009892,GO:0009893,GO:0009987,GO:0010468,GO:0010604,GO:0010605,GO:0010628,GO:0010629,GO:0016064,GO:0016477,GO:0019222,GO:…	Cathelicidins
Cluster-125754.17793	751.73	737.932	884.894	241.448	0	24.3555	24.6893	26.8435	9.26872	0	62	CAMP	Cathelicidin	GO:0001530,GO:0001775,GO:0002250,GO:0002252,GO:0002274,GO:0002376,GO:0002377,GO:0002381,GO:0002440,GO:0002443,GO:0002449,GO:0002460,GO:0003674,GO:0005488,GO:0006928,GO:0006935,GO:0006950,GO:0006952,GO:0006955,GO:0008150,GO:0008219,GO:0008289,GO:0009605,GO:0009607,GO:0009617,GO:0009892,GO:0009893,GO:0009987,GO:0010468,GO:0010604,GO:0010605,GO:0010628,GO:0010629,GO:0016064,GO:0016477,GO:0019222,GO:…	Cathelicidins	Cathelicidins-22
Cluster-125754.17795	17.126	0	1.31	85.819	27.524	0.569642	0	0.040784	4.14387	2.05727	62	CAMP	Cathelicidin	GO:0001530,GO:0001775,GO:0002250,GO:0002252,GO:0002274,GO:0002376,GO:0002377,GO:0002381,GO:0002440,GO:0002443,GO:0002449,GO:0002460,GO:0003674,GO:0005488,GO:0006928,GO:0006935,GO:0006950,GO:0006952,GO:0006955,GO:0008150,GO:0008219,GO:0008289,GO:0009605,GO:0009607,GO:0009617,GO:0009892,GO:0009893,GO:0009987,GO:0010468,GO:0010604,GO:0010605,GO:0010628,GO:0010629,GO:0016064,GO:0016477,GO:0019222,GO:…	Cathelicidins	Cathelicidins-21
Cluster-125754.17796	1005.96	0	0	0	0	50.4522	0	0	0	0	52	CAMP	Cathelicidin	GO:0001530,GO:0001775,GO:0002250,GO:0002252,GO:0002274,GO:0002376,GO:0002377,GO:0002381,GO:0002440,GO:0002443,GO:0002449,GO:0002460,GO:0003674,GO:0005488,GO:0006928,GO:0006935,GO:0006950,GO:0006952,GO:0006955,GO:0008150,GO:0008219,GO:0008289,GO:0009605,GO:0009607,GO:0009617,GO:0009892,GO:0009893,GO:0009987,GO:0010468,GO:0010604,GO:0010605,GO:0010628,GO:0010629,GO:0016064,GO:0016477,GO:0019222,GO:…	Cathelicidins
Cluster-125754.19855	65.004	46.992	32.976	20	21	1.99483	1.48986	0.947619	0.728209	1.29041	71.2	CAMP	Cathelicidin antimicrobial peptide	GO:0001775,GO:0001817,GO:0001819,GO:0001878,GO:0001906,GO:0001932,GO:0001934,GO:0002227,GO:0002251,GO:0002252,GO:0002263,GO:0002274,GO:0002275,GO:0002283,GO:0002366,GO:0002376,GO:0002385,GO:0002443,GO:0002444,GO:0002446,GO:0002544,GO:0002791,GO:0002793,GO:0005575,GO:0005576,GO:0005615,GO:0005622,GO:0005623,GO:0005737,GO:0006810,GO:0006887,GO:0006950,GO:0006952,GO:0006954,GO:0006955,GO:0006959,GO:…	Cathelicidins	Cathelicidins-20
Cluster-125754.21496	557.105	1065.36	1063.43	578.981	187.468	13.6969	27.104	24.4936	16.9728	9.2915	NA	NA	NA	NA	NA
Cluster-125754.23406	338.101	4.043	10.694	8.077	0	12.2301	0.18116	0.428696	0.364844	0	80.1	CAMP	Cathelicidin	GO:0001530,GO:0001775,GO:0002250,GO:0002252,GO:0002274,GO:0002376,GO:0002377,GO:0002381,GO:0002440,GO:0002443,GO:0002449,GO:0002460,GO:0003674,GO:0005488,GO:0006928,GO:0006935,GO:0006950,GO:0006952,GO:0006955,GO:0008150,GO:0008219,GO:0008289,GO:0009605,GO:0009607,GO:0009617,GO:0009892,GO:0009893,GO:0009987,GO:0010468,GO:0010604,GO:0010605,GO:0010628,GO:0010629,GO:0016064,GO:0016477,GO:0019222,GO:…	Cathelicidins
Cluster-125754.29239	57.016	97.422	989.764	772.562	458.394	2.73867	4.81293	44.4656	43.4258	43.2659	62	CAMP	Cathelicidin antimicrobial peptide	GO:0001530,GO:0001775,GO:0002250,GO:0002252,GO:0002274,GO:0002376,GO:0002377,GO:0002381,GO:0002440,GO:0002443,GO:0002449,GO:0002460,GO:0003674,GO:0005488,GO:0006928,GO:0006935,GO:0006950,GO:0006952,GO:0006955,GO:0008150,GO:0008219,GO:0008289,GO:0009605,GO:0009607,GO:0009617,GO:0009892,GO:0009893,GO:0009987,GO:0010468,GO:0010604,GO:0010605,GO:0010628,GO:0010629,GO:0016064,GO:0016477,GO:0019222,GO:…	Cathelicidins	Cathelicidins-19
Cluster-125754.29259	289.681	117.678	828.665	638.905	415.553	2.62257	1.10697	7.03599	6.98471	7.71715	51.2	CAMP	Cathelicidin	GO:0001530,GO:0001775,GO:0002250,GO:0002252,GO:0002274,GO:0002376,GO:0002377,GO:0002381,GO:0002440,GO:0002443,GO:0002449,GO:0002460,GO:0003674,GO:0005488,GO:0006928,GO:0006935,GO:0006950,GO:0006952,GO:0006955,GO:0008150,GO:0008219,GO:0008289,GO:0009605,GO:0009607,GO:0009617,GO:0009892,GO:0009893,GO:0009987,GO:0010468,GO:0010604,GO:0010605,GO:0010628,GO:0010629,GO:0016064,GO:0016477,GO:0019222,GO:…	Cathelicidins
Cluster-125754.29879	15286.7	1.41	5.448	16332.8	7803.88	600.402	0.057065	0.200267	755.891	607.992	180	FAU	translation	GO:0000184,GO:0000956,GO:0002181,GO:0002227,GO:0002251,GO:0002376,GO:0002385,GO:0003674,GO:0003676,GO:0003723,GO:0003735,GO:0005198,GO:0005488,GO:0005575,GO:0005576,GO:0005615,GO:0005622,GO:0005623,GO:0005634,GO:0005654,GO:0005737,GO:0005829,GO:0005840,GO:0006139,GO:0006401,GO:0006402,GO:0006412,GO:0006413,GO:0006518,GO:0006605,GO:0006612,GO:0006613,GO:0006614,GO:0006725,GO:0006807,GO:0006810,GO:…	Ribosomal_S30,ubiquitin	Ribosomal S30-Ubiquitin-3
Cluster-125754.34762	1.057	20.281	24.771	9.346	3.892	0.048166	0.62547	0.692319	0.352486	0.266123	238	H2AFX	chromatin silencing	GO:0000003,GO:0000228,GO:0000724,GO:0000725,GO:0000785,GO:0000790,GO:0000793,GO:0000794,GO:0000803,GO:0001673,GO:0001741,GO:0003674,GO:0003676,GO:0003677,GO:0003684,GO:0005488,GO:0005515,GO:0005575,GO:0005622,GO:0005623,GO:0005634,GO:0005654,GO:0005657,GO:0005694,GO:0005813,GO:0005815,GO:0005856,GO:0006139,GO:0006259,GO:0006281,GO:0006302,GO:0006310,GO:0006325,GO:0006342,GO:0006355,GO:0006725,GO:…	Histone,Histone_H2A_C
Cluster-125754.37766	0	52.284	479.511	33.337	10.216	0	1.02611	8.51056	0.756224	0.392476	56.2	CAMP	Cathelicidin antimicrobial peptide	GO:0001530,GO:0001775,GO:0002250,GO:0002252,GO:0002274,GO:0002376,GO:0002377,GO:0002381,GO:0002440,GO:0002443,GO:0002449,GO:0002460,GO:0003674,GO:0005488,GO:0006928,GO:0006935,GO:0006950,GO:0006952,GO:0006955,GO:0008150,GO:0008219,GO:0008289,GO:0009605,GO:0009607,GO:0009617,GO:0009892,GO:0009893,GO:0009987,GO:0010468,GO:0010604,GO:0010605,GO:0010628,GO:0010629,GO:0016064,GO:0016477,GO:0019222,GO:…	Cathelicidins
Cluster-125754.37841	7.53	703.223	1763.24	26.266	10.494	0.097555	9.45661	21.4184	0.409614	0.277672	80.1	CAMP	Cathelicidin	GO:0001530,GO:0001775,GO:0002250,GO:0002252,GO:0002274,GO:0002376,GO:0002377,GO:0002381,GO:0002440,GO:0002443,GO:0002449,GO:0002460,GO:0003674,GO:0005488,GO:0006928,GO:0006935,GO:0006950,GO:0006952,GO:0006955,GO:0008150,GO:0008219,GO:0008289,GO:0009605,GO:0009607,GO:0009617,GO:0009892,GO:0009893,GO:0009987,GO:0010468,GO:0010604,GO:0010605,GO:0010628,GO:0010629,GO:0016064,GO:0016477,GO:0019222,GO:…	Cathelicidins
Cluster-125754.37843	509.848	666.484	105.835	0	0	16.3912	21.9561	2.83293	0	0	80.1	CAMP	Cathelicidin	GO:0001530,GO:0001775,GO:0002250,GO:0002252,GO:0002274,GO:0002376,GO:0002377,GO:0002381,GO:0002440,GO:0002443,GO:0002449,GO:0002460,GO:0003674,GO:0005488,GO:0006928,GO:0006935,GO:0006950,GO:0006952,GO:0006955,GO:0008150,GO:0008219,GO:0008289,GO:0009605,GO:0009607,GO:0009617,GO:0009892,GO:0009893,GO:0009987,GO:0010468,GO:0010604,GO:0010605,GO:0010628,GO:0010629,GO:0016064,GO:0016477,GO:0019222,GO:…	Cathelicidins	Cathelicidins-18
Cluster-125754.37844	0	19.796	20.288	0	0	0	1.49329	1.39705	0	0	76.3	CAMP	Cathelicidin	GO:0001530,GO:0001775,GO:0002250,GO:0002252,GO:0002274,GO:0002376,GO:0002377,GO:0002381,GO:0002440,GO:0002443,GO:0002449,GO:0002460,GO:0003674,GO:0005488,GO:0006928,GO:0006935,GO:0006950,GO:0006952,GO:0006955,GO:0008150,GO:0008219,GO:0008289,GO:0009605,GO:0009607,GO:0009617,GO:0009892,GO:0009893,GO:0009987,GO:0010468,GO:0010604,GO:0010605,GO:0010628,GO:0010629,GO:0016064,GO:0016477,GO:0019222,GO:…	Cathelicidins
Cluster-125754.37845	114.441	3.251	25.488	0	0	3.67443	0.107803	0.766241	0	0	85.9	CAMP	Cathelicidin	GO:0001530,GO:0001775,GO:0002250,GO:0002252,GO:0002274,GO:0002376,GO:0002377,GO:0002381,GO:0002440,GO:0002443,GO:0002449,GO:0002460,GO:0003674,GO:0005488,GO:0006928,GO:0006935,GO:0006950,GO:0006952,GO:0006955,GO:0008150,GO:0008219,GO:0008289,GO:0009605,GO:0009607,GO:0009617,GO:0009892,GO:0009893,GO:0009987,GO:0010468,GO:0010604,GO:0010605,GO:0010628,GO:0010629,GO:0016064,GO:0016477,GO:0019222,GO:…	Cathelicidins	Cathelicidins-17
Cluster-125754.37846	1042.34	0	0	1902.75	265.773	35.654	0	0	77.2386	18.1879	82.8	CAMP	Cathelicidin	GO:0001530,GO:0001775,GO:0002250,GO:0002252,GO:0002274,GO:0002376,GO:0002377,GO:0002381,GO:0002440,GO:0002443,GO:0002449,GO:0002460,GO:0003674,GO:0005488,GO:0006928,GO:0006935,GO:0006950,GO:0006952,GO:0006955,GO:0008150,GO:0008219,GO:0008289,GO:0009605,GO:0009607,GO:0009617,GO:0009892,GO:0009893,GO:0009987,GO:0010468,GO:0010604,GO:0010605,GO:0010628,GO:0010629,GO:0016064,GO:0016477,GO:0019222,GO:…	Cathelicidins	Cathelicidins-16
Cluster-125754.41638	1862.4	544.303	1116.11	1803.14	189.835	54.1031	15.9939	30.0536	61.8878	10.834	51.2	CAMP	Cathelicidin	GO:0001775,GO:0001817,GO:0001819,GO:0001878,GO:0001906,GO:0001932,GO:0001934,GO:0002227,GO:0002251,GO:0002252,GO:0002263,GO:0002274,GO:0002275,GO:0002283,GO:0002366,GO:0002376,GO:0002385,GO:0002443,GO:0002444,GO:0002446,GO:0002544,GO:0002791,GO:0002793,GO:0005575,GO:0005576,GO:0005615,GO:0005622,GO:0005623,GO:0005737,GO:0006810,GO:0006887,GO:0006950,GO:0006952,GO:0006954,GO:0006955,GO:0006959,GO:…	Cathelicidins	Cathelicidins-15
Cluster-125754.42951	3344.28	0	13.959	3672.84	3138.47	59.8395	0	0.234108	78.7868	114.055	60.1	CAMP	Cathelicidin antimicrobial peptide	GO:0001775,GO:0001817,GO:0001819,GO:0001878,GO:0001906,GO:0001932,GO:0001934,GO:0002227,GO:0002251,GO:0002252,GO:0002263,GO:0002274,GO:0002275,GO:0002283,GO:0002366,GO:0002376,GO:0002385,GO:0002443,GO:0002444,GO:0002446,GO:0002544,GO:0002791,GO:0002793,GO:0005575,GO:0005576,GO:0005615,GO:0005622,GO:0005623,GO:0005737,GO:0006810,GO:0006887,GO:0006950,GO:0006952,GO:0006954,GO:0006955,GO:0006959,GO:…	Cathelicidins	Cathelicidins-14
Cluster-125754.42952	61.58	3.001	26.96	2158.22	64.66	0.722485	0.036554	0.296594	30.5094	1.55144	60.1	CAMP	Cathelicidin antimicrobial peptide	GO:0001775,GO:0001817,GO:0001819,GO:0001878,GO:0001906,GO:0001932,GO:0001934,GO:0002227,GO:0002251,GO:0002252,GO:0002263,GO:0002274,GO:0002275,GO:0002283,GO:0002366,GO:0002376,GO:0002385,GO:0002443,GO:0002444,GO:0002446,GO:0002544,GO:0002791,GO:0002793,GO:0005575,GO:0005576,GO:0005615,GO:0005622,GO:0005623,GO:0005737,GO:0006810,GO:0006887,GO:0006950,GO:0006952,GO:0006954,GO:0006955,GO:0006959,GO:…	Cathelicidins	Cathelicidins-13
Cluster-125754.42958	4.878	3892.59	8052.78	283.475	2.073	0.093303	77.1516	144.345	6.49341	0.080418	60.1	CAMP	Cathelicidin antimicrobial peptide	GO:0001775,GO:0001817,GO:0001819,GO:0001878,GO:0001906,GO:0001932,GO:0001934,GO:0002227,GO:0002251,GO:0002252,GO:0002263,GO:0002274,GO:0002275,GO:0002283,GO:0002366,GO:0002376,GO:0002385,GO:0002443,GO:0002444,GO:0002446,GO:0002544,GO:0002791,GO:0002793,GO:0005575,GO:0005576,GO:0005615,GO:0005622,GO:0005623,GO:0005737,GO:0006810,GO:0006887,GO:0006950,GO:0006952,GO:0006954,GO:0006955,GO:0006959,GO:…	Cathelicidins
Cluster-125754.42967	0	1147.63	1673.94	0	0	0	41.723	55.209	0	0	61.6	CAMP	Cathelicidin antimicrobial peptide	GO:0001775,GO:0001817,GO:0001819,GO:0001878,GO:0001906,GO:0001932,GO:0001934,GO:0002227,GO:0002251,GO:0002252,GO:0002263,GO:0002274,GO:0002275,GO:0002283,GO:0002366,GO:0002376,GO:0002385,GO:0002443,GO:0002444,GO:0002446,GO:0002544,GO:0002791,GO:0002793,GO:0005575,GO:0005576,GO:0005615,GO:0005622,GO:0005623,GO:0005737,GO:0006810,GO:0006887,GO:0006950,GO:0006952,GO:0006954,GO:0006955,GO:0006959,GO:…	Cathelicidins
Cluster-125754.42968	430.473	0	0	16.289	0	15.6752	0	0	0.700518	0	60.1	CAMP	Cathelicidin antimicrobial peptide	GO:0001775,GO:0001817,GO:0001819,GO:0001878,GO:0001906,GO:0001932,GO:0001934,GO:0002227,GO:0002251,GO:0002252,GO:0002263,GO:0002274,GO:0002275,GO:0002283,GO:0002366,GO:0002376,GO:0002385,GO:0002443,GO:0002444,GO:0002446,GO:0002544,GO:0002791,GO:0002793,GO:0005575,GO:0005576,GO:0005615,GO:0005622,GO:0005623,GO:0005737,GO:0006810,GO:0006887,GO:0006950,GO:0006952,GO:0006954,GO:0006955,GO:0006959,GO:…	Cathelicidins	Cathelicidins-12
Cluster-125754.43004	103.03	107.714	110.429	0	0	3.30806	3.57167	3.31983	0	0	85.9	CAMP	Cathelicidin	GO:0001530,GO:0001775,GO:0002250,GO:0002252,GO:0002274,GO:0002376,GO:0002377,GO:0002381,GO:0002440,GO:0002443,GO:0002449,GO:0002460,GO:0003674,GO:0005488,GO:0006928,GO:0006935,GO:0006950,GO:0006952,GO:0006955,GO:0008150,GO:0008219,GO:0008289,GO:0009605,GO:0009607,GO:0009617,GO:0009892,GO:0009893,GO:0009987,GO:0010468,GO:0010604,GO:0010605,GO:0010628,GO:0010629,GO:0016064,GO:0016477,GO:0019222,GO:…	Cathelicidins	Cathelicidins-11
Cluster-125754.47039	26.54	31.752	19.873	11.097	10.567	1.785	2.17809	1.24304	0.900026	1.19939	189	FAU	Belongs to the eukaryotic ribosomal protein eS30 family	GO:0000184,GO:0000956,GO:0002181,GO:0002227,GO:0002251,GO:0002376,GO:0002385,GO:0003674,GO:0003676,GO:0003723,GO:0003735,GO:0005198,GO:0005488,GO:0005575,GO:0005576,GO:0005615,GO:0005622,GO:0005623,GO:0005634,GO:0005654,GO:0005737,GO:0005829,GO:0005840,GO:0006139,GO:0006401,GO:0006402,GO:0006412,GO:0006413,GO:0006518,GO:0006605,GO:0006612,GO:0006613,GO:0006614,GO:0006725,GO:0006807,GO:0006810,GO:…	Ribosomal_S30,ubiquitin	Ribosomal S30-Ubiquitin-2
Cluster-125754.48781	47	14	3	57	5	1.88012	0.598468	0.110851	2.51541	0.371646	75.1	CAMP	Cathelicidin	GO:0001530,GO:0001775,GO:0002250,GO:0002252,GO:0002274,GO:0002376,GO:0002377,GO:0002381,GO:0002440,GO:0002443,GO:0002449,GO:0002460,GO:0003674,GO:0005488,GO:0006928,GO:0006935,GO:0006950,GO:0006952,GO:0006955,GO:0008150,GO:0008219,GO:0008289,GO:0009605,GO:0009607,GO:0009617,GO:0009892,GO:0009893,GO:0009987,GO:0010468,GO:0010604,GO:0010605,GO:0010628,GO:0010629,GO:0016064,GO:0016477,GO:0019222,GO:…	Cathelicidins	Cathelicidins-10
Cluster-125754.51040	776.477	0	1.343	1748.18	1096.76	27.3573	0	0.04431	72.812	76.9896	60.8	CAMP	Cathelicidin antimicrobial peptide	GO:0001775,GO:0001817,GO:0001819,GO:0001878,GO:0001906,GO:0001932,GO:0001934,GO:0002227,GO:0002251,GO:0002252,GO:0002263,GO:0002274,GO:0002275,GO:0002283,GO:0002366,GO:0002376,GO:0002385,GO:0002443,GO:0002444,GO:0002446,GO:0002544,GO:0002791,GO:0002793,GO:0005575,GO:0005576,GO:0005615,GO:0005622,GO:0005623,GO:0005737,GO:0006810,GO:0006887,GO:0006950,GO:0006952,GO:0006954,GO:0006955,GO:0006959,GO:…	Cathelicidins	Cathelicidins-9
Cluster-125754.51627	130.471	0	39.509	170.017	61.501	6.35243	0	1.79907	9.68205	5.87986	241	H2AFX	chromatin silencing	GO:0000003,GO:0000228,GO:0000724,GO:0000725,GO:0000785,GO:0000790,GO:0000793,GO:0000794,GO:0000803,GO:0001673,GO:0001741,GO:0003674,GO:0003676,GO:0003677,GO:0003684,GO:0005488,GO:0005515,GO:0005575,GO:0005622,GO:0005623,GO:0005634,GO:0005654,GO:0005657,GO:0005694,GO:0005813,GO:0005815,GO:0005856,GO:0006139,GO:0006259,GO:0006281,GO:0006302,GO:0006310,GO:0006325,GO:0006342,GO:0006355,GO:0006725,GO:…	Histone,Histone_H2A_C	Histone H2A-C-4
Cluster-125754.51628	111.73	0	0	109.828	48.048	5.69498	0	0	6.53613	4.79739	243	H2AFX	chromatin silencing	GO:0000003,GO:0000228,GO:0000724,GO:0000725,GO:0000785,GO:0000790,GO:0000793,GO:0000794,GO:0000803,GO:0001673,GO:0001741,GO:0003674,GO:0003676,GO:0003677,GO:0003684,GO:0005488,GO:0005515,GO:0005575,GO:0005622,GO:0005623,GO:0005634,GO:0005654,GO:0005657,GO:0005694,GO:0005813,GO:0005815,GO:0005856,GO:0006139,GO:0006259,GO:0006281,GO:0006302,GO:0006310,GO:0006325,GO:0006342,GO:0006355,GO:0006725,GO:…	Histone,Histone_H2A_C	Histone H2A-C-3
Cluster-125754.51629	0	20.229	6.311	0	0	0	1.01088	0.286818	0	0	241	H2AFX	chromatin silencing	GO:0000003,GO:0000228,GO:0000724,GO:0000725,GO:0000785,GO:0000790,GO:0000793,GO:0000794,GO:0000803,GO:0001673,GO:0001741,GO:0003674,GO:0003676,GO:0003677,GO:0003684,GO:0005488,GO:0005515,GO:0005575,GO:0005622,GO:0005623,GO:0005634,GO:0005654,GO:0005657,GO:0005694,GO:0005813,GO:0005815,GO:0005856,GO:0006139,GO:0006259,GO:0006281,GO:0006302,GO:0006310,GO:0006325,GO:0006342,GO:0006355,GO:0006725,GO:…	Histone,Histone_H2A_C
Cluster-125754.51630	0	363.226	418.518	0	0	0	19.0281	19.9481	0	0	243	H2AFX	chromatin silencing	GO:0000003,GO:0000228,GO:0000724,GO:0000725,GO:0000785,GO:0000790,GO:0000793,GO:0000794,GO:0000803,GO:0001673,GO:0001741,GO:0003674,GO:0003676,GO:0003677,GO:0003684,GO:0005488,GO:0005515,GO:0005575,GO:0005622,GO:0005623,GO:0005634,GO:0005654,GO:0005657,GO:0005694,GO:0005813,GO:0005815,GO:0005856,GO:0006139,GO:0006259,GO:0006281,GO:0006302,GO:0006310,GO:0006325,GO:0006342,GO:0006355,GO:0006725,GO:…	Histone,Histone_H2A_C	Histone H2A-C-2
Cluster-125754.55044	252.326	205.067	258.509	281.205	51.631	1.71634	1.47326	1.65532	2.33984	0.727222	75.9	CAMP	Cathelicidin	GO:0001530,GO:0001775,GO:0002250,GO:0002252,GO:0002274,GO:0002376,GO:0002377,GO:0002381,GO:0002440,GO:0002443,GO:0002449,GO:0002460,GO:0003674,GO:0005488,GO:0006928,GO:0006935,GO:0006950,GO:0006952,GO:0006955,GO:0008150,GO:0008219,GO:0008289,GO:0009605,GO:0009607,GO:0009617,GO:0009892,GO:0009893,GO:0009987,GO:0010468,GO:0010604,GO:0010605,GO:0010628,GO:0010629,GO:0016064,GO:0016477,GO:0019222,GO:…	Cathelicidins	Cathelicidins-8
Cluster-125754.55770	1228.03	1350.32	1419.26	1320.79	734.001	94.7916	106.798	101.733	116.764	108.156	96.3	UQCRQ	Ubiquinol-cytochrome c reductase, complex III subunit VII	GO:0003674,GO:0003824,GO:0005488,GO:0005575,GO:0005622,GO:0005623,GO:0005737,GO:0005739,GO:0005740,GO:0005743,GO:0005746,GO:0005750,GO:0006091,GO:0006119,GO:0006122,GO:0006139,GO:0006163,GO:0006725,GO:0006753,GO:0006793,GO:0006796,GO:0006807,GO:0007275,GO:0007399,GO:0007417,GO:0007420,GO:0008121,GO:0008150,GO:0008152,GO:0009055,GO:0009117,GO:0009123,GO:0009126,GO:0009141,GO:0009144,GO:0009150,GO:…	UcrQ	UcrQ-1
Cluster-125754.60711	0	1.244	13.394	0	0	0	0.083672	0.821691	0	0	71.6	CAMP	Cathelicidin	GO:0001530,GO:0001775,GO:0002250,GO:0002252,GO:0002274,GO:0002376,GO:0002377,GO:0002381,GO:0002440,GO:0002443,GO:0002449,GO:0002460,GO:0003674,GO:0005488,GO:0006928,GO:0006935,GO:0006950,GO:0006952,GO:0006955,GO:0008150,GO:0008219,GO:0008289,GO:0009605,GO:0009607,GO:0009617,GO:0009892,GO:0009893,GO:0009987,GO:0010468,GO:0010604,GO:0010605,GO:0010628,GO:0010629,GO:0016064,GO:0016477,GO:0019222,GO:…	Cathelicidins	Cathelicidins-7
Cluster-125754.67954	253.398	69.916	97.271	397.545	157.049	18.2645	5.155	6.54588	32.9447	21.7092	162	ROMO1	Reactive oxygen species modulator 1	GO:0000302,GO:0001302,GO:0001906,GO:0002376,GO:0005575,GO:0005622,GO:0005623,GO:0005737,GO:0005739,GO:0006950,GO:0006952,GO:0006955,GO:0006959,GO:0006979,GO:0007568,GO:0007569,GO:0008150,GO:0008284,GO:0009605,GO:0009607,GO:0009617,GO:0009893,GO:0009894,GO:0009987,GO:0010506,GO:0010821,GO:0019222,GO:0019730,GO:0019835,GO:0031323,GO:0031325,GO:0031329,GO:0031640,GO:0032502,GO:0033043,GO:0033554,GO:…	Romo1	Romo1-2
Cluster-125754.67955	86.022	234.23	337.517	63.736	38.104	4.5229	12.6524	16.5927	3.90782	3.91785	160	ROMO1	Reactive oxygen species modulator	GO:0000302,GO:0001302,GO:0001906,GO:0002376,GO:0005575,GO:0005622,GO:0005623,GO:0005737,GO:0005739,GO:0006950,GO:0006952,GO:0006955,GO:0006959,GO:0006979,GO:0007568,GO:0007569,GO:0008150,GO:0008284,GO:0009605,GO:0009607,GO:0009617,GO:0009893,GO:0009894,GO:0009987,GO:0010506,GO:0010821,GO:0019222,GO:0019730,GO:0019835,GO:0031323,GO:0031325,GO:0031329,GO:0031640,GO:0032502,GO:0033043,GO:0033554,GO:…	Romo1	Romo1-1
Cluster-125754.69076	15.795	0	2.028	503.847	68.355	0.298893	0	0.311301	17.6932	13.0586	56.2	CAMP	Cathelicidin antimicrobial peptide	GO:0001530,GO:0001775,GO:0002250,GO:0002252,GO:0002274,GO:0002376,GO:0002377,GO:0002381,GO:0002440,GO:0002443,GO:0002449,GO:0002460,GO:0003674,GO:0005488,GO:0006928,GO:0006935,GO:0006950,GO:0006952,GO:0006955,GO:0008150,GO:0008219,GO:0008289,GO:0009605,GO:0009607,GO:0009617,GO:0009892,GO:0009893,GO:0009987,GO:0010468,GO:0010604,GO:0010605,GO:0010628,GO:0010629,GO:0016064,GO:0016477,GO:0019222,GO:…	Cathelicidins	Cathelicidins-6
Cluster-141900.0	5.22	0	0	1	6.761	0.166518	0	0	0.037815	0.431294	92.8	RARRES2	Retinoic acid receptor responder	GO:0001523,GO:0001701,GO:0001932,GO:0001934,GO:0002376,GO:0002576,GO:0002682,GO:0002684,GO:0002685,GO:0002687,GO:0002688,GO:0002690,GO:0003674,GO:0005102,GO:0005488,GO:0005515,GO:0005575,GO:0005576,GO:0005615,GO:0005622,GO:0005623,GO:0005737,GO:0006629,GO:0006720,GO:0006721,GO:0006810,GO:0006887,GO:0006950,GO:0006952,GO:0006955,GO:0006959,GO:0007275,GO:0008150,GO:0008152,GO:0009605,GO:0009607,GO:…	Chemerin (Not Cath as specified in PFAMs)	Chemerin
Cluster-151236.0	0	17	13.446	0	0	0	0.756543	0.54368	0	0	63.2	CAMP	Cathelicidin	GO:0001530,GO:0001775,GO:0002250,GO:0002252,GO:0002274,GO:0002376,GO:0002377,GO:0002381,GO:0002440,GO:0002443,GO:0002449,GO:0002460,GO:0003674,GO:0005488,GO:0006928,GO:0006935,GO:0006950,GO:0006952,GO:0006955,GO:0008150,GO:0008219,GO:0008289,GO:0009605,GO:0009607,GO:0009617,GO:0009892,GO:0009893,GO:0009987,GO:0010468,GO:0010604,GO:0010605,GO:0010628,GO:0010629,GO:0016064,GO:0016477,GO:0019222,GO:…	Cathelicidins
Cluster-151236.1	25.745	0	0	7.536	0	1.13219	0	0	0.389047	0	63.5	CAMP	Cathelicidin	GO:0001530,GO:0001775,GO:0002250,GO:0002252,GO:0002274,GO:0002376,GO:0002377,GO:0002381,GO:0002440,GO:0002443,GO:0002449,GO:0002460,GO:0003674,GO:0005488,GO:0006928,GO:0006935,GO:0006950,GO:0006952,GO:0006955,GO:0008150,GO:0008219,GO:0008289,GO:0009605,GO:0009607,GO:0009617,GO:0009892,GO:0009893,GO:0009987,GO:0010468,GO:0010604,GO:0010605,GO:0010628,GO:0010629,GO:0016064,GO:0016477,GO:0019222,GO:…	Cathelicidins
Cluster-151236.2	0	3	16.554	0	0.5	0	0.133508	0.669305	0	0.04268	63.9	CAMP	Cathelicidin	GO:0001530,GO:0001775,GO:0002250,GO:0002252,GO:0002274,GO:0002376,GO:0002377,GO:0002381,GO:0002440,GO:0002443,GO:0002449,GO:0002460,GO:0003674,GO:0005488,GO:0006928,GO:0006935,GO:0006950,GO:0006952,GO:0006955,GO:0008150,GO:0008219,GO:0008289,GO:0009605,GO:0009607,GO:0009617,GO:0009892,GO:0009893,GO:0009987,GO:0010468,GO:0010604,GO:0010605,GO:0010628,GO:0010629,GO:0016064,GO:0016477,GO:0019222,GO:…	Cathelicidins	Cathelicidins-5
Cluster-151236.3	8.255	0	0	23.464	0.5	0.394988	0	0	1.31407	0.04268	65.9	CAMP	Cathelicidin	GO:0001530,GO:0001775,GO:0002250,GO:0002252,GO:0002274,GO:0002376,GO:0002377,GO:0002381,GO:0002440,GO:0002443,GO:0002449,GO:0002460,GO:0003674,GO:0005488,GO:0006928,GO:0006935,GO:0006950,GO:0006952,GO:0006955,GO:0008150,GO:0008219,GO:0008289,GO:0009605,GO:0009607,GO:0009617,GO:0009892,GO:0009893,GO:0009987,GO:0010468,GO:0010604,GO:0010605,GO:0010628,GO:0010629,GO:0016064,GO:0016477,GO:0019222,GO:…	Cathelicidins	Cathelicidins-4
Cluster-151865.0	12	1	22	10	1	0.757303	0.133239	0.872961	0.498485	0.241752	69.3	CAMP	Cathelicidin	GO:0001530,GO:0001775,GO:0002250,GO:0002252,GO:0002274,GO:0002376,GO:0002377,GO:0002381,GO:0002440,GO:0002443,GO:0002449,GO:0002460,GO:0003674,GO:0005488,GO:0006928,GO:0006935,GO:0006950,GO:0006952,GO:0006955,GO:0008150,GO:0008219,GO:0008289,GO:0009605,GO:0009607,GO:0009617,GO:0009892,GO:0009893,GO:0009987,GO:0010468,GO:0010604,GO:0010605,GO:0010628,GO:0010629,GO:0016064,GO:0016477,GO:0019222,GO:…	Cathelicidins
Cluster-155853.0	3	2.656	4	2.631	3	0.206193	0.186831	0.256746	0.208421	0.396696	200	HIST2H2AB	chromatin silencing	GO:0000228,GO:0000785,GO:0000790,GO:0003674,GO:0003676,GO:0003677,GO:0005488,GO:0005575,GO:0005622,GO:0005623,GO:0005634,GO:0005694,GO:0006325,GO:0006342,GO:0006355,GO:0006996,GO:0008150,GO:0009889,GO:0009890,GO:0009892,GO:0009987,GO:0010468,GO:0010556,GO:0010558,GO:0010605,GO:0010629,GO:0016043,GO:0016458,GO:0019219,GO:0019222,GO:0031323,GO:0031324,GO:0031326,GO:0031327,GO:0031974,GO:0031981,GO:…	Histone,Histone_H2A_C	Histone H2A-C-1
Cluster-155853.1	1	2.71	0	11.198	1	0.072702	0.20152	0	0.935642	0.139347	100	HIST1H2AC	chromatin silencing	GO:0000228,GO:0000785,GO:0000790,GO:0003674,GO:0003676,GO:0003677,GO:0005488,GO:0005575,GO:0005622,GO:0005623,GO:0005634,GO:0005694,GO:0006325,GO:0006342,GO:0006355,GO:0006996,GO:0008150,GO:0009889,GO:0009890,GO:0009892,GO:0009987,GO:0010468,GO:0010556,GO:0010558,GO:0010605,GO:0010629,GO:0016043,GO:0016458,GO:0019219,GO:0019222,GO:0031323,GO:0031324,GO:0031326,GO:0031327,GO:0031974,GO:0031981,GO:…	NA
Cluster-164166.0	8	12	32	65	123	0.554396	0.851138	2.07084	5.1887	16.3901	180	FAU	translation	GO:0000184,GO:0000956,GO:0002181,GO:0002227,GO:0002251,GO:0002376,GO:0002385,GO:0003674,GO:0003676,GO:0003723,GO:0003735,GO:0005198,GO:0005488,GO:0005575,GO:0005576,GO:0005615,GO:0005622,GO:0005623,GO:0005634,GO:0005654,GO:0005737,GO:0005829,GO:0005840,GO:0006139,GO:0006401,GO:0006402,GO:0006412,GO:0006413,GO:0006518,GO:0006605,GO:0006612,GO:0006613,GO:0006614,GO:0006725,GO:0006807,GO:0006810,GO:…	Ribosomal_S30,ubiquitin	Ribosomal S30-Ubiquitin-1
Cluster-169385.3	180	124	459	524.999	397	8.66265	6.13759	20.7436	30.4741	38.2468	63.2	CAMP	defense response to bacterium	GO:0001530,GO:0001775,GO:0001817,GO:0001819,GO:0001878,GO:0001906,GO:0001932,GO:0001934,GO:0002227,GO:0002250,GO:0002251,GO:0002252,GO:0002263,GO:0002274,GO:0002275,GO:0002283,GO:0002366,GO:0002376,GO:0002377,GO:0002381,GO:0002385,GO:0002440,GO:0002443,GO:0002444,GO:0002446,GO:0002449,GO:0002460,GO:0002544,GO:0002791,GO:0002793,GO:0003674,GO:0005488,GO:0005575,GO:0005576,GO:0005615,GO:0005622,GO:…	Cathelicidins	Cathelicidins-3
Cluster-177644.0	1.237	0	0	687	0	0.062033	0	0	40.2544	0	64.3	CAMP	Cathelicidin	GO:0001530,GO:0001775,GO:0002250,GO:0002252,GO:0002274,GO:0002376,GO:0002377,GO:0002381,GO:0002440,GO:0002443,GO:0002449,GO:0002460,GO:0003674,GO:0005488,GO:0006928,GO:0006935,GO:0006950,GO:0006952,GO:0006955,GO:0008150,GO:0008219,GO:0008289,GO:0009605,GO:0009607,GO:0009617,GO:0009892,GO:0009893,GO:0009987,GO:0010468,GO:0010604,GO:0010605,GO:0010628,GO:0010629,GO:0016064,GO:0016477,GO:0019222,GO:…	Cathelicidins	Cathelicidins-2
Cluster-177644.2	0	231	148.252	0	57.614	0	11.9094	6.95317	0	5.66519	64.3	CAMP	Cathelicidin	GO:0001530,GO:0001775,GO:0002250,GO:0002252,GO:0002274,GO:0002376,GO:0002377,GO:0002381,GO:0002440,GO:0002443,GO:0002449,GO:0002460,GO:0003674,GO:0005488,GO:0006928,GO:0006935,GO:0006950,GO:0006952,GO:0006955,GO:0008150,GO:0008219,GO:0008289,GO:0009605,GO:0009607,GO:0009617,GO:0009892,GO:0009893,GO:0009987,GO:0010468,GO:0010604,GO:0010605,GO:0010628,GO:0010629,GO:0016064,GO:0016477,GO:0019222,GO:…	Cathelicidins	Cathelicidins-1
Cluster-177644.5	291.453	0	89.748	0	25.386	14.6174	0	4.20929	0	2.49616	63.5	CAMP	Cathelicidin	GO:0001530,GO:0001775,GO:0002250,GO:0002252,GO:0002274,GO:0002376,GO:0002377,GO:0002381,GO:0002440,GO:0002443,GO:0002449,GO:0002460,GO:0003674,GO:0005488,GO:0006928,GO:0006935,GO:0006950,GO:0006952,GO:0006955,GO:0008150,GO:0008219,GO:0008289,GO:0009605,GO:0009607,GO:0009617,GO:0009892,GO:0009893,GO:0009987,GO:0010468,GO:0010604,GO:0010605,GO:0010628,GO:0010629,GO:0016064,GO:0016477,GO:0019222,GO:…	Cathelicidins
Cluster-195824.0	300	23	36	20	6	6.69668	0.550681	0.780115	0.567784	0.280208	79.3	CAMP	Cathelicidin	GO:0001530,GO:0001775,GO:0002250,GO:0002252,GO:0002274,GO:0002376,GO:0002377,GO:0002381,GO:0002440,GO:0002443,GO:0002449,GO:0002460,GO:0003674,GO:0005488,GO:0006928,GO:0006935,GO:0006950,GO:0006952,GO:0006955,GO:0008150,GO:0008219,GO:0008289,GO:0009605,GO:0009607,GO:0009617,GO:0009892,GO:0009893,GO:0009987,GO:0010468,GO:0010604,GO:0010605,GO:0010628,GO:0010629,GO:0016064,GO:0016477,GO:0019222,GO:…	Cathelicidins
Cluster-24516.0	0	0	0	2	9	0	0	0	0.171819	1.28878	62.8	CAMP	defense response to bacterium	GO:0001530,GO:0001775,GO:0001817,GO:0001819,GO:0001878,GO:0001906,GO:0001932,GO:0001934,GO:0002227,GO:0002250,GO:0002251,GO:0002252,GO:0002263,GO:0002274,GO:0002275,GO:0002283,GO:0002366,GO:0002376,GO:0002377,GO:0002381,GO:0002385,GO:0002440,GO:0002443,GO:0002444,GO:0002446,GO:0002449,GO:0002460,GO:0002544,GO:0002791,GO:0002793,GO:0003674,GO:0005488,GO:0005575,GO:0005576,GO:0005615,GO:0005622,GO:…	Cathelicidins
Cluster-33132.0	0	0	0	3	3	0	0	0	0.323263	0.536156	56.2	CAMP	Cathelicidin antimicrobial peptide	GO:0001530,GO:0003674,GO:0005488,GO:0006950,GO:0006952,GO:0008150,GO:0008219,GO:0008289,GO:0009605,GO:0009607,GO:0009617,GO:0009892,GO:0009987,GO:0010468,GO:0010605,GO:0010629,GO:0019222,GO:0019835,GO:0042742,GO:0043207,GO:0048519,GO:0050789,GO:0050829,GO:0050830,GO:0050896,GO:0051704,GO:0051707,GO:0060255,GO:0065007,GO:0097367,GO:0098542	Cathelicidins
Cluster-35324.0	0	0	0	2	1	0	0	0	0.362269	0.297762	191	HIST2H2AB	Histone H2A-like	GO:0000228,GO:0000785,GO:0000790,GO:0003674,GO:0003676,GO:0003677,GO:0005488,GO:0005575,GO:0005622,GO:0005623,GO:0005634,GO:0005694,GO:0006325,GO:0006342,GO:0006355,GO:0006996,GO:0008150,GO:0009889,GO:0009890,GO:0009892,GO:0009987,GO:0010468,GO:0010556,GO:0010558,GO:0010605,GO:0010629,GO:0016043,GO:0016458,GO:0019219,GO:0019222,GO:0031323,GO:0031324,GO:0031326,GO:0031327,GO:0031974,GO:0031981,GO:…	Histone
Cluster-72229.0	0	1	0	3	0	0	0.12088	0	0.400424	0	43.9	hamp	Hepcidin	GO:0001530,GO:0003674,GO:0005488,GO:0005539,GO:0005575,GO:0005576,GO:0006950,GO:0006952,GO:0008150,GO:0008289,GO:0009605,GO:0009607,GO:0009617,GO:0009719,GO:0009725,GO:0009987,GO:0010033,GO:0014070,GO:0032570,GO:0032870,GO:0033993,GO:0035690,GO:0042221,GO:0042493,GO:0042592,GO:0042742,GO:0042834,GO:0043207,GO:0048545,GO:0048878,GO:0050801,GO:0050829,GO:0050830,GO:0050896,GO:0051704,GO:0051707,GO:…	Hepcidin
Cluster-8124.0	0	0	0	0	8	0	0	0	0	0.774862	141	NA	Cathelicidin	NA	Cathelicidins
Cluster-84942.0	0	4	0	0	0	0	0.322165	0	0	0	63.5	CAMP	Cathelicidin	GO:0001530,GO:0001775,GO:0002250,GO:0002252,GO:0002274,GO:0002376,GO:0002377,GO:0002381,GO:0002440,GO:0002443,GO:0002449,GO:0002460,GO:0003674,GO:0005488,GO:0006928,GO:0006935,GO:0006950,GO:0006952,GO:0006955,GO:0008150,GO:0008219,GO:0008289,GO:0009605,GO:0009607,GO:0009617,GO:0009892,GO:0009893,GO:0009987,GO:0010468,GO:0010604,GO:0010605,GO:0010628,GO:0010629,GO:0016064,GO:0016477,GO:0019222,GO:…	Cathelicidins
Cluster-90412.0	0	20	11	0	0	0	1.76803	0.888406	0	0	67.4	CAMP	Cathelicidin	GO:0001530,GO:0001775,GO:0002250,GO:0002252,GO:0002274,GO:0002376,GO:0002377,GO:0002381,GO:0002440,GO:0002443,GO:0002449,GO:0002460,GO:0003674,GO:0005488,GO:0006928,GO:0006935,GO:0006950,GO:0006952,GO:0006955,GO:0008150,GO:0008219,GO:0008289,GO:0009605,GO:0009607,GO:0009617,GO:0009892,GO:0009893,GO:0009987,GO:0010468,GO:0010604,GO:0010605,GO:0010628,GO:0010629,GO:0016064,GO:0016477,GO:0019222,GO:…	Cathelicidins
