# Supplementary material for: Novel antimicrobial peptides and peptide-microbiome crosstalk in Appalachian salamander skin
Source: NPJ Biofilms Microbiomes. 2025 Nov 20;11:213. doi: 10.1038/s41522-025-00837-0 (PMC12635268; doi:10.1038/s41522-025-00837-0)
Supplement: Supplementary file 6 — TableS4-PcinTranscripts [file 41522_2025_837_MOESM6_ESM.xlsx]

## Sheet: TableS7-Nvir.amp.gene.abundance
GENEID	GAR12.ReadCount	GAR15.ReadCount	LEEP31.ReadCount	LEEP32.ReadCount	SRR11.ReadCount	SRR12.ReadCount	GAR12.TPM	GAR15.TPM	LEEP31.TPM	LEEP32.TPM	SRR11.TPM	SRR12.TPM	annotation_score	Preferred_name	Description	GOs	PFAMs	Transcript Name
Cluster-105581.0	0	1	0	0	0	1	0	0.210052	0	0	0	0.193829	55.8	CAMP	Cathelicidin	GO:0001775,GO:0001817,GO:0001819,GO:0001878,GO:0001906,GO:0001932,GO:0001934,GO:0002227,GO:0002251,GO:0002252,GO:0002263,GO:0002274,GO:0002275,GO:0002283,GO:0002366,GO:0002376,GO:0002385,GO:0002443,GO:0002444,GO:0002446,GO:0002544,GO:0002791,GO:0002793,GO:0005575,GO:0005576,GO:0005615,GO:0005622,GO:0005623,GO:0005737,GO:0006810,GO:0006887,GO:0006950,GO:0006952,GO:0006954,GO:0006955,GO:0006959,GO:…	Cathelicidins
Cluster-121364.0	0	2	0	0	0	1	0	0.324074	0	0	0	0.150491	58.5	CAMP	Cathelicidin	GO:0001775,GO:0001817,GO:0001819,GO:0001878,GO:0001906,GO:0001932,GO:0001934,GO:0002227,GO:0002251,GO:0002252,GO:0002263,GO:0002274,GO:0002275,GO:0002283,GO:0002366,GO:0002376,GO:0002385,GO:0002443,GO:0002444,GO:0002446,GO:0002544,GO:0002791,GO:0002793,GO:0005575,GO:0005576,GO:0005615,GO:0005622,GO:0005623,GO:0005737,GO:0006810,GO:0006887,GO:0006950,GO:0006952,GO:0006954,GO:0006955,GO:0006959,GO:…	Cathelicidins
Cluster-134443.0	0	3	0	0	0	0	0	0.467864	0	0	0	0	61.6	CAMP	Cathelicidin antimicrobial peptide	GO:0001530,GO:0001775,GO:0002250,GO:0002252,GO:0002274,GO:0002376,GO:0002377,GO:0002381,GO:0002440,GO:0002443,GO:0002449,GO:0002460,GO:0003674,GO:0005488,GO:0006928,GO:0006935,GO:0006950,GO:0006952,GO:0006955,GO:0008150,GO:0008219,GO:0008289,GO:0009605,GO:0009607,GO:0009617,GO:0009892,GO:0009893,GO:0009987,GO:0010468,GO:0010604,GO:0010605,GO:0010628,GO:0010629,GO:0016064,GO:0016477,GO:0019222,GO:…	Cathelicidins
Cluster-137828.0	0	1	0	1	0	0	0	0.297492	0	0.253676	0	0	45.4	NA	Cathelicidin	NA	Cathelicidins
Cluster-138013.0	0	0	0	0	1	0	0	0	0	0	0.095605	0	51.6	CAMP	Cathelicidin	GO:0001530,GO:0001775,GO:0002250,GO:0002252,GO:0002274,GO:0002376,GO:0002377,GO:0002381,GO:0002440,GO:0002443,GO:0002449,GO:0002460,GO:0003674,GO:0005488,GO:0006928,GO:0006935,GO:0006950,GO:0006952,GO:0006955,GO:0008150,GO:0008219,GO:0008289,GO:0009605,GO:0009607,GO:0009617,GO:0009892,GO:0009893,GO:0009987,GO:0010468,GO:0010604,GO:0010605,GO:0010628,GO:0010629,GO:0016064,GO:0016477,GO:0019222,GO:…	Cathelicidins
Cluster-138013.1	0	2	0	1	0	0	0	0.486269	0	0.207236	0	0	56.2	CAMP	Cathelicidin	GO:0001530,GO:0001775,GO:0002250,GO:0002252,GO:0002274,GO:0002376,GO:0002377,GO:0002381,GO:0002440,GO:0002443,GO:0002449,GO:0002460,GO:0003674,GO:0005488,GO:0006928,GO:0006935,GO:0006950,GO:0006952,GO:0006955,GO:0008150,GO:0008219,GO:0008289,GO:0009605,GO:0009607,GO:0009617,GO:0009892,GO:0009893,GO:0009987,GO:0010468,GO:0010604,GO:0010605,GO:0010628,GO:0010629,GO:0016064,GO:0016477,GO:0019222,GO:…	Cathelicidins
Cluster-14340.0	0	0	0	0	5	2	0	0	0	0	0.897229	0.380871	57.4	CAMP	Cathelicidin	GO:0001530,GO:0001775,GO:0002250,GO:0002252,GO:0002274,GO:0002376,GO:0002377,GO:0002381,GO:0002440,GO:0002443,GO:0002449,GO:0002460,GO:0003674,GO:0005488,GO:0006928,GO:0006935,GO:0006950,GO:0006952,GO:0006955,GO:0008150,GO:0008219,GO:0008289,GO:0009605,GO:0009607,GO:0009617,GO:0009892,GO:0009893,GO:0009987,GO:0010468,GO:0010604,GO:0010605,GO:0010628,GO:0010629,GO:0016064,GO:0016477,GO:0019222,GO:…	Cathelicidins
Cluster-149127.10	232	45	233	93	2281.49	3150.24	8.63405	1.78559	9.22087	3.09138	82.1737	121.968	73.2	CAMP	Cathelicidin antimicrobial peptide	GO:0001775,GO:0001817,GO:0001819,GO:0001878,GO:0001906,GO:0001932,GO:0001934,GO:0002227,GO:0002251,GO:0002252,GO:0002263,GO:0002274,GO:0002275,GO:0002283,GO:0002366,GO:0002376,GO:0002385,GO:0002443,GO:0002444,GO:0002446,GO:0002544,GO:0002791,GO:0002793,GO:0005575,GO:0005576,GO:0005615,GO:0005622,GO:0005623,GO:0005737,GO:0006810,GO:0006887,GO:0006950,GO:0006952,GO:0006954,GO:0006955,GO:0006959,GO:…	Cathelicidins
Cluster-149127.15794	58.582	230.875	10.231	209.574	148.113	133.249	1.37239	5.78864	0.256409	4.3923	3.39111	3.28371	70.9	CAMP	Cathelicidin	GO:0001530,GO:0001775,GO:0002250,GO:0002252,GO:0002274,GO:0002376,GO:0002377,GO:0002381,GO:0002440,GO:0002443,GO:0002449,GO:0002460,GO:0003674,GO:0005488,GO:0006928,GO:0006935,GO:0006950,GO:0006952,GO:0006955,GO:0008150,GO:0008219,GO:0008289,GO:0009605,GO:0009607,GO:0009617,GO:0009892,GO:0009893,GO:0009987,GO:0010468,GO:0010604,GO:0010605,GO:0010628,GO:0010629,GO:0016064,GO:0016477,GO:0019222,GO:…	Cathelicidins	Cathelicidins-33
Cluster-149127.15795	2985.42	2508.49	2835.29	3533.12	2778.49	1066.55	29.4743	26.3888	30.4005	31.3375	27.0568	11.0758	73.2	CAMP	Cathelicidin	GO:0001530,GO:0001775,GO:0002250,GO:0002252,GO:0002274,GO:0002376,GO:0002377,GO:0002381,GO:0002440,GO:0002443,GO:0002449,GO:0002460,GO:0003674,GO:0005488,GO:0006928,GO:0006935,GO:0006950,GO:0006952,GO:0006955,GO:0008150,GO:0008219,GO:0008289,GO:0009605,GO:0009607,GO:0009617,GO:0009892,GO:0009893,GO:0009987,GO:0010468,GO:0010604,GO:0010605,GO:0010628,GO:0010629,GO:0016064,GO:0016477,GO:0019222,GO:…	Cathelicidins
Cluster-149127.15796	451.062	2231.04	236.164	537.214	690.406	145.912	5.22011	27.724	2.93937	5.5697	7.87533	1.79351	72.8	CAMP	Cathelicidin	GO:0001530,GO:0001775,GO:0002250,GO:0002252,GO:0002274,GO:0002376,GO:0002377,GO:0002381,GO:0002440,GO:0002443,GO:0002449,GO:0002460,GO:0003674,GO:0005488,GO:0006928,GO:0006935,GO:0006950,GO:0006952,GO:0006955,GO:0008150,GO:0008219,GO:0008289,GO:0009605,GO:0009607,GO:0009617,GO:0009892,GO:0009893,GO:0009987,GO:0010468,GO:0010604,GO:0010605,GO:0010628,GO:0010629,GO:0016064,GO:0016477,GO:0019222,GO:…	Cathelicidins	Cathelicidins-32
Cluster-149127.24138	453.346	552.326	141.679	366.676	1218.61	290.836	5.79505	7.18774	1.80574	4.16681	14.9669	4.01349	72.8	CAMP	Cathelicidin	GO:0001530,GO:0001775,GO:0002250,GO:0002252,GO:0002274,GO:0002376,GO:0002377,GO:0002381,GO:0002440,GO:0002443,GO:0002449,GO:0002460,GO:0003674,GO:0005488,GO:0006928,GO:0006935,GO:0006950,GO:0006952,GO:0006955,GO:0008150,GO:0008219,GO:0008289,GO:0009605,GO:0009607,GO:0009617,GO:0009892,GO:0009893,GO:0009987,GO:0010468,GO:0010604,GO:0010605,GO:0010628,GO:0010629,GO:0016064,GO:0016477,GO:0019222,GO:…	Cathelicidins
Cluster-149127.30669	752.402	571.192	217.092	364.732	411.721	349.949	8.30984	6.45851	2.7685	3.78301	4.86483	4.00113	84.7	CAMP	Cathelicidin	GO:0001530,GO:0001775,GO:0002250,GO:0002252,GO:0002274,GO:0002376,GO:0002377,GO:0002381,GO:0002440,GO:0002443,GO:0002449,GO:0002460,GO:0003674,GO:0005488,GO:0006928,GO:0006935,GO:0006950,GO:0006952,GO:0006955,GO:0008150,GO:0008219,GO:0008289,GO:0009605,GO:0009607,GO:0009617,GO:0009892,GO:0009893,GO:0009987,GO:0010468,GO:0010604,GO:0010605,GO:0010628,GO:0010629,GO:0016064,GO:0016477,GO:0019222,GO:…	Cathelicidins	Cathelicidins-31
Cluster-149127.35963	75868.7	34152.4	35179.7	77720.3	68355.8	61334.1	2167.78	1042.91	1072.95	1985.49	1901.83	1835.86	71.2	CAMP	Cathelicidin antimicrobial peptide	GO:0001775,GO:0001817,GO:0001819,GO:0001878,GO:0001906,GO:0001932,GO:0001934,GO:0002227,GO:0002251,GO:0002252,GO:0002263,GO:0002274,GO:0002275,GO:0002283,GO:0002366,GO:0002376,GO:0002385,GO:0002443,GO:0002444,GO:0002446,GO:0002544,GO:0002791,GO:0002793,GO:0005575,GO:0005576,GO:0005615,GO:0005622,GO:0005623,GO:0005737,GO:0006810,GO:0006887,GO:0006950,GO:0006952,GO:0006954,GO:0006955,GO:0006959,GO:…	Cathelicidins
Cluster-149127.35964	9.671	5.82	7.641	17.023	7.136	17.17	0.248448	0.159928	0.2098	0.391112	0.178867	0.463154	71.2	CAMP	Cathelicidin antimicrobial peptide	GO:0001775,GO:0001817,GO:0001819,GO:0001878,GO:0001906,GO:0001932,GO:0001934,GO:0002227,GO:0002251,GO:0002252,GO:0002263,GO:0002274,GO:0002275,GO:0002283,GO:0002366,GO:0002376,GO:0002385,GO:0002443,GO:0002444,GO:0002446,GO:0002544,GO:0002791,GO:0002793,GO:0005575,GO:0005576,GO:0005615,GO:0005622,GO:0005623,GO:0005737,GO:0006810,GO:0006887,GO:0006950,GO:0006952,GO:0006954,GO:0006955,GO:0006959,GO:…	Cathelicidins
Cluster-149127.35965	7.761	6.3	13.225	277.255	673.349	216.858	0.286319	0.247807	0.51887	9.13589	24.0458	8.32485	72.4	CAMP	Cathelicidin antimicrobial peptide	GO:0001775,GO:0001817,GO:0001819,GO:0001878,GO:0001906,GO:0001932,GO:0001934,GO:0002227,GO:0002251,GO:0002252,GO:0002263,GO:0002274,GO:0002275,GO:0002283,GO:0002366,GO:0002376,GO:0002385,GO:0002443,GO:0002444,GO:0002446,GO:0002544,GO:0002791,GO:0002793,GO:0005575,GO:0005576,GO:0005615,GO:0005622,GO:0005623,GO:0005737,GO:0006810,GO:0006887,GO:0006950,GO:0006952,GO:0006954,GO:0006955,GO:0006959,GO:…	Cathelicidins	Cathelicidins-30
Cluster-149127.39571	82.107	58.642	20.561	20.931	158.757	118	2.49657	1.80987	0.633757	0.540444	4.46356	3.56913	192	FAU	Finkel-Biskis-Reilly murine sarcoma virus (FBR-MuSV) ubiquitously expressed a	GO:0000184,GO:0000956,GO:0002181,GO:0002227,GO:0002251,GO:0002376,GO:0002385,GO:0003674,GO:0003676,GO:0003723,GO:0003735,GO:0005198,GO:0005488,GO:0005575,GO:0005576,GO:0005615,GO:0005622,GO:0005623,GO:0005634,GO:0005654,GO:0005737,GO:0005829,GO:0005840,GO:0006139,GO:0006401,GO:0006402,GO:0006412,GO:0006413,GO:0006518,GO:0006605,GO:0006612,GO:0006613,GO:0006614,GO:0006725,GO:0006807,GO:0006810,GO:…	Ribosomal_S30,ubiquitin
Cluster-149127.40735	15.948	28.468	16.458	0	1.235	0	0.797545	1.51265	0.870351	0	0.059242	0	62.8	CAMP	Cathelicidin	GO:0001775,GO:0001817,GO:0001819,GO:0001878,GO:0001906,GO:0001932,GO:0001934,GO:0002227,GO:0002251,GO:0002252,GO:0002263,GO:0002274,GO:0002275,GO:0002283,GO:0002366,GO:0002376,GO:0002385,GO:0002443,GO:0002444,GO:0002446,GO:0002544,GO:0002791,GO:0002793,GO:0005575,GO:0005576,GO:0005615,GO:0005622,GO:0005623,GO:0005737,GO:0006810,GO:0006887,GO:0006950,GO:0006952,GO:0006954,GO:0006955,GO:0006959,GO:…	Cathelicidins
Cluster-149127.40736	54.337	0	0	0	0	10.973	2.10718	0	0	0	0	0.442128	60.8	CAMP	Cathelicidin antimicrobial peptide	GO:0001775,GO:0001817,GO:0001819,GO:0001878,GO:0001906,GO:0001932,GO:0001934,GO:0002227,GO:0002251,GO:0002252,GO:0002263,GO:0002274,GO:0002275,GO:0002283,GO:0002366,GO:0002376,GO:0002385,GO:0002443,GO:0002444,GO:0002446,GO:0002544,GO:0002791,GO:0002793,GO:0005575,GO:0005576,GO:0005615,GO:0005622,GO:0005623,GO:0005737,GO:0006810,GO:0006887,GO:0006950,GO:0006952,GO:0006954,GO:0006955,GO:0006959,GO:…	Cathelicidins
Cluster-149127.40737	13.536	0	1.415	8.087	3.337	0	0.689806	0	0.076237	0.367511	0.162985	0	60.8	CAMP	Cathelicidin antimicrobial peptide	GO:0001775,GO:0001817,GO:0001819,GO:0001878,GO:0001906,GO:0001932,GO:0001934,GO:0002227,GO:0002251,GO:0002252,GO:0002263,GO:0002274,GO:0002275,GO:0002283,GO:0002366,GO:0002376,GO:0002385,GO:0002443,GO:0002444,GO:0002446,GO:0002544,GO:0002791,GO:0002793,GO:0005575,GO:0005576,GO:0005615,GO:0005622,GO:0005623,GO:0005737,GO:0006810,GO:0006887,GO:0006950,GO:0006952,GO:0006954,GO:0006955,GO:0006959,GO:…	Cathelicidins
Cluster-149127.40738	51.319	61.96	3.149	28.553	2.706	10.741	2.23689	2.8745	0.145557	1.11078	0.113633	0.484597	63.5	CAMP	Cathelicidin antimicrobial peptide	GO:0001775,GO:0001817,GO:0001819,GO:0001878,GO:0001906,GO:0001932,GO:0001934,GO:0002227,GO:0002251,GO:0002252,GO:0002263,GO:0002274,GO:0002275,GO:0002283,GO:0002366,GO:0002376,GO:0002385,GO:0002443,GO:0002444,GO:0002446,GO:0002544,GO:0002791,GO:0002793,GO:0005575,GO:0005576,GO:0005615,GO:0005622,GO:0005623,GO:0005737,GO:0006810,GO:0006887,GO:0006950,GO:0006952,GO:0006954,GO:0006955,GO:0006959,GO:…	Cathelicidins	Cathelicidins-29
Cluster-149127.42929	0	22.963	0	13.239	3.607	6.4	0	1.18263	0	0.572184	0.167798	0.319726	62.4	CAMP	negative regulation of growth of symbiont on or near host surface	GO:0001775,GO:0001817,GO:0001819,GO:0001878,GO:0001906,GO:0001932,GO:0001934,GO:0002227,GO:0002251,GO:0002252,GO:0002263,GO:0002274,GO:0002275,GO:0002283,GO:0002366,GO:0002376,GO:0002385,GO:0002443,GO:0002444,GO:0002446,GO:0002544,GO:0002791,GO:0002793,GO:0005575,GO:0005576,GO:0005615,GO:0005622,GO:0005623,GO:0005737,GO:0006810,GO:0006887,GO:0006950,GO:0006952,GO:0006954,GO:0006955,GO:0006959,GO:…	Cathelicidins
Cluster-149127.42930	0	49.64	40.938	0	0	0	0	3.1351	2.56936	0	0	0	64.3	CAMP	negative regulation of growth of symbiont on or near host surface	GO:0001775,GO:0001817,GO:0001819,GO:0001878,GO:0001906,GO:0001932,GO:0001934,GO:0002227,GO:0002251,GO:0002252,GO:0002263,GO:0002274,GO:0002275,GO:0002283,GO:0002366,GO:0002376,GO:0002385,GO:0002443,GO:0002444,GO:0002446,GO:0002544,GO:0002791,GO:0002793,GO:0005575,GO:0005576,GO:0005615,GO:0005622,GO:0005623,GO:0005737,GO:0006810,GO:0006887,GO:0006950,GO:0006952,GO:0006954,GO:0006955,GO:0006959,GO:…	Cathelicidins
Cluster-149127.42931	58.686	31.84	14.187	0	17.21	0	3.49757	2.0109	0.890407	0	0.977207	0	63.5	CAMP	Cathelicidin antimicrobial peptide	GO:0001775,GO:0001817,GO:0001819,GO:0001878,GO:0001906,GO:0001932,GO:0001934,GO:0002227,GO:0002251,GO:0002252,GO:0002263,GO:0002274,GO:0002275,GO:0002283,GO:0002366,GO:0002376,GO:0002385,GO:0002443,GO:0002444,GO:0002446,GO:0002544,GO:0002791,GO:0002793,GO:0005575,GO:0005576,GO:0005615,GO:0005622,GO:0005623,GO:0005737,GO:0006810,GO:0006887,GO:0006950,GO:0006952,GO:0006954,GO:0006955,GO:0006959,GO:…	Cathelicidins
Cluster-149127.48028	4	12.341	6.556	8	5.616	5.521	0.388312	0.774925	0.660834	0.689503	0.507255	0.38525	180	FAU	translation	GO:0000184,GO:0000956,GO:0002181,GO:0002227,GO:0002251,GO:0002376,GO:0002385,GO:0003674,GO:0003676,GO:0003723,GO:0003735,GO:0005198,GO:0005488,GO:0005575,GO:0005576,GO:0005615,GO:0005622,GO:0005623,GO:0005634,GO:0005654,GO:0005737,GO:0005829,GO:0005840,GO:0006139,GO:0006401,GO:0006402,GO:0006412,GO:0006413,GO:0006518,GO:0006605,GO:0006612,GO:0006613,GO:0006614,GO:0006725,GO:0006807,GO:0006810,GO:…	Ribosomal_S30,ubiquitin
Cluster-149127.50535	3938.56	39.492	1620.88	42.189	1308.59	7.883	177.437	1.8929	77.3854	1.69606	56.7415	0.367175	NA	NA	NA	NA	NA
Cluster-149127.50924	43.266	0	9.001	11.991	0	3.446	2.57852	0	0.571504	0.656721	0	0.20989	64.7	CAMP	negative regulation of growth of symbiont on or near host surface	GO:0001775,GO:0001817,GO:0001819,GO:0001878,GO:0001906,GO:0001932,GO:0001934,GO:0002227,GO:0002251,GO:0002252,GO:0002263,GO:0002274,GO:0002275,GO:0002283,GO:0002366,GO:0002376,GO:0002385,GO:0002443,GO:0002444,GO:0002446,GO:0002544,GO:0002791,GO:0002793,GO:0005575,GO:0005576,GO:0005615,GO:0005622,GO:0005623,GO:0005737,GO:0006810,GO:0006887,GO:0006950,GO:0006952,GO:0006954,GO:0006955,GO:0006959,GO:…	Cathelicidins	Cathelicidins-28
Cluster-149127.66822	1376.8	1157.26	1530.78	1498.94	1669.3	1398.99	149.102	131.357	171.586	144.015	167.208	149.69	160	ROMO1	Reactive oxygen species modulator 1	GO:0000302,GO:0001302,GO:0001906,GO:0002376,GO:0005575,GO:0005622,GO:0005623,GO:0005737,GO:0005739,GO:0006950,GO:0006952,GO:0006955,GO:0006959,GO:0006979,GO:0007568,GO:0007569,GO:0008150,GO:0008284,GO:0009605,GO:0009607,GO:0009617,GO:0009893,GO:0009894,GO:0009987,GO:0010506,GO:0010821,GO:0019222,GO:0019730,GO:0019835,GO:0031323,GO:0031325,GO:0031329,GO:0031640,GO:0032502,GO:0033043,GO:0033554,GO:…	Romo1	Romo1-3
Cluster-149127.71005	7	60.761	8.444	17	17.383	10.584	0.604658	5.52401	0.759334	1.30377	1.40486	0.916039	180	FAU	translation	GO:0000184,GO:0000956,GO:0002181,GO:0002227,GO:0002251,GO:0002376,GO:0002385,GO:0003674,GO:0003676,GO:0003723,GO:0003735,GO:0005198,GO:0005488,GO:0005575,GO:0005576,GO:0005615,GO:0005622,GO:0005623,GO:0005634,GO:0005654,GO:0005737,GO:0005829,GO:0005840,GO:0006139,GO:0006401,GO:0006402,GO:0006412,GO:0006413,GO:0006518,GO:0006605,GO:0006612,GO:0006613,GO:0006614,GO:0006725,GO:0006807,GO:0006810,GO:…	Ribosomal_S30,ubiquitin
Cluster-149127.78340	9.879	0	5.884	1.97	43.636	126.987	0.369995	0	0.234313	0.065909	1.58137	4.94679	82.8	CAMP	Cathelicidin	GO:0001530,GO:0001775,GO:0002250,GO:0002252,GO:0002274,GO:0002376,GO:0002377,GO:0002381,GO:0002440,GO:0002443,GO:0002449,GO:0002460,GO:0003674,GO:0005488,GO:0006928,GO:0006935,GO:0006950,GO:0006952,GO:0006955,GO:0008150,GO:0008219,GO:0008289,GO:0009605,GO:0009607,GO:0009617,GO:0009892,GO:0009893,GO:0009987,GO:0010468,GO:0010604,GO:0010605,GO:0010628,GO:0010629,GO:0016064,GO:0016477,GO:0019222,GO:…	Cathelicidins
Cluster-149127.78341	63.057	11.556	0	0	0	38.613	2.19719	0.429593	0	0	0	1.40238	81.6	CAMP	Cathelicidin	GO:0001530,GO:0001775,GO:0002250,GO:0002252,GO:0002274,GO:0002376,GO:0002377,GO:0002381,GO:0002440,GO:0002443,GO:0002449,GO:0002460,GO:0003674,GO:0005488,GO:0006928,GO:0006935,GO:0006950,GO:0006952,GO:0006955,GO:0008150,GO:0008219,GO:0008289,GO:0009605,GO:0009607,GO:0009617,GO:0009892,GO:0009893,GO:0009987,GO:0010468,GO:0010604,GO:0010605,GO:0010628,GO:0010629,GO:0016064,GO:0016477,GO:0019222,GO:…	Cathelicidins
Cluster-149127.78342	63.509	27.301	4.33	4.989	341.286	60.821	2.26369	1.03796	0.164222	0.158855	11.786	2.25816	82.8	CAMP	Cathelicidin	GO:0001530,GO:0001775,GO:0002250,GO:0002252,GO:0002274,GO:0002376,GO:0002377,GO:0002381,GO:0002440,GO:0002443,GO:0002449,GO:0002460,GO:0003674,GO:0005488,GO:0006928,GO:0006935,GO:0006950,GO:0006952,GO:0006955,GO:0008150,GO:0008219,GO:0008289,GO:0009605,GO:0009607,GO:0009617,GO:0009892,GO:0009893,GO:0009987,GO:0010468,GO:0010604,GO:0010605,GO:0010628,GO:0010629,GO:0016064,GO:0016477,GO:0019222,GO:…	Cathelicidins	Cathelicidins-27
Cluster-149127.78343	53.863	16.701	12.939	77.502	30.14	53.652	1.81333	0.507424	0.346609	2.1114	0.786449	1.46868	82.4	CAMP	Cathelicidin	GO:0001530,GO:0001775,GO:0002250,GO:0002252,GO:0002274,GO:0002376,GO:0002377,GO:0002381,GO:0002440,GO:0002443,GO:0002449,GO:0002460,GO:0003674,GO:0005488,GO:0006928,GO:0006935,GO:0006950,GO:0006952,GO:0006955,GO:0008150,GO:0008219,GO:0008289,GO:0009605,GO:0009607,GO:0009617,GO:0009892,GO:0009893,GO:0009987,GO:0010468,GO:0010604,GO:0010605,GO:0010628,GO:0010629,GO:0016064,GO:0016477,GO:0019222,GO:…	Cathelicidins
Cluster-149127.78344	1.173	141.795	114.187	18.511	0	0	0.039122	5.04713	4.05622	0.551618	0	0	80.5	CAMP	Cathelicidin	GO:0001530,GO:0001775,GO:0002250,GO:0002252,GO:0002274,GO:0002376,GO:0002377,GO:0002381,GO:0002440,GO:0002443,GO:0002449,GO:0002460,GO:0003674,GO:0005488,GO:0006928,GO:0006935,GO:0006950,GO:0006952,GO:0006955,GO:0008150,GO:0008219,GO:0008289,GO:0009605,GO:0009607,GO:0009617,GO:0009892,GO:0009893,GO:0009987,GO:0010468,GO:0010604,GO:0010605,GO:0010628,GO:0010629,GO:0016064,GO:0016477,GO:0019222,GO:…	Cathelicidins
Cluster-149127.78345	128.302	139.421	129.445	36.882	188.049	85.66	2.72755	3.52242	3.23881	0.827438	4.2521	2.32067	83.6	CAMP	Cathelicidin	GO:0001530,GO:0001775,GO:0002250,GO:0002252,GO:0002274,GO:0002376,GO:0002377,GO:0002381,GO:0002440,GO:0002443,GO:0002449,GO:0002460,GO:0003674,GO:0005488,GO:0006928,GO:0006935,GO:0006950,GO:0006952,GO:0006955,GO:0008150,GO:0008219,GO:0008289,GO:0009605,GO:0009607,GO:0009617,GO:0009892,GO:0009893,GO:0009987,GO:0010468,GO:0010604,GO:0010605,GO:0010628,GO:0010629,GO:0016064,GO:0016477,GO:0019222,GO:…	Cathelicidins
Cluster-149182.0	1	0	0	0	1	0	0.113605	0	0	0	0.104805	0	60.8	CAMP	Cathelicidin	GO:0001530,GO:0001775,GO:0002250,GO:0002252,GO:0002274,GO:0002376,GO:0002377,GO:0002381,GO:0002440,GO:0002443,GO:0002449,GO:0002460,GO:0003674,GO:0005488,GO:0006928,GO:0006935,GO:0006950,GO:0006952,GO:0006955,GO:0008150,GO:0008219,GO:0008289,GO:0009605,GO:0009607,GO:0009617,GO:0009892,GO:0009893,GO:0009987,GO:0010468,GO:0010604,GO:0010605,GO:0010628,GO:0010629,GO:0016064,GO:0016477,GO:0019222,GO:…	Cathelicidins
Cluster-149182.1	0	3	0	0	0	0	0	0.601117	0	0	0	0	44.7	CAMP	Cathelicidin	GO:0001775,GO:0001817,GO:0001819,GO:0001878,GO:0001906,GO:0001932,GO:0001934,GO:0002227,GO:0002251,GO:0002252,GO:0002263,GO:0002274,GO:0002275,GO:0002283,GO:0002366,GO:0002376,GO:0002385,GO:0002443,GO:0002444,GO:0002446,GO:0002544,GO:0002791,GO:0002793,GO:0005575,GO:0005576,GO:0005615,GO:0005622,GO:0005623,GO:0005737,GO:0006810,GO:0006887,GO:0006950,GO:0006952,GO:0006954,GO:0006955,GO:0006959,GO:…	Cathelicidins
Cluster-155484.0	1	2	0	0	1	4	0.08009	0.168862	0	0	0.07527	0.322421	55.1	CAMP	Its activity appears to be mediated by its ability to damage bacterial membranes	GO:0001775,GO:0001817,GO:0001819,GO:0001878,GO:0001906,GO:0001932,GO:0001934,GO:0002227,GO:0002251,GO:0002252,GO:0002263,GO:0002274,GO:0002275,GO:0002283,GO:0002366,GO:0002376,GO:0002385,GO:0002443,GO:0002444,GO:0002446,GO:0002544,GO:0002791,GO:0002793,GO:0005575,GO:0005576,GO:0005615,GO:0005622,GO:0005623,GO:0005737,GO:0006810,GO:0006887,GO:0006950,GO:0006952,GO:0006954,GO:0006955,GO:0006959,GO:…	Cathelicidins
Cluster-171870.0	19	50	46	36	6	12	0.601688	1.6908	1.55282	1.01893	0.184612	0.397104	235	HIST2H2AB	Histone H2A	GO:0000228,GO:0000785,GO:0000790,GO:0003674,GO:0003676,GO:0003677,GO:0005488,GO:0005575,GO:0005622,GO:0005623,GO:0005634,GO:0005694,GO:0006325,GO:0006342,GO:0006355,GO:0006996,GO:0008150,GO:0009889,GO:0009890,GO:0009892,GO:0009987,GO:0010468,GO:0010556,GO:0010558,GO:0010605,GO:0010629,GO:0016043,GO:0016458,GO:0019219,GO:0019222,GO:0031323,GO:0031324,GO:0031326,GO:0031327,GO:0031974,GO:0031981,GO:…	Histone,Histone_H2A_C
Cluster-185540.0	25	28	75	4	412	446	2.00767	2.37035	6.2897	0.285556	31.091	36.0416	189	FAU	Belongs to the eukaryotic ribosomal protein eS30 family	GO:0000184,GO:0000956,GO:0002181,GO:0002227,GO:0002251,GO:0002376,GO:0002385,GO:0003674,GO:0003676,GO:0003723,GO:0003735,GO:0005198,GO:0005488,GO:0005575,GO:0005576,GO:0005615,GO:0005622,GO:0005623,GO:0005634,GO:0005654,GO:0005737,GO:0005829,GO:0005840,GO:0006139,GO:0006401,GO:0006402,GO:0006412,GO:0006413,GO:0006518,GO:0006605,GO:0006612,GO:0006613,GO:0006614,GO:0006725,GO:0006807,GO:0006810,GO:…	Ribosomal_S30,ubiquitin	Ribosomal S30-Ubiquitin-4
Cluster-196910.0	151.689	87.159	112.796	27.449	69.133	17.336	9.76807	8.97358	11.9367	2.60918	5.43806	1.64096	244	H2AFX	chromatin silencing	GO:0000003,GO:0000228,GO:0000724,GO:0000725,GO:0000785,GO:0000790,GO:0000793,GO:0000794,GO:0000803,GO:0001673,GO:0001741,GO:0003674,GO:0003676,GO:0003677,GO:0003684,GO:0005488,GO:0005515,GO:0005575,GO:0005622,GO:0005623,GO:0005634,GO:0005654,GO:0005657,GO:0005694,GO:0005813,GO:0005815,GO:0005856,GO:0006139,GO:0006259,GO:0006281,GO:0006302,GO:0006310,GO:0006325,GO:0006342,GO:0006355,GO:0006725,GO:…	Histone,Histone_H2A_C	Histone-H2A-C-5
Cluster-196910.1	440.31	735.841	744.203	194.551	414.868	248.664	26.0969	52.2176	48.2893	10.1443	22.8074	16.0085	239	H2AFX	chromatin silencing	GO:0000003,GO:0000228,GO:0000724,GO:0000725,GO:0000785,GO:0000790,GO:0000793,GO:0000794,GO:0000803,GO:0001673,GO:0001741,GO:0003674,GO:0003676,GO:0003677,GO:0003684,GO:0005488,GO:0005515,GO:0005575,GO:0005622,GO:0005623,GO:0005634,GO:0005654,GO:0005657,GO:0005694,GO:0005813,GO:0005815,GO:0005856,GO:0006139,GO:0006259,GO:0006281,GO:0006302,GO:0006310,GO:0006325,GO:0006342,GO:0006355,GO:0006725,GO:…	Histone,Histone_H2A_C
Cluster-199491.0	5	0	0	0	4	0	1.08108	0	0	0	0.782173	0	182	NA	C-terminus of histone H2A	GO:0000228,GO:0000785,GO:0000790,GO:0003674,GO:0003676,GO:0003677,GO:0005488,GO:0005575,GO:0005622,GO:0005623,GO:0005634,GO:0005694,GO:0006325,GO:0006342,GO:0006355,GO:0006996,GO:0008150,GO:0009889,GO:0009890,GO:0009892,GO:0009987,GO:0010468,GO:0010556,GO:0010558,GO:0010605,GO:0010629,GO:0016043,GO:0016458,GO:0019219,GO:0019222,GO:0031323,GO:0031324,GO:0031326,GO:0031327,GO:0031974,GO:0031981,GO:…	Histone
Cluster-241951.0	1	3.503	1	2	0.5	4	0.121817	0.446302	0.125694	0.216007	0.055989	0.477916	61.6	CAMP	Cathelicidin antimicrobial peptide	GO:0001775,GO:0001817,GO:0001819,GO:0001878,GO:0001906,GO:0001932,GO:0001934,GO:0002227,GO:0002251,GO:0002252,GO:0002263,GO:0002274,GO:0002275,GO:0002283,GO:0002366,GO:0002376,GO:0002385,GO:0002443,GO:0002444,GO:0002446,GO:0002544,GO:0002791,GO:0002793,GO:0005575,GO:0005576,GO:0005615,GO:0005622,GO:0005623,GO:0005737,GO:0006810,GO:0006887,GO:0006950,GO:0006952,GO:0006954,GO:0006955,GO:0006959,GO:…	Cathelicidins
Cluster-241951.1	0	9.497	0	2	0.5	0	0	1.21007	0	0.216007	0.055989	0	60.8	CAMP	Cathelicidin antimicrobial peptide	GO:0001775,GO:0001817,GO:0001819,GO:0001878,GO:0001906,GO:0001932,GO:0001934,GO:0002227,GO:0002251,GO:0002252,GO:0002263,GO:0002274,GO:0002275,GO:0002283,GO:0002366,GO:0002376,GO:0002385,GO:0002443,GO:0002444,GO:0002446,GO:0002544,GO:0002791,GO:0002793,GO:0005575,GO:0005576,GO:0005615,GO:0005622,GO:0005623,GO:0005737,GO:0006810,GO:0006887,GO:0006950,GO:0006952,GO:0006954,GO:0006955,GO:0006959,GO:…	Cathelicidins
Cluster-96190.0	0	2	1	4	0	0	0	0.532065	0.223922	0.771285	0	0	171	HIST2H2AA4	C-terminus of histone H2A	NA	Histone	Histone-1
