# Supplementary material for: Novel antimicrobial peptides and peptide-microbiome crosstalk in Appalachian salamander skin
Source: NPJ Biofilms Microbiomes. 2025 Nov 20;11:213. doi: 10.1038/s41522-025-00837-0 (PMC12635268; doi:10.1038/s41522-025-00837-0)
Supplement: Supplementary file 7 — TableS5-NvirTranscripts [file 41522_2025_837_MOESM7_ESM.xlsx]

## Sheet: Table_S10_DIA-DDA-SalID-Inj 
Species	SampleID	Injection	Method
bislineata	DMP18	y	DDA
bislineata	DMP19	y	DDA
bislineata	DMP20	y	DDA
bislineata	DMP21	y	DDA
bislineata	DMP22	y	DDA
bislineata	HOQ01	y	DDA
bislineata	HOQ02	y	DDA
bislineata	HOQ06	y	DDA
bislineata	HOQ09	n	DDA
bislineata	HOQ14	n	DDA
bislineata	POSH74	y	DDA
bislineata	POSH76	y	DDA
bislineata	POSH77	y	DDA
bislineata	POSH80	y	DDA
bislineata	SRBR14	y	DDA
bislineata	SRBR17	y	DDA
cinereus	DMP26	y	DDA
viridescens	GAR06	y	DDA
viridescens	LEEP27	y	DDA
bislineata	DMP18	y	DIA
bislineata	DMP19	y	DIA
bislineata	DMP20	y	DIA
bislineata	DMP21	y	DIA
bislineata	DMP22	y	DIA
bislineata	HOQ01	y	DIA
bislineata	HOQ02	y	DIA
bislineata	HOQ06	y	DIA
bislineata	HOQ09	n	DIA
bislineata	POSH74	y	DIA
bislineata	POSH76	y	DIA
bislineata	POSH77	y	DIA
bislineata	POSH80	y	DIA
bislineata	POSH81	y	DIA
bislineata	POSH82	y	DIA
bislineata	SRBR14	y	DIA
bislineata	SRBR15	y	DIA
bislineata	SRBR17	y	DIA
bislineata	TIH05	y	DIA
cinereus	POSH61	y	DIA
cinereus	POSH64	y	DIA
cinereus	POSH65	y	DIA
cinereus	POSH71	y	DIA
cinereus	TIMR08	y	DIA
viridescens	GAR19	n	DIA
viridescens	LEEP25	y	DIA
viridescens	SRR09	y	DIA
