# Supplementary material for: Novel antimicrobial peptides and peptide-microbiome crosstalk in Appalachian salamander skin
Source: NPJ Biofilms Microbiomes. 2025 Nov 20;11:213. doi: 10.1038/s41522-025-00837-0 (PMC12635268; doi:10.1038/s41522-025-00837-0)
Supplement: Supplementary file 8 — TableS7-DIA-Peptides [file 41522_2025_837_MOESM8_ESM.xlsx]

## Sheet: Table_S3-Qvalue_PepsumDIA_FINAL
merge_id	SeqNo	filename	Organism	Species	database	SampleID	Acetycholine_Injection	Protein.Accession	Base.Sequence	Consensus Sequence	PSMsum	Source_species	Protein_name	Protein Consensus	Reference	Ampir_prob_AMP	emapper_Description	emapper_Preferred_name	emapper_PFAMs	usearch_target	usearch_q_cov	usearch_perc_id	ClusterNo	ClusterSubunit	PeptideCluster	PeptideClass
192_6997_042022_salamander66_Eurycea_bislineata	192	6997_042022_salamander66	Eurycea bislineata	bislineata	unique_AMPs	POSH76	Y	DADP_SP_P86812|DADP_SP_P86813|DADP_SP_P86814|DADP_SP_P86815|DADP_SP_P86816|DADP_SP_P86817|DADP_SP_P86818	APPGFTPFR	APPGFTPFR	795839	Physalaemus signifer|Physalaemus signifer|Physalaemus signifer|Physalaemus signifer|Physalaemus signifer|Physalaemus signifer|Physalaemus signifer	[Ala1,Thr6]-bradykinin|[Ala1,Thr6]-bradykinyl-Ser|[Ala1,Thr6]-bradykinyl-Ser,Lys|[Ala1,Thr6]-bradykinyl-Ser,Lys,Ala,Val|[Ala1,Thr6,Ala11]-phyllokinin|[Ala1,Thr6,Asp11]-phyllokinin|[Ala1,Thr6]-phyllokinin	[Ala1,Thr6]-bradykinin	NA|NA|NA|NA|NA|NA|NA	NA	NA	NA	NA	NA	NA	NA	38	Ebis_Kinin-like_38	Kinin-like_38	Kinin-like
13_6997_042022_salamander4_Eurycea_bislineata	13	6997_042022_salamander4	Eurycea bislineata	bislineata	unique_AMPs	DMP19	Y	DADP_SP_P86035	RPPGFDPFR	RPPGFDPFR	231756	Pelophylax ridibundus	[Asp6]-bradykinin	[Asp6]-bradykinin	https://pubmed.ncbi.nlm.nih.gov/18855342/	NA	NA	NA	NA	NA	NA	NA	36	Ebis_Kinin-like_36	Kinin-like_36	Kinin-like
30_6997_042022_salamander5_Eurycea_bislineata	30	6997_042022_salamander5	Eurycea bislineata	bislineata	unique_AMPs	DMP20	Y	DADP_SP_P86035	RPPGFDPFR	RPPGFDPFR	1.36192e+06	Pelophylax ridibundus	[Asp6]-bradykinin	[Asp6]-bradykinin	https://pubmed.ncbi.nlm.nih.gov/18855342/	NA	NA	NA	NA	NA	NA	NA	36	Ebis_Kinin-like_36	Kinin-like_36	Kinin-like
61_6997_042022_salamander6_Eurycea_bislineata	61	6997_042022_salamander6	Eurycea bislineata	bislineata	unique_AMPs	DMP21	Y	DADP_SP_P86035	RPPGFDPFR	RPPGFDPFR	5.3061e+07	Pelophylax ridibundus	[Asp6]-bradykinin	[Asp6]-bradykinin	https://pubmed.ncbi.nlm.nih.gov/18855342/	NA	NA	NA	NA	NA	NA	NA	36	Ebis_Kinin-like_36	Kinin-like_36	Kinin-like
120_6997_042022_salamander43_Eurycea_bislineata	120	6997_042022_salamander43	Eurycea bislineata	bislineata	unique_AMPs	HOQ01	Y	DADP_SP_P86035	RPPGFDPFR	RPPGFDPFR	694451	Pelophylax ridibundus	[Asp6]-bradykinin	[Asp6]-bradykinin	https://pubmed.ncbi.nlm.nih.gov/18855342/	NA	NA	NA	NA	NA	NA	NA	36	Ebis_Kinin-like_36	Kinin-like_36	Kinin-like
202_6997_042022_salamander66_Eurycea_bislineata	202	6997_042022_salamander66	Eurycea bislineata	bislineata	unique_AMPs	POSH76	Y	DADP_SP_P86035	RPPGFDPFR	RPPGFDPFR	9.04114e+06	Pelophylax ridibundus	[Asp6]-bradykinin	[Asp6]-bradykinin	https://pubmed.ncbi.nlm.nih.gov/18855342/	NA	NA	NA	NA	NA	NA	NA	36	Ebis_Kinin-like_36	Kinin-like_36	Kinin-like
318_6997_042022_salamander77_Eurycea_bislineata	318	6997_042022_salamander77	Eurycea bislineata	bislineata	unique_AMPs	SRBR14	Y	DADP_SP_P86035	RPPGFDPFR	RPPGFDPFR	1.56401e+07	Pelophylax ridibundus	[Asp6]-bradykinin	[Asp6]-bradykinin	https://pubmed.ncbi.nlm.nih.gov/18855342/	NA	NA	NA	NA	NA	NA	NA	36	Ebis_Kinin-like_36	Kinin-like_36	Kinin-like
357_6997_042022_salamander79_Eurycea_bislineata	357	6997_042022_salamander79	Eurycea bislineata	bislineata	unique_AMPs	SRBR17	Y	DADP_SP_P86035	RPPGFDPFR	RPPGFDPFR	8.50087e+07	Pelophylax ridibundus	[Asp6]-bradykinin	[Asp6]-bradykinin	https://pubmed.ncbi.nlm.nih.gov/18855342/	NA	NA	NA	NA	NA	NA	NA	36	Ebis_Kinin-like_36	Kinin-like_36	Kinin-like
399_6997_042022_salamander87_Eurycea_bislineata	399	6997_042022_salamander87	Eurycea bislineata	bislineata	unique_AMPs	TIH05	Y	DADP_SP_P86035	RPPGFDPFR	RPPGFDPFR	1.59872e+07	Pelophylax ridibundus	[Asp6]-bradykinin	[Asp6]-bradykinin	https://pubmed.ncbi.nlm.nih.gov/18855342/	NA	NA	NA	NA	NA	NA	NA	36	Ebis_Kinin-like_36	Kinin-like_36	Kinin-like
10_6997_042022_salamander4_Eurycea_bislineata	10	6997_042022_salamander4	Eurycea bislineata	bislineata	unique_AMPs	DMP19	Y	DRAMP_01329	ASVPPGFTPFR	ASVPPGFTPFR	2.64638e+07	Amolops loloensis	Amolopin-5a	Amolopin-5a	NA	NA	NA	NA	NA	NA	NA	NA	16	Ebis_Kinin-like_16	Kinin-like_16	Kinin-like
29_6997_042022_salamander5_Eurycea_bislineata	29	6997_042022_salamander5	Eurycea bislineata	bislineata	unique_AMPs	DMP20	Y	DRAMP_01329	ASVPPGFTPFR	ASVPPGFTPFR	1.23529e+07	Amolops loloensis	Amolopin-5a	Amolopin-5a	NA	NA	NA	NA	NA	NA	NA	NA	16	Ebis_Kinin-like_16	Kinin-like_16	Kinin-like
50_6997_042022_salamander6_Eurycea_bislineata	50	6997_042022_salamander6	Eurycea bislineata	bislineata	unique_AMPs	DMP21	Y	DRAMP_01329	ASVPPGFTPFR	ASVPPGFTPFR	3.19201e+08	Amolops loloensis	Amolopin-5a	Amolopin-5a	NA	NA	NA	NA	NA	NA	NA	NA	16	Ebis_Kinin-like_16	Kinin-like_16	Kinin-like
88_6997_042022_salamander7_Eurycea_bislineata	88	6997_042022_salamander7	Eurycea bislineata	bislineata	unique_AMPs	DMP22	Y	DRAMP_01329	ASVPPGFTPFR	ASVPPGFTPFR	8.22347e+07	Amolops loloensis	Amolopin-5a	Amolopin-5a	NA	NA	NA	NA	NA	NA	NA	NA	16	Ebis_Kinin-like_16	Kinin-like_16	Kinin-like
113_6997_042022_salamander43_Eurycea_bislineata	113	6997_042022_salamander43	Eurycea bislineata	bislineata	unique_AMPs	HOQ01	Y	DRAMP_01329	ASVPPGFTPFR	ASVPPGFTPFR	6.75905e+06	Amolops loloensis	Amolopin-5a	Amolopin-5a	NA	NA	NA	NA	NA	NA	NA	NA	16	Ebis_Kinin-like_16	Kinin-like_16	Kinin-like
142_6997_042022_salamander44_Eurycea_bislineata	142	6997_042022_salamander44	Eurycea bislineata	bislineata	unique_AMPs	HOQ02	Y	DRAMP_01329	ASVPPGFTPFR	ASVPPGFTPFR	1.04937e+07	Amolops loloensis	Amolopin-5a	Amolopin-5a	NA	NA	NA	NA	NA	NA	NA	NA	16	Ebis_Kinin-like_16	Kinin-like_16	Kinin-like
159_6997_042022_salamander45_Eurycea_bislineata	159	6997_042022_salamander45	Eurycea bislineata	bislineata	unique_AMPs	HOQ06	Y	DRAMP_01329	ASVPPGFTPFR	ASVPPGFTPFR	4.99297e+06	Amolops loloensis	Amolopin-5a	Amolopin-5a	NA	NA	NA	NA	NA	NA	NA	NA	16	Ebis_Kinin-like_16	Kinin-like_16	Kinin-like
169_6997_042022_salamander46_Eurycea_bislineata	169	6997_042022_salamander46	Eurycea bislineata	bislineata	unique_AMPs	HOQ09	N	DRAMP_01329	ASVPPGFTPFR	ASVPPGFTPFR	988235	Amolops loloensis	Amolopin-5a	Amolopin-5a	NA	NA	NA	NA	NA	NA	NA	NA	16	Ebis_Kinin-like_16	Kinin-like_16	Kinin-like
177_6997_042022_salamander65_Eurycea_bislineata	177	6997_042022_salamander65	Eurycea bislineata	bislineata	unique_AMPs	POSH74	Y	DRAMP_01329	ASVPPGFTPFR	ASVPPGFTPFR	5.69666e+06	Amolops loloensis	Amolopin-5a	Amolopin-5a	NA	NA	NA	NA	NA	NA	NA	NA	16	Ebis_Kinin-like_16	Kinin-like_16	Kinin-like
194_6997_042022_salamander66_Eurycea_bislineata	194	6997_042022_salamander66	Eurycea bislineata	bislineata	unique_AMPs	POSH76	Y	DRAMP_01329	ASVPPGFTPFR	ASVPPGFTPFR	1.16127e+06	Amolops loloensis	Amolopin-5a	Amolopin-5a	NA	NA	NA	NA	NA	NA	NA	NA	16	Ebis_Kinin-like_16	Kinin-like_16	Kinin-like
227_6997_042022_salamander67_Eurycea_bislineata	227	6997_042022_salamander67	Eurycea bislineata	bislineata	unique_AMPs	POSH77	Y	DRAMP_01329	ASVPPGFTPFR	ASVPPGFTPFR	5.96694e+06	Amolops loloensis	Amolopin-5a	Amolopin-5a	NA	NA	NA	NA	NA	NA	NA	NA	16	Ebis_Kinin-like_16	Kinin-like_16	Kinin-like
262_6997_042022_salamander69_Eurycea_bislineata	262	6997_042022_salamander69	Eurycea bislineata	bislineata	unique_AMPs	POSH80	Y	DRAMP_01329	ASVPPGFTPFR	ASVPPGFTPFR	1.69548e+07	Amolops loloensis	Amolopin-5a	Amolopin-5a	NA	NA	NA	NA	NA	NA	NA	NA	16	Ebis_Kinin-like_16	Kinin-like_16	Kinin-like
290_6997_042022_salamander71_Eurycea_bislineata	290	6997_042022_salamander71	Eurycea bislineata	bislineata	unique_AMPs	POSH82	Y	DRAMP_01329	ASVPPGFTPFR	ASVPPGFTPFR	182582	Amolops loloensis	Amolopin-5a	Amolopin-5a	NA	NA	NA	NA	NA	NA	NA	NA	16	Ebis_Kinin-like_16	Kinin-like_16	Kinin-like
304_6997_042022_salamander77_Eurycea_bislineata	304	6997_042022_salamander77	Eurycea bislineata	bislineata	unique_AMPs	SRBR14	Y	DRAMP_01329	ASVPPGFTPFR	ASVPPGFTPFR	4.05201e+08	Amolops loloensis	Amolopin-5a	Amolopin-5a	NA	NA	NA	NA	NA	NA	NA	NA	16	Ebis_Kinin-like_16	Kinin-like_16	Kinin-like
349_6997_042022_salamander79_Eurycea_bislineata	349	6997_042022_salamander79	Eurycea bislineata	bislineata	unique_AMPs	SRBR17	Y	DRAMP_01329	ASVPPGFTPFR	ASVPPGFTPFR	2.82484e+08	Amolops loloensis	Amolopin-5a	Amolopin-5a	NA	NA	NA	NA	NA	NA	NA	NA	16	Ebis_Kinin-like_16	Kinin-like_16	Kinin-like
383_6997_042022_salamander87_Eurycea_bislineata	383	6997_042022_salamander87	Eurycea bislineata	bislineata	unique_AMPs	TIH05	Y	DRAMP_01329	ASVPPGFTPFR	ASVPPGFTPFR	1.63301e+07	Amolops loloensis	Amolopin-5a	Amolopin-5a	NA	NA	NA	NA	NA	NA	NA	NA	16	Ebis_Kinin-like_16	Kinin-like_16	Kinin-like
118_6997_042022_salamander43_Eurycea_bislineata	118	6997_042022_salamander43	Eurycea bislineata	bislineata	unique_AMPs	HOQ01	Y	DRAMP_01329	RASVPPGF	RASVPPGF	1.94962e+06	Amolops loloensis	Amolopin-5a	Amolopin-5a	NA	NA	NA	NA	NA	NA	NA	NA	16	Ebis_Kinin-like_16	Kinin-like_16	Kinin-like
201_6997_042022_salamander66_Eurycea_bislineata	201	6997_042022_salamander66	Eurycea bislineata	bislineata	unique_AMPs	POSH76	Y	DRAMP_01329	RASVPPGFTPFR	RASVPPGFTPFR	1.00923e+06	Amolops loloensis	Amolopin-5a	Amolopin-5a	NA	NA	NA	NA	NA	NA	NA	NA	16	Ebis_Kinin-like_16	Kinin-like_16	Kinin-like
237_6997_042022_salamander67_Eurycea_bislineata	237	6997_042022_salamander67	Eurycea bislineata	bislineata	unique_AMPs	POSH77	Y	DRAMP_01329	RASVPPGFTPFR	RASVPPGFTPFR	6.07295e+06	Amolops loloensis	Amolopin-5a	Amolopin-5a	NA	NA	NA	NA	NA	NA	NA	NA	16	Ebis_Kinin-like_16	Kinin-like_16	Kinin-like
268_6997_042022_salamander69_Eurycea_bislineata	268	6997_042022_salamander69	Eurycea bislineata	bislineata	unique_AMPs	POSH80	Y	DRAMP_01329	RASVPPGFTPFR	RASVPPGFTPFR	3.27162e+06	Amolops loloensis	Amolopin-5a	Amolopin-5a	NA	NA	NA	NA	NA	NA	NA	NA	16	Ebis_Kinin-like_16	Kinin-like_16	Kinin-like
316_6997_042022_salamander77_Eurycea_bislineata	316	6997_042022_salamander77	Eurycea bislineata	bislineata	unique_AMPs	SRBR14	Y	DRAMP_01329	RASVPPGFTPFR	RASVPPGFTPFR	3.86035e+07	Amolops loloensis	Amolopin-5a	Amolopin-5a	NA	NA	NA	NA	NA	NA	NA	NA	16	Ebis_Kinin-like_16	Kinin-like_16	Kinin-like
396_6997_042022_salamander87_Eurycea_bislineata	396	6997_042022_salamander87	Eurycea bislineata	bislineata	unique_AMPs	TIH05	Y	DRAMP_01329	RASVPPGFTPFR	RASVPPGFTPFR	4.01013e+06	Amolops loloensis	Amolopin-5a	Amolopin-5a	NA	NA	NA	NA	NA	NA	NA	NA	16	Ebis_Kinin-like_16	Kinin-like_16	Kinin-like
82_6997_042022_salamander6_Eurycea_bislineata	82	6997_042022_salamander6	Eurycea bislineata	bislineata	unique_AMPs	DMP21	Y	DRAMP_01329	SVPPGFTPFR	SVPPGFTPFR	6.38162e+06	Amolops loloensis	Amolopin-5a	Amolopin-5a	NA	NA	NA	NA	NA	NA	NA	NA	16	Ebis_Kinin-like_16	Kinin-like_16	Kinin-like
220_6997_042022_salamander66_Eurycea_bislineata	220	6997_042022_salamander66	Eurycea bislineata	bislineata	unique_AMPs	POSH76	Y	DRAMP_01329	SVPPGFTPFR	SVPPGFTPFR	319221	Amolops loloensis	Amolopin-5a	Amolopin-5a	NA	NA	NA	NA	NA	NA	NA	NA	16	Ebis_Kinin-like_16	Kinin-like_16	Kinin-like
257_6997_042022_salamander67_Eurycea_bislineata	257	6997_042022_salamander67	Eurycea bislineata	bislineata	unique_AMPs	POSH77	Y	DRAMP_01329	SVPPGFTPFR	SVPPGFTPFR	1.40995e+06	Amolops loloensis	Amolopin-5a	Amolopin-5a	NA	NA	NA	NA	NA	NA	NA	NA	16	Ebis_Kinin-like_16	Kinin-like_16	Kinin-like
335_6997_042022_salamander77_Eurycea_bislineata	335	6997_042022_salamander77	Eurycea bislineata	bislineata	unique_AMPs	SRBR14	Y	DRAMP_01329	SVPPGFTPFR	SVPPGFTPFR	1.2287e+06	Amolops loloensis	Amolopin-5a	Amolopin-5a	NA	NA	NA	NA	NA	NA	NA	NA	16	Ebis_Kinin-like_16	Kinin-like_16	Kinin-like
376_6997_042022_salamander79_Eurycea_bislineata	376	6997_042022_salamander79	Eurycea bislineata	bislineata	unique_AMPs	SRBR17	Y	DRAMP_01329	SVPPGFTPFR	SVPPGFTPFR	2.95035e+06	Amolops loloensis	Amolopin-5a	Amolopin-5a	NA	NA	NA	NA	NA	NA	NA	NA	16	Ebis_Kinin-like_16	Kinin-like_16	Kinin-like
417_6997_042022_salamander87_Eurycea_bislineata	417	6997_042022_salamander87	Eurycea bislineata	bislineata	unique_AMPs	TIH05	Y	DRAMP_01329	SVPPGFTPFR	SVPPGFTPFR	3.01964e+06	Amolops loloensis	Amolopin-5a	Amolopin-5a	NA	NA	NA	NA	NA	NA	NA	NA	16	Ebis_Kinin-like_16	Kinin-like_16	Kinin-like
222_6997_042022_salamander66_Eurycea_bislineata	222	6997_042022_salamander66	Eurycea bislineata	bislineata	unique_AMPs	POSH76	Y	DRAMP_01329	VPPGFTPFR	VPPGFTPFR	4.40624e+06	Amolops loloensis	Amolopin-5a	Amolopin-5a	NA	NA	NA	NA	NA	NA	NA	NA	16	Ebis_Kinin-like_16	Kinin-like_16	Kinin-like
260_6997_042022_salamander67_Eurycea_bislineata	260	6997_042022_salamander67	Eurycea bislineata	bislineata	unique_AMPs	POSH77	Y	DRAMP_01329	VPPGFTPFR	VPPGFTPFR	5.67222e+06	Amolops loloensis	Amolopin-5a	Amolopin-5a	NA	NA	NA	NA	NA	NA	NA	NA	16	Ebis_Kinin-like_16	Kinin-like_16	Kinin-like
7_6997_042022_salamander4_Eurycea_bislineata	7	6997_042022_salamander4	Eurycea bislineata	bislineata	unique_AMPs	DMP19	Y	DADP_SP_C4PLD1	ALPPGFTPFR	ALPPGFTPFR	5.64497e+06	Amolops wuyiensis	Amolopkinin PPB W2	Amolopkinin PPB W2	https://pubmed.ncbi.nlm.nih.gov/19428766/	NA	NA	NA	NA	NA	NA	NA	30	Ebis_Kinin-like_30	Kinin-like_30	Kinin-like
47_6997_042022_salamander6_Eurycea_bislineata	47	6997_042022_salamander6	Eurycea bislineata	bislineata	unique_AMPs	DMP21	Y	DADP_SP_C4PLD1	ALPPGFTPFR	ALPPGFTPFR	3.9459e+06	Amolops wuyiensis	Amolopkinin PPB W2	Amolopkinin PPB W2	https://pubmed.ncbi.nlm.nih.gov/19428766/	NA	NA	NA	NA	NA	NA	NA	30	Ebis_Kinin-like_30	Kinin-like_30	Kinin-like
111_6997_042022_salamander43_Eurycea_bislineata	111	6997_042022_salamander43	Eurycea bislineata	bislineata	unique_AMPs	HOQ01	Y	DADP_SP_C4PLD1	ALPPGFTPFR	ALPPGFTPFR	1.49089e+07	Amolops wuyiensis	Amolopkinin PPB W2	Amolopkinin PPB W2	https://pubmed.ncbi.nlm.nih.gov/19428766/	NA	NA	NA	NA	NA	NA	NA	30	Ebis_Kinin-like_30	Kinin-like_30	Kinin-like
140_6997_042022_salamander44_Eurycea_bislineata	140	6997_042022_salamander44	Eurycea bislineata	bislineata	unique_AMPs	HOQ02	Y	DADP_SP_C4PLD1	ALPPGFTPFR	ALPPGFTPFR	705323	Amolops wuyiensis	Amolopkinin PPB W2	Amolopkinin PPB W2	https://pubmed.ncbi.nlm.nih.gov/19428766/	NA	NA	NA	NA	NA	NA	NA	30	Ebis_Kinin-like_30	Kinin-like_30	Kinin-like
191_6997_042022_salamander66_Eurycea_bislineata	191	6997_042022_salamander66	Eurycea bislineata	bislineata	unique_AMPs	POSH76	Y	DADP_SP_C4PLD1	ALPPGFTPFR	ALPPGFTPFR	2.84167e+07	Amolops wuyiensis	Amolopkinin PPB W2	Amolopkinin PPB W2	https://pubmed.ncbi.nlm.nih.gov/19428766/	NA	NA	NA	NA	NA	NA	NA	30	Ebis_Kinin-like_30	Kinin-like_30	Kinin-like
224_6997_042022_salamander67_Eurycea_bislineata	224	6997_042022_salamander67	Eurycea bislineata	bislineata	unique_AMPs	POSH77	Y	DADP_SP_C4PLD1	ALPPGFTPFR	ALPPGFTPFR	5.0916e+06	Amolops wuyiensis	Amolopkinin PPB W2	Amolopkinin PPB W2	https://pubmed.ncbi.nlm.nih.gov/19428766/	NA	NA	NA	NA	NA	NA	NA	30	Ebis_Kinin-like_30	Kinin-like_30	Kinin-like
380_6997_042022_salamander87_Eurycea_bislineata	380	6997_042022_salamander87	Eurycea bislineata	bislineata	unique_AMPs	TIH05	Y	DADP_SP_C4PLD1	ALPPGFTPFR	ALPPGFTPFR	298702269	Amolops wuyiensis	Amolopkinin PPB W2	Amolopkinin PPB W2	https://pubmed.ncbi.nlm.nih.gov/19428766/	NA	NA	NA	NA	NA	NA	NA	30	Ebis_Kinin-like_30	Kinin-like_30	Kinin-like
282_6997_042022_salamander70_Eurycea_bislineata	282	6997_042022_salamander70	Eurycea bislineata	bislineata	unique_AMPs	POSH81	Y	DBAASP_8446	GIGGALLN	GIGGALLN	505262	Bombina variegata	Bombinin-BV	Bombinin-BV	https://pubmed.ncbi.nlm.nih.gov/25003126/	NA	NA	NA	NA	NA	NA	NA	42	Ebis_Bomb-like_42	Bombinin-like_42	Bombinin-like
351_6997_042022_salamander79_Eurycea_bislineata	351	6997_042022_salamander79	Eurycea bislineata	bislineata	unique_AMPs	SRBR17	Y	dbAMP_07085|dbAMP_07085|dbAMP_07294|dbAMP_07085|dbAMP_07085|dbAMP_07294	IRRPPGFSPFR	IRRPPGFSPFR	3.15121e+06	Odorrana schmackeri|Odorrana schmackeri|Odorrana grahami|Odorrana schmackeri|Odorrana schmackeri|Odorrana grahami	Kininogen-1|Kininogen-1|Bradykinin|Kininogen-1|Kininogen-1|Bradykinin	Bradykinin	https://pubmed.ncbi.nlm.nih.gov/12948838/|https://pubmed.ncbi.nlm.nih.gov/12948838/|NA|https://pubmed.ncbi.nlm.nih.gov/12948838/|https://pubmed.ncbi.nlm.nih.gov/12948838/|NA	NA	NA	NA	NA	NA	NA	NA	29	Ebis_Kinin-like_29	Kinin-like_29	Kinin-like
44_6997_042022_salamander6_Eurycea_bislineata	44	6997_042022_salamander6	Eurycea bislineata	bislineata	Ebis_AMPs_homology	DMP21	Y	sp55_NODE_48272_length_710_cov_10.297710_g33551_i0|tr_TRINITY_DN10214_c0_g1_i1	AAIMAAPAAGQAQ	AAIMAAPAAGQAQ	1.48232e+07	Eurycea bislineata|Eurycea bislineata	NA	Chemerin (Not Cath - mistake in PFAMs)	NA	0.003152305|0.003250788	Retinoic acid receptor responder|Retinoic acid receptor responder	RARRES2|RARRES2	Cathelicidins|Cathelicidins	NA|NA	NA|NA	NA|NA	7	Ebis_Cath-like_7	Cath-like_7	Chemerin
299_6997_042022_salamander77_Eurycea_bislineata	299	6997_042022_salamander77	Eurycea bislineata	bislineata	Ebis_AMPs_homology	SRBR14	Y	sp55_NODE_48272_length_710_cov_10.297710_g33551_i0|tr_TRINITY_DN10214_c0_g1_i1	AAIMAAPAAGQAQ	AAIMAAPAAGQAQ	1.44226e+07	Eurycea bislineata|Eurycea bislineata	NA	Chemerin (Not Cath - mistake in PFAMs)	NA	0.003152305|0.003250788	Retinoic acid receptor responder|Retinoic acid receptor responder	RARRES2|RARRES2	Cathelicidins|Cathelicidins	NA|NA	NA|NA	NA|NA	7	Ebis_Cath-like_7	Cath-like_7	Chemerin
345_6997_042022_salamander79_Eurycea_bislineata	345	6997_042022_salamander79	Eurycea bislineata	bislineata	Ebis_AMPs_homology	SRBR17	Y	sp55_NODE_48272_length_710_cov_10.297710_g33551_i0|tr_TRINITY_DN10214_c0_g1_i1	AAIMAAPAAGQAQ	AAIMAAPAAGQAQ	2.57089e+07	Eurycea bislineata|Eurycea bislineata	NA	Chemerin (Not Cath - mistake in PFAMs)	NA	0.003152305|0.003250788	Retinoic acid receptor responder|Retinoic acid receptor responder	RARRES2|RARRES2	Cathelicidins|Cathelicidins	NA|NA	NA|NA	NA|NA	7	Ebis_Cath-like_7	Cath-like_7	Chemerin
377_6997_042022_salamander87_Eurycea_bislineata	377	6997_042022_salamander87	Eurycea bislineata	bislineata	Ebis_AMPs_homology	TIH05	Y	sp55_NODE_48272_length_710_cov_10.297710_g33551_i0|tr_TRINITY_DN10214_c0_g1_i1	AAIMAAPAAGQAQ	AAIMAAPAAGQAQ	459115	Eurycea bislineata|Eurycea bislineata	NA	Chemerin (Not Cath - mistake in PFAMs)	NA	0.003152305|0.003250788	Retinoic acid receptor responder|Retinoic acid receptor responder	RARRES2|RARRES2	Cathelicidins|Cathelicidins	NA|NA	NA|NA	NA|NA	7	Ebis_Cath-like_7	Cath-like_7	Chemerin
6_6997_042022_salamander4_Eurycea_bislineata	6	6997_042022_salamander4	Eurycea bislineata	bislineata	Ebis_AMPs_homology	DMP19	Y	sp55_NODE_48272_length_710_cov_10.297710_g33551_i0|tr_TRINITY_DN10214_c0_g1_i1	AIMAAPAAGQAQ	AIMAAPAAGQAQ	5.27934e+07	Eurycea bislineata|Eurycea bislineata	NA	Chemerin (Not Cath - mistake in PFAMs)	NA	0.003152305|0.003250788	Retinoic acid receptor responder|Retinoic acid receptor responder	RARRES2|RARRES2	Cathelicidins|Cathelicidins	NA|NA	NA|NA	NA|NA	7	Ebis_Cath-like_7	Cath-like_7	Chemerin
27_6997_042022_salamander5_Eurycea_bislineata	27	6997_042022_salamander5	Eurycea bislineata	bislineata	Ebis_AMPs_homology	DMP20	Y	sp55_NODE_48272_length_710_cov_10.297710_g33551_i0|tr_TRINITY_DN10214_c0_g1_i1	AIMAAPAAGQAQ	AIMAAPAAGQAQ	7.59561e+06	Eurycea bislineata|Eurycea bislineata	NA	Chemerin (Not Cath - mistake in PFAMs)	NA	0.003152305|0.003250788	Retinoic acid receptor responder|Retinoic acid receptor responder	RARRES2|RARRES2	Cathelicidins|Cathelicidins	NA|NA	NA|NA	NA|NA	7	Ebis_Cath-like_7	Cath-like_7	Chemerin
46_6997_042022_salamander6_Eurycea_bislineata	46	6997_042022_salamander6	Eurycea bislineata	bislineata	Ebis_AMPs_homology	DMP21	Y	sp55_NODE_48272_length_710_cov_10.297710_g33551_i0|tr_TRINITY_DN10214_c0_g1_i1	AIMAAPAAGQAQ	AIMAAPAAGQAQ	3.14891e+08	Eurycea bislineata|Eurycea bislineata	NA	Chemerin (Not Cath - mistake in PFAMs)	NA	0.003152305|0.003250788	Retinoic acid receptor responder|Retinoic acid receptor responder	RARRES2|RARRES2	Cathelicidins|Cathelicidins	NA|NA	NA|NA	NA|NA	7	Ebis_Cath-like_7	Cath-like_7	Chemerin
87_6997_042022_salamander7_Eurycea_bislineata	87	6997_042022_salamander7	Eurycea bislineata	bislineata	Ebis_AMPs_homology	DMP22	Y	sp55_NODE_48272_length_710_cov_10.297710_g33551_i0|tr_TRINITY_DN10214_c0_g1_i1	AIMAAPAAGQAQ	AIMAAPAAGQAQ	7.31603e+07	Eurycea bislineata|Eurycea bislineata	NA	Chemerin (Not Cath - mistake in PFAMs)	NA	0.003152305|0.003250788	Retinoic acid receptor responder|Retinoic acid receptor responder	RARRES2|RARRES2	Cathelicidins|Cathelicidins	NA|NA	NA|NA	NA|NA	7	Ebis_Cath-like_7	Cath-like_7	Chemerin
110_6997_042022_salamander43_Eurycea_bislineata	110	6997_042022_salamander43	Eurycea bislineata	bislineata	Ebis_AMPs_homology	HOQ01	Y	sp55_NODE_48272_length_710_cov_10.297710_g33551_i0|tr_TRINITY_DN10214_c0_g1_i1	AIMAAPAAGQAQ	AIMAAPAAGQAQ	2.90192e+07	Eurycea bislineata|Eurycea bislineata	NA	Chemerin (Not Cath - mistake in PFAMs)	NA	0.003152305|0.003250788	Retinoic acid receptor responder|Retinoic acid receptor responder	RARRES2|RARRES2	Cathelicidins|Cathelicidins	NA|NA	NA|NA	NA|NA	7	Ebis_Cath-like_7	Cath-like_7	Chemerin
139_6997_042022_salamander44_Eurycea_bislineata	139	6997_042022_salamander44	Eurycea bislineata	bislineata	Ebis_AMPs_homology	HOQ02	Y	sp55_NODE_48272_length_710_cov_10.297710_g33551_i0|tr_TRINITY_DN10214_c0_g1_i1	AIMAAPAAGQAQ	AIMAAPAAGQAQ	5.2868e+06	Eurycea bislineata|Eurycea bislineata	NA	Chemerin (Not Cath - mistake in PFAMs)	NA	0.003152305|0.003250788	Retinoic acid receptor responder|Retinoic acid receptor responder	RARRES2|RARRES2	Cathelicidins|Cathelicidins	NA|NA	NA|NA	NA|NA	7	Ebis_Cath-like_7	Cath-like_7	Chemerin
176_6997_042022_salamander65_Eurycea_bislineata	176	6997_042022_salamander65	Eurycea bislineata	bislineata	Ebis_AMPs_homology	POSH74	Y	sp55_NODE_48272_length_710_cov_10.297710_g33551_i0|tr_TRINITY_DN10214_c0_g1_i1	AIMAAPAAGQAQ	AIMAAPAAGQAQ	4.44638e+06	Eurycea bislineata|Eurycea bislineata	NA	Chemerin (Not Cath - mistake in PFAMs)	NA	0.003152305|0.003250788	Retinoic acid receptor responder|Retinoic acid receptor responder	RARRES2|RARRES2	Cathelicidins|Cathelicidins	NA|NA	NA|NA	NA|NA	7	Ebis_Cath-like_7	Cath-like_7	Chemerin
190_6997_042022_salamander66_Eurycea_bislineata	190	6997_042022_salamander66	Eurycea bislineata	bislineata	Ebis_AMPs_homology	POSH76	Y	sp55_NODE_48272_length_710_cov_10.297710_g33551_i0|tr_TRINITY_DN10214_c0_g1_i1	AIMAAPAAGQAQ	AIMAAPAAGQAQ	5.15244e+07	Eurycea bislineata|Eurycea bislineata	NA	Chemerin (Not Cath - mistake in PFAMs)	NA	0.003152305|0.003250788	Retinoic acid receptor responder|Retinoic acid receptor responder	RARRES2|RARRES2	Cathelicidins|Cathelicidins	NA|NA	NA|NA	NA|NA	7	Ebis_Cath-like_7	Cath-like_7	Chemerin
223_6997_042022_salamander67_Eurycea_bislineata	223	6997_042022_salamander67	Eurycea bislineata	bislineata	Ebis_AMPs_homology	POSH77	Y	sp55_NODE_48272_length_710_cov_10.297710_g33551_i0|tr_TRINITY_DN10214_c0_g1_i1	AIMAAPAAGQAQ	AIMAAPAAGQAQ	3.95221e+07	Eurycea bislineata|Eurycea bislineata	NA	Chemerin (Not Cath - mistake in PFAMs)	NA	0.003152305|0.003250788	Retinoic acid receptor responder|Retinoic acid receptor responder	RARRES2|RARRES2	Cathelicidins|Cathelicidins	NA|NA	NA|NA	NA|NA	7	Ebis_Cath-like_7	Cath-like_7	Chemerin
302_6997_042022_salamander77_Eurycea_bislineata	302	6997_042022_salamander77	Eurycea bislineata	bislineata	Ebis_AMPs_homology	SRBR14	Y	sp55_NODE_48272_length_710_cov_10.297710_g33551_i0|tr_TRINITY_DN10214_c0_g1_i1	AIMAAPAAGQAQ	AIMAAPAAGQAQ	2.07245e+08	Eurycea bislineata|Eurycea bislineata	NA	Chemerin (Not Cath - mistake in PFAMs)	NA	0.003152305|0.003250788	Retinoic acid receptor responder|Retinoic acid receptor responder	RARRES2|RARRES2	Cathelicidins|Cathelicidins	NA|NA	NA|NA	NA|NA	7	Ebis_Cath-like_7	Cath-like_7	Chemerin
347_6997_042022_salamander79_Eurycea_bislineata	347	6997_042022_salamander79	Eurycea bislineata	bislineata	Ebis_AMPs_homology	SRBR17	Y	sp55_NODE_48272_length_710_cov_10.297710_g33551_i0|tr_TRINITY_DN10214_c0_g1_i1	AIMAAPAAGQAQ	AIMAAPAAGQAQ	1.1667e+08	Eurycea bislineata|Eurycea bislineata	NA	Chemerin (Not Cath - mistake in PFAMs)	NA	0.003152305|0.003250788	Retinoic acid receptor responder|Retinoic acid receptor responder	RARRES2|RARRES2	Cathelicidins|Cathelicidins	NA|NA	NA|NA	NA|NA	7	Ebis_Cath-like_7	Cath-like_7	Chemerin
379_6997_042022_salamander87_Eurycea_bislineata	379	6997_042022_salamander87	Eurycea bislineata	bislineata	Ebis_AMPs_homology	TIH05	Y	sp55_NODE_48272_length_710_cov_10.297710_g33551_i0|tr_TRINITY_DN10214_c0_g1_i1	AIMAAPAAGQAQ	AIMAAPAAGQAQ	1.2257e+08	Eurycea bislineata|Eurycea bislineata	NA	Chemerin (Not Cath - mistake in PFAMs)	NA	0.003152305|0.003250788	Retinoic acid receptor responder|Retinoic acid receptor responder	RARRES2|RARRES2	Cathelicidins|Cathelicidins	NA|NA	NA|NA	NA|NA	7	Ebis_Cath-like_7	Cath-like_7	Chemerin
422_6997_042022_salamander40_Nothopthalmus_viridescens	422	6997_042022_salamander40	Nothopthalmus viridescens	viridescens	Nvir_AMPs_homology	GAR19	N	tr_TRINITY_DN217523_c0_g1_i1	ASNNNGVSNNNGASNNNG	ASNNNGVSNNNGASNNNG	1.13309e+06	Nothopthalmus viridescens	NA	Cathelicidins	NA	0.013605	Cathelicidin	CAMP	Cathelicidins	NA	NA	NA	3	Nvir_Cath-like_3	Cath-like_3	Cath-like
53_6997_042022_salamander6_Eurycea_bislineata	53	6997_042022_salamander6	Eurycea bislineata	bislineata	Ebis_AMPs_homology	DMP21	Y	sp55_NODE_48272_length_710_cov_10.297710_g33551_i0|tr_TRINITY_DN10214_c0_g1_i1	IMAAPAAGQAQ	IMAAPAAGQAQ	6.25301e+06	Eurycea bislineata|Eurycea bislineata	NA	Chemerin (Not Cath - mistake in PFAMs)	NA	0.003152305|0.003250788	Retinoic acid receptor responder|Retinoic acid receptor responder	RARRES2|RARRES2	Cathelicidins|Cathelicidins	NA|NA	NA|NA	NA|NA	7	Ebis_Cath-like_7	Cath-like_7	Chemerin
388_6997_042022_salamander87_Eurycea_bislineata	388	6997_042022_salamander87	Eurycea bislineata	bislineata	Ebis_AMPs_homology	TIH05	Y	sp55_NODE_48272_length_710_cov_10.297710_g33551_i0|tr_TRINITY_DN10214_c0_g1_i1	IMAAPAAGQAQ	IMAAPAAGQAQ	4.02327e+06	Eurycea bislineata|Eurycea bislineata	NA	Chemerin (Not Cath - mistake in PFAMs)	NA	0.003152305|0.003250788	Retinoic acid receptor responder|Retinoic acid receptor responder	RARRES2|RARRES2	Cathelicidins|Cathelicidins	NA|NA	NA|NA	NA|NA	7	Ebis_Cath-like_7	Cath-like_7	Chemerin
284_6997_042022_salamander70_Eurycea_bislineata	284	6997_042022_salamander70	Eurycea bislineata	bislineata	Ebis_AMPs_homology	POSH81	Y	bp_BINPACKER.305.9|sp55_NODE_28628_length_1347_cov_782.022446_g10604_i4|tr_TRINITY_DN562_c0_g1_i17|tr_TRINITY_DN562_c0_g1_i7|bp_BINPACKER.305.9|sp55_NODE_28628_length_1347_cov_782.022446_g10604_i4|tr_TRINITY_DN562_c0_g1_i17|tr_TRINITY_DN562_c0_g1_i7	KEGCKEIKGP	KEGCKEIKGP	1.2087e+06	Eurycea bislineata|Eurycea bislineata|Eurycea bislineata|Eurycea bislineata|Eurycea bislineata|Eurycea bislineata|Eurycea bislineata|Eurycea bislineata	NA	Cathelicidins	NA	0.029662532|0.05238075|0.035011881|0.024630948|0.029662532|0.05238075|0.035011881|0.024630948	Cathelicidin antimicrobial peptide|Cathelicidin|Cathelicidin antimicrobial peptide|play a role in the innate immune response|Cathelicidin antimicrobial peptide|Cathelicidin|Cathelicidin antimicrobial peptide|play a role in the innate immune response	CAMP|CAMP|CAMP|CAMP|CAMP|CAMP|CAMP|CAMP	Cathelicidins|Cathelicidins|Cathelicidins|Cathelicidins|Cathelicidins|Cathelicidins|Cathelicidins|Cathelicidins	NA|NA|NA|NA|NA|NA|NA|NA	NA|NA|NA|NA|NA|NA|NA|NA	NA|NA|NA|NA|NA|NA|NA|NA	35	Ebis_Cath-like_35	Cath-like_35	Cath-like
286_6997_042022_salamander70_Eurycea_bislineata	286	6997_042022_salamander70	Eurycea bislineata	bislineata	Ebis_AMPs_homology	POSH81	Y	sp55_NODE_31119_length_1224_cov_121.027374_g15916_i3	KEGSLSITGNLAP	KEGSLSITGNLAP	5.52975e+06	Eurycea bislineata	NA	Cathelicidins	NA	0.00678903	Cathelicidin	CAMP	Cathelicidins	NA	NA	NA	12	Ebis_Cath-like_12	Cath-like_12	Cath-like
161_6997_042022_salamander45_Eurycea_bislineata	161	6997_042022_salamander45	Eurycea bislineata	bislineata	Ebis_AMPs_homology	HOQ06	Y	tr_TRINITY_DN2122_c0_g1_i11|tr_TRINITY_DN2122_c0_g1_i8	LARSPLR	LARSPLR	1.57598e+06	Eurycea bislineata|Eurycea bislineata	NA	Cathelicidins	NA	0.017719403|0.014321597	defense response to bacterium|Cathelicidin antimicrobial peptide	CAMP|CAMP	Cathelicidins|Cathelicidins	NA|NA	NA|NA	NA|NA	77	Ebis_Cath-like_77	Cath-like_77	Cath-like
292_6997_042022_salamander71_Eurycea_bislineata	292	6997_042022_salamander71	Eurycea bislineata	bislineata	Ebis_AMPs_homology	POSH82	Y	tr_TRINITY_DN2122_c0_g1_i11|tr_TRINITY_DN2122_c0_g1_i8	LARSPLR	LARSPLR	332980	Eurycea bislineata|Eurycea bislineata	NA	Cathelicidins	NA	0.017719403|0.014321597	defense response to bacterium|Cathelicidin antimicrobial peptide	CAMP|CAMP	Cathelicidins|Cathelicidins	NA|NA	NA|NA	NA|NA	77	Ebis_Cath-like_77	Cath-like_77	Cath-like
429_6997_042022_salamander59_Plethodon_cinereus	429	6997_042022_salamander59	Plethodon cinereus	cinereus	Pcin_AMPs_homology	POSH64	Y	sp55_NODE_38817_length_1597_cov_6041.293774_g18574_i0|sp55_NODE_41298_length_1507_cov_6065.455234_g18574_i2|tr_TRINITY_DN2240_c0_g1_i22|tr_TRINITY_DN2240_c0_g1_i4	NANGASNANGASYANGASN	NANGASNANGASYANGASN	1.33684e+06	Plethodon cinereus|Plethodon cinereus|Plethodon cinereus|Plethodon cinereus	NA	Cathelicidins	NA	0.039154641|0.035669024|0.041717038|0.034133623	Cathelicidin antimicrobial peptide|Cathelicidin antimicrobial peptide|Cathelicidin antimicrobial peptide|Cathelicidin antimicrobial peptide	CAMP|CAMP|CAMP|CAMP	Cathelicidins|Cathelicidins|Cathelicidins|Cathelicidins	NA|NA|NA|NA	NA|NA|NA|NA	NA|NA|NA|NA	2	Pcin_Cath-like_2	Cath-like_2	Cath-like
430_6997_042022_salamander59_Plethodon_cinereus	430	6997_042022_salamander59	Plethodon cinereus	cinereus	Pcin_AMPs_homology	POSH64	Y	sp55_NODE_38817_length_1597_cov_6041.293774_g18574_i0|sp55_NODE_41298_length_1507_cov_6065.455234_g18574_i2|tr_TRINITY_DN2240_c0_g1_i22|tr_TRINITY_DN2240_c0_g1_i4	NANGASYANGASNANGAS	NANGASYANGASNANGAS	1.63104e+06	Plethodon cinereus|Plethodon cinereus|Plethodon cinereus|Plethodon cinereus	NA	Cathelicidins	NA	0.039154641|0.035669024|0.041717038|0.034133623	Cathelicidin antimicrobial peptide|Cathelicidin antimicrobial peptide|Cathelicidin antimicrobial peptide|Cathelicidin antimicrobial peptide	CAMP|CAMP|CAMP|CAMP	Cathelicidins|Cathelicidins|Cathelicidins|Cathelicidins	NA|NA|NA|NA	NA|NA|NA|NA	NA|NA|NA|NA	4	Pcin_Cath-like_4	Cath-like_4	Cath-like
432_6997_042022_salamander60_Plethodon_cinereus	432	6997_042022_salamander60	Plethodon cinereus	cinereus	Pcin_AMPs_homology	POSH65	Y	bp_BINPACKER.13252.1|sp55_NODE_42063_length_1481_cov_44.632539_g20183_i0|bp_BINPACKER.13252.1|sp55_NODE_42063_length_1481_cov_44.632539_g20183_i0|bp_BINPACKER.13252.1|sp55_NODE_42063_length_1481_cov_44.632539_g20183_i0|bp_BINPACKER.13252.1|sp55_NODE_42063_length_1481_cov_44.632539_g20183_i0|bp_BINPACKER.13252.1|sp55_NODE_42063_length_1481_cov_44.632539_g20183_i0|bp_BINPACKER.13252.1|sp55_NODE_420…	QPIGKKCTGGINCKKGPPRLKPG	QPIGKKCTGGINCKKGPPRLKPG	723979	Plethodon cinereus|Plethodon cinereus|Plethodon cinereus|Plethodon cinereus|Plethodon cinereus|Plethodon cinereus|Plethodon cinereus|Plethodon cinereus|Plethodon cinereus|Plethodon cinereus|Plethodon cinereus|Plethodon cinereus|Plethodon cinereus|Plethodon cinereus|Plethodon cinereus|Plethodon cinereus|Plethodon cinereus|Plethodon cinereus|Plethodon cinereus|Plethodon cinereus	NA	Cathelicidins	NA	0.026459638|0.029457607|0.026459638|0.029457607|0.026459638|0.029457607|0.026459638|0.029457607|0.026459638|0.029457607|0.026459638|0.029457607|0.026459638|0.029457607|0.026459638|0.029457607|0.026459638|0.029457607|0.026459638|0.029457607	Cathelicidin|Cathelicidin|Cathelicidin|Cathelicidin|Cathelicidin|Cathelicidin|Cathelicidin|Cathelicidin|Cathelicidin|Cathelicidin|Cathelicidin|Cathelicidin|Cathelicidin|Cathelicidin|Cathelicidin|Cathelicidin|Cathelicidin|Cathelicidin|Cathelicidin|Cathelicidin	CAMP|CAMP|CAMP|CAMP|CAMP|CAMP|CAMP|CAMP|CAMP|CAMP|CAMP|CAMP|CAMP|CAMP|CAMP|CAMP|CAMP|CAMP|CAMP|CAMP	Cathelicidins|Cathelicidins|Cathelicidins|Cathelicidins|Cathelicidins|Cathelicidins|Cathelicidins|Cathelicidins|Cathelicidins|Cathelicidins|Cathelicidins|Cathelicidins|Cathelicidins|Cathelicidins|Cathelicidins|Cathelicidins|Cathelicidins|Cathelicidins|Cathelicidins|Cathelicidins	NA|NA|NA|NA|NA|NA|NA|NA|NA|NA|NA|NA|NA|NA|NA|NA|NA|NA|NA|NA	NA|NA|NA|NA|NA|NA|NA|NA|NA|NA|NA|NA|NA|NA|NA|NA|NA|NA|NA|NA	NA|NA|NA|NA|NA|NA|NA|NA|NA|NA|NA|NA|NA|NA|NA|NA|NA|NA|NA|NA	1	Pcin_Cath-like_1	Cath-like_1	Cath-like
168_6997_042022_salamander45_Eurycea_bislineata	168	6997_042022_salamander45	Eurycea bislineata	bislineata	Ebis_AMPs_homology	HOQ06	Y	tr_TRINITY_DN2122_c0_g1_i11|tr_TRINITY_DN2122_c0_g1_i8	SLRSPLARSPLR	SLRSPLARSPLR	757046	Eurycea bislineata|Eurycea bislineata	NA	Cathelicidins	NA	0.017719403|0.014321597	defense response to bacterium|Cathelicidin antimicrobial peptide	CAMP|CAMP	Cathelicidins|Cathelicidins	NA|NA	NA|NA	NA|NA	15	Ebis_Cath-like_15	Cath-like_15	Cath-like
416_6997_042022_salamander87_Eurycea_bislineata	416	6997_042022_salamander87	Eurycea bislineata	bislineata	Ebis_AMPs_homology	TIH05	Y	tr_TRINITY_DN2122_c0_g1_i11|tr_TRINITY_DN2122_c0_g1_i8	SLRSPLARSPLR	SLRSPLARSPLR	1.84155e+07	Eurycea bislineata|Eurycea bislineata	NA	Cathelicidins	NA	0.017719403|0.014321597	defense response to bacterium|Cathelicidin antimicrobial peptide	CAMP|CAMP	Cathelicidins|Cathelicidins	NA|NA	NA|NA	NA|NA	15	Ebis_Cath-like_15	Cath-like_15	Cath-like
288_6997_042022_salamander70_Eurycea_bislineata	288	6997_042022_salamander70	Eurycea bislineata	bislineata	Ebis_AMPs_homology	POSH81	Y	bp_BINPACKER.280.2|sp55_NODE_28630_length_1347_cov_293.943498_g17908_i0	KTGAAPAAAAPAG	KTGAAPAAAAPAG	2.15728e+06	Eurycea bislineata|Eurycea bislineata	NA	Histone H2A	NA	0.860786761|0.861471746	chromatin silencing|chromatin silencing	H2AFX|H2AFX	Histone,Histone_H2A_C|Histone,Histone_H2A_C	DADP_SP_2965|DADP_SP_2965	14.38356164|14.28571429	95.2|100	13	Ebis_H2A_13	H2A_13	H2A
289_6997_042022_salamander70_Eurycea_bislineata	289	6997_042022_salamander70	Eurycea bislineata	bislineata	Ebis_AMPs_homology	POSH81	Y	bp_BINPACKER.280.2|sp55_NODE_28630_length_1347_cov_293.943498_g17908_i0	TGAAPAA	TGAAPAA	3.41257e+06	Eurycea bislineata|Eurycea bislineata	NA	Histone H2A	NA	0.860786761|0.861471746	chromatin silencing|chromatin silencing	H2AFX|H2AFX	Histone,Histone_H2A_C|Histone,Histone_H2A_C	DADP_SP_2965|DADP_SP_2965	14.38356164|14.28571429	95.2|100	106	Ebis_H2A_106	H2A_106	H2A
307_6997_042022_salamander77_Eurycea_bislineata	307	6997_042022_salamander77	Eurycea bislineata	bislineata	unique_AMPs	SRBR14	Y	DADP_SP_D7PK42	FPRPPGFTPFR	FPRPPGFTPFR	1.15552e+06	Hylarana temporalis	Hylaranakinin TE	Hylaranakinin TE	https://pubmed.ncbi.nlm.nih.gov/26217102/	NA	NA	NA	NA	NA	NA	NA	25	Ebis_Kinin-like_25	Kinin-like_25	Kinin-like
385_6997_042022_salamander87_Eurycea_bislineata	385	6997_042022_salamander87	Eurycea bislineata	bislineata	unique_AMPs	TIH05	Y	DADP_SP_D7PK42	FPRPPGFTPFR	FPRPPGFTPFR	570389	Hylarana temporalis	Hylaranakinin TE	Hylaranakinin TE	https://pubmed.ncbi.nlm.nih.gov/26217102/	NA	NA	NA	NA	NA	NA	NA	25	Ebis_Kinin-like_25	Kinin-like_25	Kinin-like
55_6997_042022_salamander6_Eurycea_bislineata	55	6997_042022_salamander6	Eurycea bislineata	bislineata	unique_AMPs	DMP21	Y	DADP_SP_D7PK42	PPGFTPFRFA	PPGFTPFRFA	1.41524e+06	Hylarana temporalis	Hylaranakinin TE	Hylaranakinin TE	https://pubmed.ncbi.nlm.nih.gov/26217102/	NA	NA	NA	NA	NA	NA	NA	32	Ebis_Kinin-like_32	Kinin-like_32	Kinin-like
21_6997_042022_salamander4_Eurycea_bislineata	21	6997_042022_salamander4	Eurycea bislineata	bislineata	unique_AMPs	DMP19	Y	DADP_SP_D7PK42|DADP_SP_E2JDQ9|dbAMP_07066	RPPGFTP	RPPGFTP	5.41603e+06	Hylarana temporalis|Amolops ricketti|Lithobates pipiens	Hylaranakinin TE|Rickettin-WH1|Kininogen-1	Hylaranakinin TE	https://pubmed.ncbi.nlm.nih.gov/26217102/|NA|https://pubmed.ncbi.nlm.nih.gov/18164514/	NA	NA	NA	NA	NA	NA	NA	67	Ebis_Kinin-like_67	Kinin-like_67	Kinin-like
71_6997_042022_salamander6_Eurycea_bislineata	71	6997_042022_salamander6	Eurycea bislineata	bislineata	unique_AMPs	DMP21	Y	DADP_SP_D7PK42|DADP_SP_E2JDQ9|dbAMP_07066	RPPGFTP	RPPGFTP	5.74687e+06	Hylarana temporalis|Amolops ricketti|Lithobates pipiens	Hylaranakinin TE|Rickettin-WH1|Kininogen-1	Hylaranakinin TE	https://pubmed.ncbi.nlm.nih.gov/26217102/|NA|https://pubmed.ncbi.nlm.nih.gov/18164514/	NA	NA	NA	NA	NA	NA	NA	67	Ebis_Kinin-like_67	Kinin-like_67	Kinin-like
99_6997_042022_salamander7_Eurycea_bislineata	99	6997_042022_salamander7	Eurycea bislineata	bislineata	unique_AMPs	DMP22	Y	DADP_SP_D7PK42|DADP_SP_E2JDQ9|dbAMP_07066	RPPGFTP	RPPGFTP	2.12783e+06	Hylarana temporalis|Amolops ricketti|Lithobates pipiens	Hylaranakinin TE|Rickettin-WH1|Kininogen-1	Hylaranakinin TE	https://pubmed.ncbi.nlm.nih.gov/26217102/|NA|https://pubmed.ncbi.nlm.nih.gov/18164514/	NA	NA	NA	NA	NA	NA	NA	67	Ebis_Kinin-like_67	Kinin-like_67	Kinin-like
129_6997_042022_salamander43_Eurycea_bislineata	129	6997_042022_salamander43	Eurycea bislineata	bislineata	unique_AMPs	HOQ01	Y	DADP_SP_D7PK42|DADP_SP_E2JDQ9|dbAMP_07066	RPPGFTP	RPPGFTP	821861	Hylarana temporalis|Amolops ricketti|Lithobates pipiens	Hylaranakinin TE|Rickettin-WH1|Kininogen-1	Hylaranakinin TE	https://pubmed.ncbi.nlm.nih.gov/26217102/|NA|https://pubmed.ncbi.nlm.nih.gov/18164514/	NA	NA	NA	NA	NA	NA	NA	67	Ebis_Kinin-like_67	Kinin-like_67	Kinin-like
148_6997_042022_salamander44_Eurycea_bislineata	148	6997_042022_salamander44	Eurycea bislineata	bislineata	unique_AMPs	HOQ02	Y	DADP_SP_D7PK42|DADP_SP_E2JDQ9|dbAMP_07066	RPPGFTP	RPPGFTP	4.3494e+06	Hylarana temporalis|Amolops ricketti|Lithobates pipiens	Hylaranakinin TE|Rickettin-WH1|Kininogen-1	Hylaranakinin TE	https://pubmed.ncbi.nlm.nih.gov/26217102/|NA|https://pubmed.ncbi.nlm.nih.gov/18164514/	NA	NA	NA	NA	NA	NA	NA	67	Ebis_Kinin-like_67	Kinin-like_67	Kinin-like
210_6997_042022_salamander66_Eurycea_bislineata	210	6997_042022_salamander66	Eurycea bislineata	bislineata	unique_AMPs	POSH76	Y	DADP_SP_D7PK42|DADP_SP_E2JDQ9|dbAMP_07066	RPPGFTP	RPPGFTP	2.9999e+06	Hylarana temporalis|Amolops ricketti|Lithobates pipiens	Hylaranakinin TE|Rickettin-WH1|Kininogen-1	Hylaranakinin TE	https://pubmed.ncbi.nlm.nih.gov/26217102/|NA|https://pubmed.ncbi.nlm.nih.gov/18164514/	NA	NA	NA	NA	NA	NA	NA	67	Ebis_Kinin-like_67	Kinin-like_67	Kinin-like
4_6997_042022_salamander3_Eurycea_bislineata	4	6997_042022_salamander3	Eurycea bislineata	bislineata	unique_AMPs	DMP18	Y	DADP_SP_D7PK42|dbAMP_07066	RPPGFTPFR	RPPGFTPFR	695679	Hylarana temporalis|Lithobates pipiens	Hylaranakinin TE|Kininogen-1	Hylaranakinin TE	https://pubmed.ncbi.nlm.nih.gov/26217102/|https://pubmed.ncbi.nlm.nih.gov/18164514/	NA	NA	NA	NA	NA	NA	NA	10	Ebis_Kinin-like_10	Kinin-like_10	Kinin-like
23_6997_042022_salamander4_Eurycea_bislineata	23	6997_042022_salamander4	Eurycea bislineata	bislineata	unique_AMPs	DMP19	Y	DADP_SP_D7PK42|dbAMP_07066	RPPGFTPFR	RPPGFTPFR	8.22312e+07	Hylarana temporalis|Lithobates pipiens	Hylaranakinin TE|Kininogen-1	Hylaranakinin TE	https://pubmed.ncbi.nlm.nih.gov/26217102/|https://pubmed.ncbi.nlm.nih.gov/18164514/	NA	NA	NA	NA	NA	NA	NA	10	Ebis_Kinin-like_10	Kinin-like_10	Kinin-like
39_6997_042022_salamander5_Eurycea_bislineata	39	6997_042022_salamander5	Eurycea bislineata	bislineata	unique_AMPs	DMP20	Y	DADP_SP_D7PK42|dbAMP_07066	RPPGFTPFR	RPPGFTPFR	5.38352e+07	Hylarana temporalis|Lithobates pipiens	Hylaranakinin TE|Kininogen-1	Hylaranakinin TE	https://pubmed.ncbi.nlm.nih.gov/26217102/|https://pubmed.ncbi.nlm.nih.gov/18164514/	NA	NA	NA	NA	NA	NA	NA	10	Ebis_Kinin-like_10	Kinin-like_10	Kinin-like
74_6997_042022_salamander6_Eurycea_bislineata	74	6997_042022_salamander6	Eurycea bislineata	bislineata	unique_AMPs	DMP21	Y	DADP_SP_D7PK42|dbAMP_07066	RPPGFTPFR	RPPGFTPFR	5.32873e+08	Hylarana temporalis|Lithobates pipiens	Hylaranakinin TE|Kininogen-1	Hylaranakinin TE	https://pubmed.ncbi.nlm.nih.gov/26217102/|https://pubmed.ncbi.nlm.nih.gov/18164514/	NA	NA	NA	NA	NA	NA	NA	10	Ebis_Kinin-like_10	Kinin-like_10	Kinin-like
103_6997_042022_salamander7_Eurycea_bislineata	103	6997_042022_salamander7	Eurycea bislineata	bislineata	unique_AMPs	DMP22	Y	DADP_SP_D7PK42|dbAMP_07066	RPPGFTPFR	RPPGFTPFR	9.41871e+07	Hylarana temporalis|Lithobates pipiens	Hylaranakinin TE|Kininogen-1	Hylaranakinin TE	https://pubmed.ncbi.nlm.nih.gov/26217102/|https://pubmed.ncbi.nlm.nih.gov/18164514/	NA	NA	NA	NA	NA	NA	NA	10	Ebis_Kinin-like_10	Kinin-like_10	Kinin-like
134_6997_042022_salamander43_Eurycea_bislineata	134	6997_042022_salamander43	Eurycea bislineata	bislineata	unique_AMPs	HOQ01	Y	DADP_SP_D7PK42|dbAMP_07066	RPPGFTPFR	RPPGFTPFR	5.1925e+07	Hylarana temporalis|Lithobates pipiens	Hylaranakinin TE|Kininogen-1	Hylaranakinin TE	https://pubmed.ncbi.nlm.nih.gov/26217102/|https://pubmed.ncbi.nlm.nih.gov/18164514/	NA	NA	NA	NA	NA	NA	NA	10	Ebis_Kinin-like_10	Kinin-like_10	Kinin-like
154_6997_042022_salamander44_Eurycea_bislineata	154	6997_042022_salamander44	Eurycea bislineata	bislineata	unique_AMPs	HOQ02	Y	DADP_SP_D7PK42|dbAMP_07066	RPPGFTPFR	RPPGFTPFR	1.41303e+07	Hylarana temporalis|Lithobates pipiens	Hylaranakinin TE|Kininogen-1	Hylaranakinin TE	https://pubmed.ncbi.nlm.nih.gov/26217102/|https://pubmed.ncbi.nlm.nih.gov/18164514/	NA	NA	NA	NA	NA	NA	NA	10	Ebis_Kinin-like_10	Kinin-like_10	Kinin-like
165_6997_042022_salamander45_Eurycea_bislineata	165	6997_042022_salamander45	Eurycea bislineata	bislineata	unique_AMPs	HOQ06	Y	DADP_SP_D7PK42|dbAMP_07066	RPPGFTPFR	RPPGFTPFR	8.04912e+06	Hylarana temporalis|Lithobates pipiens	Hylaranakinin TE|Kininogen-1	Hylaranakinin TE	https://pubmed.ncbi.nlm.nih.gov/26217102/|https://pubmed.ncbi.nlm.nih.gov/18164514/	NA	NA	NA	NA	NA	NA	NA	10	Ebis_Kinin-like_10	Kinin-like_10	Kinin-like
173_6997_042022_salamander46_Eurycea_bislineata	173	6997_042022_salamander46	Eurycea bislineata	bislineata	unique_AMPs	HOQ09	N	DADP_SP_D7PK42|dbAMP_07066	RPPGFTPFR	RPPGFTPFR	2.97395e+06	Hylarana temporalis|Lithobates pipiens	Hylaranakinin TE|Kininogen-1	Hylaranakinin TE	https://pubmed.ncbi.nlm.nih.gov/26217102/|https://pubmed.ncbi.nlm.nih.gov/18164514/	NA	NA	NA	NA	NA	NA	NA	10	Ebis_Kinin-like_10	Kinin-like_10	Kinin-like
187_6997_042022_salamander65_Eurycea_bislineata	187	6997_042022_salamander65	Eurycea bislineata	bislineata	unique_AMPs	POSH74	Y	DADP_SP_D7PK42|dbAMP_07066	RPPGFTPFR	RPPGFTPFR	6.15529e+06	Hylarana temporalis|Lithobates pipiens	Hylaranakinin TE|Kininogen-1	Hylaranakinin TE	https://pubmed.ncbi.nlm.nih.gov/26217102/|https://pubmed.ncbi.nlm.nih.gov/18164514/	NA	NA	NA	NA	NA	NA	NA	10	Ebis_Kinin-like_10	Kinin-like_10	Kinin-like
215_6997_042022_salamander66_Eurycea_bislineata	215	6997_042022_salamander66	Eurycea bislineata	bislineata	unique_AMPs	POSH76	Y	DADP_SP_D7PK42|dbAMP_07066	RPPGFTPFR	RPPGFTPFR	1.83649e+08	Hylarana temporalis|Lithobates pipiens	Hylaranakinin TE|Kininogen-1	Hylaranakinin TE	https://pubmed.ncbi.nlm.nih.gov/26217102/|https://pubmed.ncbi.nlm.nih.gov/18164514/	NA	NA	NA	NA	NA	NA	NA	10	Ebis_Kinin-like_10	Kinin-like_10	Kinin-like
251_6997_042022_salamander67_Eurycea_bislineata	251	6997_042022_salamander67	Eurycea bislineata	bislineata	unique_AMPs	POSH77	Y	DADP_SP_D7PK42|dbAMP_07066	RPPGFTPFR	RPPGFTPFR	1.58899e+08	Hylarana temporalis|Lithobates pipiens	Hylaranakinin TE|Kininogen-1	Hylaranakinin TE	https://pubmed.ncbi.nlm.nih.gov/26217102/|https://pubmed.ncbi.nlm.nih.gov/18164514/	NA	NA	NA	NA	NA	NA	NA	10	Ebis_Kinin-like_10	Kinin-like_10	Kinin-like
277_6997_042022_salamander69_Eurycea_bislineata	277	6997_042022_salamander69	Eurycea bislineata	bislineata	unique_AMPs	POSH80	Y	DADP_SP_D7PK42|dbAMP_07066	RPPGFTPFR	RPPGFTPFR	3.53046e+07	Hylarana temporalis|Lithobates pipiens	Hylaranakinin TE|Kininogen-1	Hylaranakinin TE	https://pubmed.ncbi.nlm.nih.gov/26217102/|https://pubmed.ncbi.nlm.nih.gov/18164514/	NA	NA	NA	NA	NA	NA	NA	10	Ebis_Kinin-like_10	Kinin-like_10	Kinin-like
296_6997_042022_salamander71_Eurycea_bislineata	296	6997_042022_salamander71	Eurycea bislineata	bislineata	unique_AMPs	POSH82	Y	DADP_SP_D7PK42|dbAMP_07066	RPPGFTPFR	RPPGFTPFR	1.94688e+06	Hylarana temporalis|Lithobates pipiens	Hylaranakinin TE|Kininogen-1	Hylaranakinin TE	https://pubmed.ncbi.nlm.nih.gov/26217102/|https://pubmed.ncbi.nlm.nih.gov/18164514/	NA	NA	NA	NA	NA	NA	NA	10	Ebis_Kinin-like_10	Kinin-like_10	Kinin-like
330_6997_042022_salamander77_Eurycea_bislineata	330	6997_042022_salamander77	Eurycea bislineata	bislineata	unique_AMPs	SRBR14	Y	DADP_SP_D7PK42|dbAMP_07066	RPPGFTPFR	RPPGFTPFR	3.0998e+08	Hylarana temporalis|Lithobates pipiens	Hylaranakinin TE|Kininogen-1	Hylaranakinin TE	https://pubmed.ncbi.nlm.nih.gov/26217102/|https://pubmed.ncbi.nlm.nih.gov/18164514/	NA	NA	NA	NA	NA	NA	NA	10	Ebis_Kinin-like_10	Kinin-like_10	Kinin-like
371_6997_042022_salamander79_Eurycea_bislineata	371	6997_042022_salamander79	Eurycea bislineata	bislineata	unique_AMPs	SRBR17	Y	DADP_SP_D7PK42|dbAMP_07066	RPPGFTPFR	RPPGFTPFR	2.14371e+08	Hylarana temporalis|Lithobates pipiens	Hylaranakinin TE|Kininogen-1	Hylaranakinin TE	https://pubmed.ncbi.nlm.nih.gov/26217102/|https://pubmed.ncbi.nlm.nih.gov/18164514/	NA	NA	NA	NA	NA	NA	NA	10	Ebis_Kinin-like_10	Kinin-like_10	Kinin-like
411_6997_042022_salamander87_Eurycea_bislineata	411	6997_042022_salamander87	Eurycea bislineata	bislineata	unique_AMPs	TIH05	Y	DADP_SP_D7PK42|dbAMP_07066	RPPGFTPFR	RPPGFTPFR	4.29867e+08	Hylarana temporalis|Lithobates pipiens	Hylaranakinin TE|Kininogen-1	Hylaranakinin TE	https://pubmed.ncbi.nlm.nih.gov/26217102/|https://pubmed.ncbi.nlm.nih.gov/18164514/	NA	NA	NA	NA	NA	NA	NA	10	Ebis_Kinin-like_10	Kinin-like_10	Kinin-like
197_6997_042022_salamander66_Eurycea_bislineata	197	6997_042022_salamander66	Eurycea bislineata	bislineata	unique_AMPs	POSH76	Y	dbAMP_07085|dbAMP_07294	KRAGYARMIR	KRAGYARMIR	1.13556e+06	Odorrana schmackeri|Odorrana grahami	Kininogen-1|Bradykinin	Kininogen-1	https://pubmed.ncbi.nlm.nih.gov/12948838/|NA	NA	NA	NA	NA	NA	NA	NA	34	Ebis_Kinin-like_34	Kinin-like_34	Kinin-like
119_6997_042022_salamander43_Eurycea_bislineata	119	6997_042022_salamander43	Eurycea bislineata	bislineata	unique_AMPs	HOQ01	Y	dbAMP_07066	RMIRRPPGFTPFR	RMIRRPPGFTPFR	658118	Lithobates pipiens	Kininogen-1	Kininogen-1	https://pubmed.ncbi.nlm.nih.gov/18164514/	NA	NA	NA	NA	NA	NA	NA	10	Ebis_Kinin-like_10	Kinin-like_10	Kinin-like
397_6997_042022_salamander87_Eurycea_bislineata	397	6997_042022_salamander87	Eurycea bislineata	bislineata	unique_AMPs	TIH05	Y	dbAMP_07066	RMIRRPPGFTPFR	RMIRRPPGFTPFR	1.50483e+07	Lithobates pipiens	Kininogen-1	Kininogen-1	https://pubmed.ncbi.nlm.nih.gov/18164514/	NA	NA	NA	NA	NA	NA	NA	10	Ebis_Kinin-like_10	Kinin-like_10	Kinin-like
238_6997_042022_salamander67_Eurycea_bislineata	238	6997_042022_salamander67	Eurycea bislineata	bislineata	unique_AMPs	POSH77	Y	DADP_SP_P83056	RPAGFTPFR	RPAGFTPFR	1.10083e+06	Bombina variegata	Kininogen-1	Kininogen-1	https://pubmed.ncbi.nlm.nih.gov/12230583/	NA	NA	NA	NA	NA	NA	NA	40	Ebis_Kinin-like_40	Kinin-like_40	Kinin-like
398_6997_042022_salamander87_Eurycea_bislineata	398	6997_042022_salamander87	Eurycea bislineata	bislineata	unique_AMPs	TIH05	Y	DADP_SP_P83056	RPAGFTPFR	RPAGFTPFR	374197	Bombina variegata	Kininogen-1	Kininogen-1	https://pubmed.ncbi.nlm.nih.gov/12230583/	NA	NA	NA	NA	NA	NA	NA	40	Ebis_Kinin-like_40	Kinin-like_40	Kinin-like
14_6997_042022_salamander4_Eurycea_bislineata	14	6997_042022_salamander4	Eurycea bislineata	bislineata	unique_AMPs	DMP19	Y	DADP_SP_Q7T3L1|dbAMP_07066|dbAMP_07066|dbAMP_07066|dbAMP_08451|dbAMP_08451|dbAMP_08451|dbAMP_08451|dbAMP_08452|dbAMP_08452|dbAMP_08452|dbAMP_08453|dbAMP_08453|dbAMP_08453|dbAMP_07066|dbAMP_07066|dbAMP_07066|dbAMP_08451|dbAMP_08451|dbAMP_08451|dbAMP_08451|dbAMP_08452|dbAMP_08452|dbAMP_08452|dbAMP_08453|dbAMP_08453|dbAMP_08453	RPPGFSP	RPPGFSP	2.46141e+07	Bombina maxima|Lithobates pipiens|Lithobates pipiens|Lithobates pipiens|Sylvirana guentheri|Sylvirana guentheri|Sylvirana guentheri|Sylvirana guentheri|Sylvirana guentheri|Sylvirana guentheri|Sylvirana guentheri|Sylvirana guentheri|Sylvirana guentheri|Sylvirana guentheri|Lithobates pipiens|Lithobates pipiens|Lithobates pipiens|Sylvirana guentheri|Sylvirana guentheri|Sylvirana guentheri|Sylvirana …	Kininogen-1a|Kininogen-1|Kininogen-1|Kininogen-1|Preprobradykinin-2|Preprobradykinin-2|Preprobradykinin-2|Preprobradykinin-2|Preprobradykinin-1|Preprobradykinin-1|Preprobradykinin-1|Preprobradykinin-3|Preprobradykinin-3|Preprobradykinin-3|Kininogen-1|Kininogen-1|Kininogen-1|Preprobradykinin-2|Preprobradykinin-2|Preprobradykinin-2|Preprobradykinin-2|Preprobradykinin-1|Preprobradykinin-1|Preprobrad…	Kininogen-1	https://pubmed.ncbi.nlm.nih.gov/12668203/|https://pubmed.ncbi.nlm.nih.gov/18164514/|https://pubmed.ncbi.nlm.nih.gov/18164514/|https://pubmed.ncbi.nlm.nih.gov/18164514/|https://pubmed.ncbi.nlm.nih.gov/17321638/|https://pubmed.ncbi.nlm.nih.gov/17321638/|https://pubmed.ncbi.nlm.nih.gov/17321638/|https://pubmed.ncbi.nlm.nih.gov/17321638/|https://pubmed.ncbi.nlm.nih.gov/17321638/|https://pubmed.ncbi.n…	NA	NA	NA	NA	NA	NA	NA	62	Ebis_Kinin-like_62	Kinin-like_62	Kinin-like
15_6997_042022_salamander4_Eurycea_bislineata	15	6997_042022_salamander4	Eurycea bislineata	bislineata	unique_AMPs	DMP19	Y	DADP_SP_Q7T3L1|dbAMP_07066|dbAMP_08451|dbAMP_08452|dbAMP_08453	RPPGFSP	RPPGFSP	8.08932e+06	Bombina maxima|Lithobates pipiens|Sylvirana guentheri|Sylvirana guentheri|Sylvirana guentheri	Kininogen-1a|Kininogen-1|Preprobradykinin-2|Preprobradykinin-1|Preprobradykinin-3	Kininogen-1	https://pubmed.ncbi.nlm.nih.gov/12668203/|https://pubmed.ncbi.nlm.nih.gov/18164514/|https://pubmed.ncbi.nlm.nih.gov/17321638/|https://pubmed.ncbi.nlm.nih.gov/17321638/|https://pubmed.ncbi.nlm.nih.gov/17321638/	NA	NA	NA	NA	NA	NA	NA	62	Ebis_Kinin-like_62	Kinin-like_62	Kinin-like
31_6997_042022_salamander5_Eurycea_bislineata	31	6997_042022_salamander5	Eurycea bislineata	bislineata	unique_AMPs	DMP20	Y	DADP_SP_Q7T3L1|dbAMP_07066|dbAMP_07066|dbAMP_07066|dbAMP_08451|dbAMP_08451|dbAMP_08451|dbAMP_08451|dbAMP_08452|dbAMP_08452|dbAMP_08452|dbAMP_08453|dbAMP_08453|dbAMP_08453|dbAMP_07066|dbAMP_07066|dbAMP_07066|dbAMP_08451|dbAMP_08451|dbAMP_08451|dbAMP_08451|dbAMP_08452|dbAMP_08452|dbAMP_08452|dbAMP_08453|dbAMP_08453|dbAMP_08453	RPPGFSP	RPPGFSP	1.67609e+07	Bombina maxima|Lithobates pipiens|Lithobates pipiens|Lithobates pipiens|Sylvirana guentheri|Sylvirana guentheri|Sylvirana guentheri|Sylvirana guentheri|Sylvirana guentheri|Sylvirana guentheri|Sylvirana guentheri|Sylvirana guentheri|Sylvirana guentheri|Sylvirana guentheri|Lithobates pipiens|Lithobates pipiens|Lithobates pipiens|Sylvirana guentheri|Sylvirana guentheri|Sylvirana guentheri|Sylvirana …	Kininogen-1a|Kininogen-1|Kininogen-1|Kininogen-1|Preprobradykinin-2|Preprobradykinin-2|Preprobradykinin-2|Preprobradykinin-2|Preprobradykinin-1|Preprobradykinin-1|Preprobradykinin-1|Preprobradykinin-3|Preprobradykinin-3|Preprobradykinin-3|Kininogen-1|Kininogen-1|Kininogen-1|Preprobradykinin-2|Preprobradykinin-2|Preprobradykinin-2|Preprobradykinin-2|Preprobradykinin-1|Preprobradykinin-1|Preprobrad…	Kininogen-1	https://pubmed.ncbi.nlm.nih.gov/12668203/|https://pubmed.ncbi.nlm.nih.gov/18164514/|https://pubmed.ncbi.nlm.nih.gov/18164514/|https://pubmed.ncbi.nlm.nih.gov/18164514/|https://pubmed.ncbi.nlm.nih.gov/17321638/|https://pubmed.ncbi.nlm.nih.gov/17321638/|https://pubmed.ncbi.nlm.nih.gov/17321638/|https://pubmed.ncbi.nlm.nih.gov/17321638/|https://pubmed.ncbi.nlm.nih.gov/17321638/|https://pubmed.ncbi.n…	NA	NA	NA	NA	NA	NA	NA	62	Ebis_Kinin-like_62	Kinin-like_62	Kinin-like
32_6997_042022_salamander5_Eurycea_bislineata	32	6997_042022_salamander5	Eurycea bislineata	bislineata	unique_AMPs	DMP20	Y	DADP_SP_Q7T3L1|dbAMP_07066|dbAMP_08451|dbAMP_08452|dbAMP_08453	RPPGFSP	RPPGFSP	5.39504e+06	Bombina maxima|Lithobates pipiens|Sylvirana guentheri|Sylvirana guentheri|Sylvirana guentheri	Kininogen-1a|Kininogen-1|Preprobradykinin-2|Preprobradykinin-1|Preprobradykinin-3	Kininogen-1	https://pubmed.ncbi.nlm.nih.gov/12668203/|https://pubmed.ncbi.nlm.nih.gov/18164514/|https://pubmed.ncbi.nlm.nih.gov/17321638/|https://pubmed.ncbi.nlm.nih.gov/17321638/|https://pubmed.ncbi.nlm.nih.gov/17321638/	NA	NA	NA	NA	NA	NA	NA	62	Ebis_Kinin-like_62	Kinin-like_62	Kinin-like
62_6997_042022_salamander6_Eurycea_bislineata	62	6997_042022_salamander6	Eurycea bislineata	bislineata	unique_AMPs	DMP21	Y	DADP_SP_Q7T3L1|dbAMP_07066|dbAMP_07066|dbAMP_07066|dbAMP_08451|dbAMP_08451|dbAMP_08451|dbAMP_08451|dbAMP_08452|dbAMP_08452|dbAMP_08452|dbAMP_08453|dbAMP_08453|dbAMP_08453|dbAMP_07066|dbAMP_07066|dbAMP_07066|dbAMP_08451|dbAMP_08451|dbAMP_08451|dbAMP_08451|dbAMP_08452|dbAMP_08452|dbAMP_08452|dbAMP_08453|dbAMP_08453|dbAMP_08453	RPPGFSP	RPPGFSP	4.90399e+07	Bombina maxima|Lithobates pipiens|Lithobates pipiens|Lithobates pipiens|Sylvirana guentheri|Sylvirana guentheri|Sylvirana guentheri|Sylvirana guentheri|Sylvirana guentheri|Sylvirana guentheri|Sylvirana guentheri|Sylvirana guentheri|Sylvirana guentheri|Sylvirana guentheri|Lithobates pipiens|Lithobates pipiens|Lithobates pipiens|Sylvirana guentheri|Sylvirana guentheri|Sylvirana guentheri|Sylvirana …	Kininogen-1a|Kininogen-1|Kininogen-1|Kininogen-1|Preprobradykinin-2|Preprobradykinin-2|Preprobradykinin-2|Preprobradykinin-2|Preprobradykinin-1|Preprobradykinin-1|Preprobradykinin-1|Preprobradykinin-3|Preprobradykinin-3|Preprobradykinin-3|Kininogen-1|Kininogen-1|Kininogen-1|Preprobradykinin-2|Preprobradykinin-2|Preprobradykinin-2|Preprobradykinin-2|Preprobradykinin-1|Preprobradykinin-1|Preprobrad…	Kininogen-1	https://pubmed.ncbi.nlm.nih.gov/12668203/|https://pubmed.ncbi.nlm.nih.gov/18164514/|https://pubmed.ncbi.nlm.nih.gov/18164514/|https://pubmed.ncbi.nlm.nih.gov/18164514/|https://pubmed.ncbi.nlm.nih.gov/17321638/|https://pubmed.ncbi.nlm.nih.gov/17321638/|https://pubmed.ncbi.nlm.nih.gov/17321638/|https://pubmed.ncbi.nlm.nih.gov/17321638/|https://pubmed.ncbi.nlm.nih.gov/17321638/|https://pubmed.ncbi.n…	NA	NA	NA	NA	NA	NA	NA	62	Ebis_Kinin-like_62	Kinin-like_62	Kinin-like
63_6997_042022_salamander6_Eurycea_bislineata	63	6997_042022_salamander6	Eurycea bislineata	bislineata	unique_AMPs	DMP21	Y	DADP_SP_Q7T3L1|dbAMP_07066|dbAMP_08451|dbAMP_08452|dbAMP_08453	RPPGFSP	RPPGFSP	2.34949e+07	Bombina maxima|Lithobates pipiens|Sylvirana guentheri|Sylvirana guentheri|Sylvirana guentheri	Kininogen-1a|Kininogen-1|Preprobradykinin-2|Preprobradykinin-1|Preprobradykinin-3	Kininogen-1	https://pubmed.ncbi.nlm.nih.gov/12668203/|https://pubmed.ncbi.nlm.nih.gov/18164514/|https://pubmed.ncbi.nlm.nih.gov/17321638/|https://pubmed.ncbi.nlm.nih.gov/17321638/|https://pubmed.ncbi.nlm.nih.gov/17321638/	NA	NA	NA	NA	NA	NA	NA	62	Ebis_Kinin-like_62	Kinin-like_62	Kinin-like
90_6997_042022_salamander7_Eurycea_bislineata	90	6997_042022_salamander7	Eurycea bislineata	bislineata	unique_AMPs	DMP22	Y	DADP_SP_Q7T3L1|dbAMP_07066|dbAMP_07066|dbAMP_07066|dbAMP_08451|dbAMP_08451|dbAMP_08451|dbAMP_08451|dbAMP_08452|dbAMP_08452|dbAMP_08452|dbAMP_08453|dbAMP_08453|dbAMP_08453|dbAMP_07066|dbAMP_07066|dbAMP_07066|dbAMP_08451|dbAMP_08451|dbAMP_08451|dbAMP_08451|dbAMP_08452|dbAMP_08452|dbAMP_08452|dbAMP_08453|dbAMP_08453|dbAMP_08453	RPPGFSP	RPPGFSP	4.3457e+07	Bombina maxima|Lithobates pipiens|Lithobates pipiens|Lithobates pipiens|Sylvirana guentheri|Sylvirana guentheri|Sylvirana guentheri|Sylvirana guentheri|Sylvirana guentheri|Sylvirana guentheri|Sylvirana guentheri|Sylvirana guentheri|Sylvirana guentheri|Sylvirana guentheri|Lithobates pipiens|Lithobates pipiens|Lithobates pipiens|Sylvirana guentheri|Sylvirana guentheri|Sylvirana guentheri|Sylvirana …	Kininogen-1a|Kininogen-1|Kininogen-1|Kininogen-1|Preprobradykinin-2|Preprobradykinin-2|Preprobradykinin-2|Preprobradykinin-2|Preprobradykinin-1|Preprobradykinin-1|Preprobradykinin-1|Preprobradykinin-3|Preprobradykinin-3|Preprobradykinin-3|Kininogen-1|Kininogen-1|Kininogen-1|Preprobradykinin-2|Preprobradykinin-2|Preprobradykinin-2|Preprobradykinin-2|Preprobradykinin-1|Preprobradykinin-1|Preprobrad…	Kininogen-1	https://pubmed.ncbi.nlm.nih.gov/12668203/|https://pubmed.ncbi.nlm.nih.gov/18164514/|https://pubmed.ncbi.nlm.nih.gov/18164514/|https://pubmed.ncbi.nlm.nih.gov/18164514/|https://pubmed.ncbi.nlm.nih.gov/17321638/|https://pubmed.ncbi.nlm.nih.gov/17321638/|https://pubmed.ncbi.nlm.nih.gov/17321638/|https://pubmed.ncbi.nlm.nih.gov/17321638/|https://pubmed.ncbi.nlm.nih.gov/17321638/|https://pubmed.ncbi.n…	NA	NA	NA	NA	NA	NA	NA	62	Ebis_Kinin-like_62	Kinin-like_62	Kinin-like
91_6997_042022_salamander7_Eurycea_bislineata	91	6997_042022_salamander7	Eurycea bislineata	bislineata	unique_AMPs	DMP22	Y	DADP_SP_Q7T3L1|dbAMP_07066|dbAMP_08451|dbAMP_08452|dbAMP_08453	RPPGFSP	RPPGFSP	9.744e+06	Bombina maxima|Lithobates pipiens|Sylvirana guentheri|Sylvirana guentheri|Sylvirana guentheri	Kininogen-1a|Kininogen-1|Preprobradykinin-2|Preprobradykinin-1|Preprobradykinin-3	Kininogen-1	https://pubmed.ncbi.nlm.nih.gov/12668203/|https://pubmed.ncbi.nlm.nih.gov/18164514/|https://pubmed.ncbi.nlm.nih.gov/17321638/|https://pubmed.ncbi.nlm.nih.gov/17321638/|https://pubmed.ncbi.nlm.nih.gov/17321638/	NA	NA	NA	NA	NA	NA	NA	62	Ebis_Kinin-like_62	Kinin-like_62	Kinin-like
121_6997_042022_salamander43_Eurycea_bislineata	121	6997_042022_salamander43	Eurycea bislineata	bislineata	unique_AMPs	HOQ01	Y	DADP_SP_Q7T3L1|dbAMP_07066|dbAMP_07066|dbAMP_07066|dbAMP_08451|dbAMP_08451|dbAMP_08451|dbAMP_08451|dbAMP_08452|dbAMP_08452|dbAMP_08452|dbAMP_08453|dbAMP_08453|dbAMP_08453|dbAMP_07066|dbAMP_07066|dbAMP_07066|dbAMP_08451|dbAMP_08451|dbAMP_08451|dbAMP_08451|dbAMP_08452|dbAMP_08452|dbAMP_08452|dbAMP_08453|dbAMP_08453|dbAMP_08453	RPPGFSP	RPPGFSP	3.56585e+07	Bombina maxima|Lithobates pipiens|Lithobates pipiens|Lithobates pipiens|Sylvirana guentheri|Sylvirana guentheri|Sylvirana guentheri|Sylvirana guentheri|Sylvirana guentheri|Sylvirana guentheri|Sylvirana guentheri|Sylvirana guentheri|Sylvirana guentheri|Sylvirana guentheri|Lithobates pipiens|Lithobates pipiens|Lithobates pipiens|Sylvirana guentheri|Sylvirana guentheri|Sylvirana guentheri|Sylvirana …	Kininogen-1a|Kininogen-1|Kininogen-1|Kininogen-1|Preprobradykinin-2|Preprobradykinin-2|Preprobradykinin-2|Preprobradykinin-2|Preprobradykinin-1|Preprobradykinin-1|Preprobradykinin-1|Preprobradykinin-3|Preprobradykinin-3|Preprobradykinin-3|Kininogen-1|Kininogen-1|Kininogen-1|Preprobradykinin-2|Preprobradykinin-2|Preprobradykinin-2|Preprobradykinin-2|Preprobradykinin-1|Preprobradykinin-1|Preprobrad…	Kininogen-1	https://pubmed.ncbi.nlm.nih.gov/12668203/|https://pubmed.ncbi.nlm.nih.gov/18164514/|https://pubmed.ncbi.nlm.nih.gov/18164514/|https://pubmed.ncbi.nlm.nih.gov/18164514/|https://pubmed.ncbi.nlm.nih.gov/17321638/|https://pubmed.ncbi.nlm.nih.gov/17321638/|https://pubmed.ncbi.nlm.nih.gov/17321638/|https://pubmed.ncbi.nlm.nih.gov/17321638/|https://pubmed.ncbi.nlm.nih.gov/17321638/|https://pubmed.ncbi.n…	NA	NA	NA	NA	NA	NA	NA	62	Ebis_Kinin-like_62	Kinin-like_62	Kinin-like
122_6997_042022_salamander43_Eurycea_bislineata	122	6997_042022_salamander43	Eurycea bislineata	bislineata	unique_AMPs	HOQ01	Y	DADP_SP_Q7T3L1|dbAMP_07066|dbAMP_08451|dbAMP_08452|dbAMP_08453	RPPGFSP	RPPGFSP	3.90641e+06	Bombina maxima|Lithobates pipiens|Sylvirana guentheri|Sylvirana guentheri|Sylvirana guentheri	Kininogen-1a|Kininogen-1|Preprobradykinin-2|Preprobradykinin-1|Preprobradykinin-3	Kininogen-1	https://pubmed.ncbi.nlm.nih.gov/12668203/|https://pubmed.ncbi.nlm.nih.gov/18164514/|https://pubmed.ncbi.nlm.nih.gov/17321638/|https://pubmed.ncbi.nlm.nih.gov/17321638/|https://pubmed.ncbi.nlm.nih.gov/17321638/	NA	NA	NA	NA	NA	NA	NA	62	Ebis_Kinin-like_62	Kinin-like_62	Kinin-like
143_6997_042022_salamander44_Eurycea_bislineata	143	6997_042022_salamander44	Eurycea bislineata	bislineata	unique_AMPs	HOQ02	Y	DADP_SP_Q7T3L1|dbAMP_07066|dbAMP_07066|dbAMP_07066|dbAMP_08451|dbAMP_08451|dbAMP_08451|dbAMP_08451|dbAMP_08452|dbAMP_08452|dbAMP_08452|dbAMP_08453|dbAMP_08453|dbAMP_08453|dbAMP_07066|dbAMP_07066|dbAMP_07066|dbAMP_08451|dbAMP_08451|dbAMP_08451|dbAMP_08451|dbAMP_08452|dbAMP_08452|dbAMP_08452|dbAMP_08453|dbAMP_08453|dbAMP_08453	RPPGFSP	RPPGFSP	5.24271e+07	Bombina maxima|Lithobates pipiens|Lithobates pipiens|Lithobates pipiens|Sylvirana guentheri|Sylvirana guentheri|Sylvirana guentheri|Sylvirana guentheri|Sylvirana guentheri|Sylvirana guentheri|Sylvirana guentheri|Sylvirana guentheri|Sylvirana guentheri|Sylvirana guentheri|Lithobates pipiens|Lithobates pipiens|Lithobates pipiens|Sylvirana guentheri|Sylvirana guentheri|Sylvirana guentheri|Sylvirana …	Kininogen-1a|Kininogen-1|Kininogen-1|Kininogen-1|Preprobradykinin-2|Preprobradykinin-2|Preprobradykinin-2|Preprobradykinin-2|Preprobradykinin-1|Preprobradykinin-1|Preprobradykinin-1|Preprobradykinin-3|Preprobradykinin-3|Preprobradykinin-3|Kininogen-1|Kininogen-1|Kininogen-1|Preprobradykinin-2|Preprobradykinin-2|Preprobradykinin-2|Preprobradykinin-2|Preprobradykinin-1|Preprobradykinin-1|Preprobrad…	Kininogen-1	https://pubmed.ncbi.nlm.nih.gov/12668203/|https://pubmed.ncbi.nlm.nih.gov/18164514/|https://pubmed.ncbi.nlm.nih.gov/18164514/|https://pubmed.ncbi.nlm.nih.gov/18164514/|https://pubmed.ncbi.nlm.nih.gov/17321638/|https://pubmed.ncbi.nlm.nih.gov/17321638/|https://pubmed.ncbi.nlm.nih.gov/17321638/|https://pubmed.ncbi.nlm.nih.gov/17321638/|https://pubmed.ncbi.nlm.nih.gov/17321638/|https://pubmed.ncbi.n…	NA	NA	NA	NA	NA	NA	NA	62	Ebis_Kinin-like_62	Kinin-like_62	Kinin-like
144_6997_042022_salamander44_Eurycea_bislineata	144	6997_042022_salamander44	Eurycea bislineata	bislineata	unique_AMPs	HOQ02	Y	DADP_SP_Q7T3L1|dbAMP_07066|dbAMP_08451|dbAMP_08452|dbAMP_08453	RPPGFSP	RPPGFSP	1.50513e+07	Bombina maxima|Lithobates pipiens|Sylvirana guentheri|Sylvirana guentheri|Sylvirana guentheri	Kininogen-1a|Kininogen-1|Preprobradykinin-2|Preprobradykinin-1|Preprobradykinin-3	Kininogen-1	https://pubmed.ncbi.nlm.nih.gov/12668203/|https://pubmed.ncbi.nlm.nih.gov/18164514/|https://pubmed.ncbi.nlm.nih.gov/17321638/|https://pubmed.ncbi.nlm.nih.gov/17321638/|https://pubmed.ncbi.nlm.nih.gov/17321638/	NA	NA	NA	NA	NA	NA	NA	62	Ebis_Kinin-like_62	Kinin-like_62	Kinin-like
170_6997_042022_salamander46_Eurycea_bislineata	170	6997_042022_salamander46	Eurycea bislineata	bislineata	unique_AMPs	HOQ09	N	DADP_SP_Q7T3L1|dbAMP_07066|dbAMP_07066|dbAMP_07066|dbAMP_08451|dbAMP_08451|dbAMP_08451|dbAMP_08451|dbAMP_08452|dbAMP_08452|dbAMP_08452|dbAMP_08453|dbAMP_08453|dbAMP_08453|dbAMP_07066|dbAMP_07066|dbAMP_07066|dbAMP_08451|dbAMP_08451|dbAMP_08451|dbAMP_08451|dbAMP_08452|dbAMP_08452|dbAMP_08452|dbAMP_08453|dbAMP_08453|dbAMP_08453	RPPGFSP	RPPGFSP	524312	Bombina maxima|Lithobates pipiens|Lithobates pipiens|Lithobates pipiens|Sylvirana guentheri|Sylvirana guentheri|Sylvirana guentheri|Sylvirana guentheri|Sylvirana guentheri|Sylvirana guentheri|Sylvirana guentheri|Sylvirana guentheri|Sylvirana guentheri|Sylvirana guentheri|Lithobates pipiens|Lithobates pipiens|Lithobates pipiens|Sylvirana guentheri|Sylvirana guentheri|Sylvirana guentheri|Sylvirana …	Kininogen-1a|Kininogen-1|Kininogen-1|Kininogen-1|Preprobradykinin-2|Preprobradykinin-2|Preprobradykinin-2|Preprobradykinin-2|Preprobradykinin-1|Preprobradykinin-1|Preprobradykinin-1|Preprobradykinin-3|Preprobradykinin-3|Preprobradykinin-3|Kininogen-1|Kininogen-1|Kininogen-1|Preprobradykinin-2|Preprobradykinin-2|Preprobradykinin-2|Preprobradykinin-2|Preprobradykinin-1|Preprobradykinin-1|Preprobrad…	Kininogen-1	https://pubmed.ncbi.nlm.nih.gov/12668203/|https://pubmed.ncbi.nlm.nih.gov/18164514/|https://pubmed.ncbi.nlm.nih.gov/18164514/|https://pubmed.ncbi.nlm.nih.gov/18164514/|https://pubmed.ncbi.nlm.nih.gov/17321638/|https://pubmed.ncbi.nlm.nih.gov/17321638/|https://pubmed.ncbi.nlm.nih.gov/17321638/|https://pubmed.ncbi.nlm.nih.gov/17321638/|https://pubmed.ncbi.nlm.nih.gov/17321638/|https://pubmed.ncbi.n…	NA	NA	NA	NA	NA	NA	NA	62	Ebis_Kinin-like_62	Kinin-like_62	Kinin-like
179_6997_042022_salamander65_Eurycea_bislineata	179	6997_042022_salamander65	Eurycea bislineata	bislineata	unique_AMPs	POSH74	Y	DADP_SP_Q7T3L1|dbAMP_07066|dbAMP_07066|dbAMP_07066|dbAMP_08451|dbAMP_08451|dbAMP_08451|dbAMP_08451|dbAMP_08452|dbAMP_08452|dbAMP_08452|dbAMP_08453|dbAMP_08453|dbAMP_08453|dbAMP_07066|dbAMP_07066|dbAMP_07066|dbAMP_08451|dbAMP_08451|dbAMP_08451|dbAMP_08451|dbAMP_08452|dbAMP_08452|dbAMP_08452|dbAMP_08453|dbAMP_08453|dbAMP_08453	RPPGFSP	RPPGFSP	3.88705e+07	Bombina maxima|Lithobates pipiens|Lithobates pipiens|Lithobates pipiens|Sylvirana guentheri|Sylvirana guentheri|Sylvirana guentheri|Sylvirana guentheri|Sylvirana guentheri|Sylvirana guentheri|Sylvirana guentheri|Sylvirana guentheri|Sylvirana guentheri|Sylvirana guentheri|Lithobates pipiens|Lithobates pipiens|Lithobates pipiens|Sylvirana guentheri|Sylvirana guentheri|Sylvirana guentheri|Sylvirana …	Kininogen-1a|Kininogen-1|Kininogen-1|Kininogen-1|Preprobradykinin-2|Preprobradykinin-2|Preprobradykinin-2|Preprobradykinin-2|Preprobradykinin-1|Preprobradykinin-1|Preprobradykinin-1|Preprobradykinin-3|Preprobradykinin-3|Preprobradykinin-3|Kininogen-1|Kininogen-1|Kininogen-1|Preprobradykinin-2|Preprobradykinin-2|Preprobradykinin-2|Preprobradykinin-2|Preprobradykinin-1|Preprobradykinin-1|Preprobrad…	Kininogen-1	https://pubmed.ncbi.nlm.nih.gov/12668203/|https://pubmed.ncbi.nlm.nih.gov/18164514/|https://pubmed.ncbi.nlm.nih.gov/18164514/|https://pubmed.ncbi.nlm.nih.gov/18164514/|https://pubmed.ncbi.nlm.nih.gov/17321638/|https://pubmed.ncbi.nlm.nih.gov/17321638/|https://pubmed.ncbi.nlm.nih.gov/17321638/|https://pubmed.ncbi.nlm.nih.gov/17321638/|https://pubmed.ncbi.nlm.nih.gov/17321638/|https://pubmed.ncbi.n…	NA	NA	NA	NA	NA	NA	NA	62	Ebis_Kinin-like_62	Kinin-like_62	Kinin-like
203_6997_042022_salamander66_Eurycea_bislineata	203	6997_042022_salamander66	Eurycea bislineata	bislineata	unique_AMPs	POSH76	Y	DADP_SP_Q7T3L1|dbAMP_07066|dbAMP_07066|dbAMP_07066|dbAMP_08451|dbAMP_08451|dbAMP_08451|dbAMP_08451|dbAMP_08452|dbAMP_08452|dbAMP_08452|dbAMP_08453|dbAMP_08453|dbAMP_08453|dbAMP_07066|dbAMP_07066|dbAMP_07066|dbAMP_08451|dbAMP_08451|dbAMP_08451|dbAMP_08451|dbAMP_08452|dbAMP_08452|dbAMP_08452|dbAMP_08453|dbAMP_08453|dbAMP_08453	RPPGFSP	RPPGFSP	7.43001e+07	Bombina maxima|Lithobates pipiens|Lithobates pipiens|Lithobates pipiens|Sylvirana guentheri|Sylvirana guentheri|Sylvirana guentheri|Sylvirana guentheri|Sylvirana guentheri|Sylvirana guentheri|Sylvirana guentheri|Sylvirana guentheri|Sylvirana guentheri|Sylvirana guentheri|Lithobates pipiens|Lithobates pipiens|Lithobates pipiens|Sylvirana guentheri|Sylvirana guentheri|Sylvirana guentheri|Sylvirana …	Kininogen-1a|Kininogen-1|Kininogen-1|Kininogen-1|Preprobradykinin-2|Preprobradykinin-2|Preprobradykinin-2|Preprobradykinin-2|Preprobradykinin-1|Preprobradykinin-1|Preprobradykinin-1|Preprobradykinin-3|Preprobradykinin-3|Preprobradykinin-3|Kininogen-1|Kininogen-1|Kininogen-1|Preprobradykinin-2|Preprobradykinin-2|Preprobradykinin-2|Preprobradykinin-2|Preprobradykinin-1|Preprobradykinin-1|Preprobrad…	Kininogen-1	https://pubmed.ncbi.nlm.nih.gov/12668203/|https://pubmed.ncbi.nlm.nih.gov/18164514/|https://pubmed.ncbi.nlm.nih.gov/18164514/|https://pubmed.ncbi.nlm.nih.gov/18164514/|https://pubmed.ncbi.nlm.nih.gov/17321638/|https://pubmed.ncbi.nlm.nih.gov/17321638/|https://pubmed.ncbi.nlm.nih.gov/17321638/|https://pubmed.ncbi.nlm.nih.gov/17321638/|https://pubmed.ncbi.nlm.nih.gov/17321638/|https://pubmed.ncbi.n…	NA	NA	NA	NA	NA	NA	NA	62	Ebis_Kinin-like_62	Kinin-like_62	Kinin-like
204_6997_042022_salamander66_Eurycea_bislineata	204	6997_042022_salamander66	Eurycea bislineata	bislineata	unique_AMPs	POSH76	Y	DADP_SP_Q7T3L1|dbAMP_07066|dbAMP_08451|dbAMP_08452|dbAMP_08453	RPPGFSP	RPPGFSP	8.94642e+06	Bombina maxima|Lithobates pipiens|Sylvirana guentheri|Sylvirana guentheri|Sylvirana guentheri	Kininogen-1a|Kininogen-1|Preprobradykinin-2|Preprobradykinin-1|Preprobradykinin-3	Kininogen-1	https://pubmed.ncbi.nlm.nih.gov/12668203/|https://pubmed.ncbi.nlm.nih.gov/18164514/|https://pubmed.ncbi.nlm.nih.gov/17321638/|https://pubmed.ncbi.nlm.nih.gov/17321638/|https://pubmed.ncbi.nlm.nih.gov/17321638/	NA	NA	NA	NA	NA	NA	NA	62	Ebis_Kinin-like_62	Kinin-like_62	Kinin-like
239_6997_042022_salamander67_Eurycea_bislineata	239	6997_042022_salamander67	Eurycea bislineata	bislineata	unique_AMPs	POSH77	Y	DADP_SP_Q7T3L1|dbAMP_07066|dbAMP_07066|dbAMP_07066|dbAMP_08451|dbAMP_08451|dbAMP_08451|dbAMP_08451|dbAMP_08452|dbAMP_08452|dbAMP_08452|dbAMP_08453|dbAMP_08453|dbAMP_08453|dbAMP_07066|dbAMP_07066|dbAMP_07066|dbAMP_08451|dbAMP_08451|dbAMP_08451|dbAMP_08451|dbAMP_08452|dbAMP_08452|dbAMP_08452|dbAMP_08453|dbAMP_08453|dbAMP_08453	RPPGFSP	RPPGFSP	2.99723e+07	Bombina maxima|Lithobates pipiens|Lithobates pipiens|Lithobates pipiens|Sylvirana guentheri|Sylvirana guentheri|Sylvirana guentheri|Sylvirana guentheri|Sylvirana guentheri|Sylvirana guentheri|Sylvirana guentheri|Sylvirana guentheri|Sylvirana guentheri|Sylvirana guentheri|Lithobates pipiens|Lithobates pipiens|Lithobates pipiens|Sylvirana guentheri|Sylvirana guentheri|Sylvirana guentheri|Sylvirana …	Kininogen-1a|Kininogen-1|Kininogen-1|Kininogen-1|Preprobradykinin-2|Preprobradykinin-2|Preprobradykinin-2|Preprobradykinin-2|Preprobradykinin-1|Preprobradykinin-1|Preprobradykinin-1|Preprobradykinin-3|Preprobradykinin-3|Preprobradykinin-3|Kininogen-1|Kininogen-1|Kininogen-1|Preprobradykinin-2|Preprobradykinin-2|Preprobradykinin-2|Preprobradykinin-2|Preprobradykinin-1|Preprobradykinin-1|Preprobrad…	Kininogen-1	https://pubmed.ncbi.nlm.nih.gov/12668203/|https://pubmed.ncbi.nlm.nih.gov/18164514/|https://pubmed.ncbi.nlm.nih.gov/18164514/|https://pubmed.ncbi.nlm.nih.gov/18164514/|https://pubmed.ncbi.nlm.nih.gov/17321638/|https://pubmed.ncbi.nlm.nih.gov/17321638/|https://pubmed.ncbi.nlm.nih.gov/17321638/|https://pubmed.ncbi.nlm.nih.gov/17321638/|https://pubmed.ncbi.nlm.nih.gov/17321638/|https://pubmed.ncbi.n…	NA	NA	NA	NA	NA	NA	NA	62	Ebis_Kinin-like_62	Kinin-like_62	Kinin-like
269_6997_042022_salamander69_Eurycea_bislineata	269	6997_042022_salamander69	Eurycea bislineata	bislineata	unique_AMPs	POSH80	Y	DADP_SP_Q7T3L1|dbAMP_07066|dbAMP_07066|dbAMP_07066|dbAMP_08451|dbAMP_08451|dbAMP_08451|dbAMP_08451|dbAMP_08452|dbAMP_08452|dbAMP_08452|dbAMP_08453|dbAMP_08453|dbAMP_08453|dbAMP_07066|dbAMP_07066|dbAMP_07066|dbAMP_08451|dbAMP_08451|dbAMP_08451|dbAMP_08451|dbAMP_08452|dbAMP_08452|dbAMP_08452|dbAMP_08453|dbAMP_08453|dbAMP_08453	RPPGFSP	RPPGFSP	828305	Bombina maxima|Lithobates pipiens|Lithobates pipiens|Lithobates pipiens|Sylvirana guentheri|Sylvirana guentheri|Sylvirana guentheri|Sylvirana guentheri|Sylvirana guentheri|Sylvirana guentheri|Sylvirana guentheri|Sylvirana guentheri|Sylvirana guentheri|Sylvirana guentheri|Lithobates pipiens|Lithobates pipiens|Lithobates pipiens|Sylvirana guentheri|Sylvirana guentheri|Sylvirana guentheri|Sylvirana …	Kininogen-1a|Kininogen-1|Kininogen-1|Kininogen-1|Preprobradykinin-2|Preprobradykinin-2|Preprobradykinin-2|Preprobradykinin-2|Preprobradykinin-1|Preprobradykinin-1|Preprobradykinin-1|Preprobradykinin-3|Preprobradykinin-3|Preprobradykinin-3|Kininogen-1|Kininogen-1|Kininogen-1|Preprobradykinin-2|Preprobradykinin-2|Preprobradykinin-2|Preprobradykinin-2|Preprobradykinin-1|Preprobradykinin-1|Preprobrad…	Kininogen-1	https://pubmed.ncbi.nlm.nih.gov/12668203/|https://pubmed.ncbi.nlm.nih.gov/18164514/|https://pubmed.ncbi.nlm.nih.gov/18164514/|https://pubmed.ncbi.nlm.nih.gov/18164514/|https://pubmed.ncbi.nlm.nih.gov/17321638/|https://pubmed.ncbi.nlm.nih.gov/17321638/|https://pubmed.ncbi.nlm.nih.gov/17321638/|https://pubmed.ncbi.nlm.nih.gov/17321638/|https://pubmed.ncbi.nlm.nih.gov/17321638/|https://pubmed.ncbi.n…	NA	NA	NA	NA	NA	NA	NA	62	Ebis_Kinin-like_62	Kinin-like_62	Kinin-like
293_6997_042022_salamander71_Eurycea_bislineata	293	6997_042022_salamander71	Eurycea bislineata	bislineata	unique_AMPs	POSH82	Y	DADP_SP_Q7T3L1|dbAMP_07066|dbAMP_07066|dbAMP_07066|dbAMP_08451|dbAMP_08451|dbAMP_08451|dbAMP_08451|dbAMP_08452|dbAMP_08452|dbAMP_08452|dbAMP_08453|dbAMP_08453|dbAMP_08453|dbAMP_07066|dbAMP_07066|dbAMP_07066|dbAMP_08451|dbAMP_08451|dbAMP_08451|dbAMP_08451|dbAMP_08452|dbAMP_08452|dbAMP_08452|dbAMP_08453|dbAMP_08453|dbAMP_08453	RPPGFSP	RPPGFSP	817972	Bombina maxima|Lithobates pipiens|Lithobates pipiens|Lithobates pipiens|Sylvirana guentheri|Sylvirana guentheri|Sylvirana guentheri|Sylvirana guentheri|Sylvirana guentheri|Sylvirana guentheri|Sylvirana guentheri|Sylvirana guentheri|Sylvirana guentheri|Sylvirana guentheri|Lithobates pipiens|Lithobates pipiens|Lithobates pipiens|Sylvirana guentheri|Sylvirana guentheri|Sylvirana guentheri|Sylvirana …	Kininogen-1a|Kininogen-1|Kininogen-1|Kininogen-1|Preprobradykinin-2|Preprobradykinin-2|Preprobradykinin-2|Preprobradykinin-2|Preprobradykinin-1|Preprobradykinin-1|Preprobradykinin-1|Preprobradykinin-3|Preprobradykinin-3|Preprobradykinin-3|Kininogen-1|Kininogen-1|Kininogen-1|Preprobradykinin-2|Preprobradykinin-2|Preprobradykinin-2|Preprobradykinin-2|Preprobradykinin-1|Preprobradykinin-1|Preprobrad…	Kininogen-1	https://pubmed.ncbi.nlm.nih.gov/12668203/|https://pubmed.ncbi.nlm.nih.gov/18164514/|https://pubmed.ncbi.nlm.nih.gov/18164514/|https://pubmed.ncbi.nlm.nih.gov/18164514/|https://pubmed.ncbi.nlm.nih.gov/17321638/|https://pubmed.ncbi.nlm.nih.gov/17321638/|https://pubmed.ncbi.nlm.nih.gov/17321638/|https://pubmed.ncbi.nlm.nih.gov/17321638/|https://pubmed.ncbi.nlm.nih.gov/17321638/|https://pubmed.ncbi.n…	NA	NA	NA	NA	NA	NA	NA	62	Ebis_Kinin-like_62	Kinin-like_62	Kinin-like
319_6997_042022_salamander77_Eurycea_bislineata	319	6997_042022_salamander77	Eurycea bislineata	bislineata	unique_AMPs	SRBR14	Y	DADP_SP_Q7T3L1|dbAMP_07066|dbAMP_07066|dbAMP_07066|dbAMP_08451|dbAMP_08451|dbAMP_08451|dbAMP_08451|dbAMP_08452|dbAMP_08452|dbAMP_08452|dbAMP_08453|dbAMP_08453|dbAMP_08453|dbAMP_07066|dbAMP_07066|dbAMP_07066|dbAMP_08451|dbAMP_08451|dbAMP_08451|dbAMP_08451|dbAMP_08452|dbAMP_08452|dbAMP_08452|dbAMP_08453|dbAMP_08453|dbAMP_08453	RPPGFSP	RPPGFSP	6.51357e+07	Bombina maxima|Lithobates pipiens|Lithobates pipiens|Lithobates pipiens|Sylvirana guentheri|Sylvirana guentheri|Sylvirana guentheri|Sylvirana guentheri|Sylvirana guentheri|Sylvirana guentheri|Sylvirana guentheri|Sylvirana guentheri|Sylvirana guentheri|Sylvirana guentheri|Lithobates pipiens|Lithobates pipiens|Lithobates pipiens|Sylvirana guentheri|Sylvirana guentheri|Sylvirana guentheri|Sylvirana …	Kininogen-1a|Kininogen-1|Kininogen-1|Kininogen-1|Preprobradykinin-2|Preprobradykinin-2|Preprobradykinin-2|Preprobradykinin-2|Preprobradykinin-1|Preprobradykinin-1|Preprobradykinin-1|Preprobradykinin-3|Preprobradykinin-3|Preprobradykinin-3|Kininogen-1|Kininogen-1|Kininogen-1|Preprobradykinin-2|Preprobradykinin-2|Preprobradykinin-2|Preprobradykinin-2|Preprobradykinin-1|Preprobradykinin-1|Preprobrad…	Kininogen-1	https://pubmed.ncbi.nlm.nih.gov/12668203/|https://pubmed.ncbi.nlm.nih.gov/18164514/|https://pubmed.ncbi.nlm.nih.gov/18164514/|https://pubmed.ncbi.nlm.nih.gov/18164514/|https://pubmed.ncbi.nlm.nih.gov/17321638/|https://pubmed.ncbi.nlm.nih.gov/17321638/|https://pubmed.ncbi.nlm.nih.gov/17321638/|https://pubmed.ncbi.nlm.nih.gov/17321638/|https://pubmed.ncbi.nlm.nih.gov/17321638/|https://pubmed.ncbi.n…	NA	NA	NA	NA	NA	NA	NA	62	Ebis_Kinin-like_62	Kinin-like_62	Kinin-like
320_6997_042022_salamander77_Eurycea_bislineata	320	6997_042022_salamander77	Eurycea bislineata	bislineata	unique_AMPs	SRBR14	Y	DADP_SP_Q7T3L1|dbAMP_07066|dbAMP_08451|dbAMP_08452|dbAMP_08453	RPPGFSP	RPPGFSP	2.42208e+07	Bombina maxima|Lithobates pipiens|Sylvirana guentheri|Sylvirana guentheri|Sylvirana guentheri	Kininogen-1a|Kininogen-1|Preprobradykinin-2|Preprobradykinin-1|Preprobradykinin-3	Kininogen-1	https://pubmed.ncbi.nlm.nih.gov/12668203/|https://pubmed.ncbi.nlm.nih.gov/18164514/|https://pubmed.ncbi.nlm.nih.gov/17321638/|https://pubmed.ncbi.nlm.nih.gov/17321638/|https://pubmed.ncbi.nlm.nih.gov/17321638/	NA	NA	NA	NA	NA	NA	NA	62	Ebis_Kinin-like_62	Kinin-like_62	Kinin-like
340_6997_042022_salamander78_Eurycea_bislineata	340	6997_042022_salamander78	Eurycea bislineata	bislineata	unique_AMPs	SRBR15	Y	DADP_SP_Q7T3L1|dbAMP_07066|dbAMP_07066|dbAMP_07066|dbAMP_08451|dbAMP_08451|dbAMP_08451|dbAMP_08451|dbAMP_08452|dbAMP_08452|dbAMP_08452|dbAMP_08453|dbAMP_08453|dbAMP_08453|dbAMP_07066|dbAMP_07066|dbAMP_07066|dbAMP_08451|dbAMP_08451|dbAMP_08451|dbAMP_08451|dbAMP_08452|dbAMP_08452|dbAMP_08452|dbAMP_08453|dbAMP_08453|dbAMP_08453	RPPGFSP	RPPGFSP	2.06156e+06	Bombina maxima|Lithobates pipiens|Lithobates pipiens|Lithobates pipiens|Sylvirana guentheri|Sylvirana guentheri|Sylvirana guentheri|Sylvirana guentheri|Sylvirana guentheri|Sylvirana guentheri|Sylvirana guentheri|Sylvirana guentheri|Sylvirana guentheri|Sylvirana guentheri|Lithobates pipiens|Lithobates pipiens|Lithobates pipiens|Sylvirana guentheri|Sylvirana guentheri|Sylvirana guentheri|Sylvirana …	Kininogen-1a|Kininogen-1|Kininogen-1|Kininogen-1|Preprobradykinin-2|Preprobradykinin-2|Preprobradykinin-2|Preprobradykinin-2|Preprobradykinin-1|Preprobradykinin-1|Preprobradykinin-1|Preprobradykinin-3|Preprobradykinin-3|Preprobradykinin-3|Kininogen-1|Kininogen-1|Kininogen-1|Preprobradykinin-2|Preprobradykinin-2|Preprobradykinin-2|Preprobradykinin-2|Preprobradykinin-1|Preprobradykinin-1|Preprobrad…	Kininogen-1	https://pubmed.ncbi.nlm.nih.gov/12668203/|https://pubmed.ncbi.nlm.nih.gov/18164514/|https://pubmed.ncbi.nlm.nih.gov/18164514/|https://pubmed.ncbi.nlm.nih.gov/18164514/|https://pubmed.ncbi.nlm.nih.gov/17321638/|https://pubmed.ncbi.nlm.nih.gov/17321638/|https://pubmed.ncbi.nlm.nih.gov/17321638/|https://pubmed.ncbi.nlm.nih.gov/17321638/|https://pubmed.ncbi.nlm.nih.gov/17321638/|https://pubmed.ncbi.n…	NA	NA	NA	NA	NA	NA	NA	62	Ebis_Kinin-like_62	Kinin-like_62	Kinin-like
358_6997_042022_salamander79_Eurycea_bislineata	358	6997_042022_salamander79	Eurycea bislineata	bislineata	unique_AMPs	SRBR17	Y	DADP_SP_Q7T3L1|dbAMP_07066|dbAMP_07066|dbAMP_07066|dbAMP_08451|dbAMP_08451|dbAMP_08451|dbAMP_08451|dbAMP_08452|dbAMP_08452|dbAMP_08452|dbAMP_08453|dbAMP_08453|dbAMP_08453|dbAMP_07066|dbAMP_07066|dbAMP_07066|dbAMP_08451|dbAMP_08451|dbAMP_08451|dbAMP_08451|dbAMP_08452|dbAMP_08452|dbAMP_08452|dbAMP_08453|dbAMP_08453|dbAMP_08453	RPPGFSP	RPPGFSP	60671822	Bombina maxima|Lithobates pipiens|Lithobates pipiens|Lithobates pipiens|Sylvirana guentheri|Sylvirana guentheri|Sylvirana guentheri|Sylvirana guentheri|Sylvirana guentheri|Sylvirana guentheri|Sylvirana guentheri|Sylvirana guentheri|Sylvirana guentheri|Sylvirana guentheri|Lithobates pipiens|Lithobates pipiens|Lithobates pipiens|Sylvirana guentheri|Sylvirana guentheri|Sylvirana guentheri|Sylvirana …	Kininogen-1a|Kininogen-1|Kininogen-1|Kininogen-1|Preprobradykinin-2|Preprobradykinin-2|Preprobradykinin-2|Preprobradykinin-2|Preprobradykinin-1|Preprobradykinin-1|Preprobradykinin-1|Preprobradykinin-3|Preprobradykinin-3|Preprobradykinin-3|Kininogen-1|Kininogen-1|Kininogen-1|Preprobradykinin-2|Preprobradykinin-2|Preprobradykinin-2|Preprobradykinin-2|Preprobradykinin-1|Preprobradykinin-1|Preprobrad…	Kininogen-1	https://pubmed.ncbi.nlm.nih.gov/12668203/|https://pubmed.ncbi.nlm.nih.gov/18164514/|https://pubmed.ncbi.nlm.nih.gov/18164514/|https://pubmed.ncbi.nlm.nih.gov/18164514/|https://pubmed.ncbi.nlm.nih.gov/17321638/|https://pubmed.ncbi.nlm.nih.gov/17321638/|https://pubmed.ncbi.nlm.nih.gov/17321638/|https://pubmed.ncbi.nlm.nih.gov/17321638/|https://pubmed.ncbi.nlm.nih.gov/17321638/|https://pubmed.ncbi.n…	NA	NA	NA	NA	NA	NA	NA	62	Ebis_Kinin-like_62	Kinin-like_62	Kinin-like
359_6997_042022_salamander79_Eurycea_bislineata	359	6997_042022_salamander79	Eurycea bislineata	bislineata	unique_AMPs	SRBR17	Y	DADP_SP_Q7T3L1|dbAMP_07066|dbAMP_08451|dbAMP_08452|dbAMP_08453	RPPGFSP	RPPGFSP	1.40494e+07	Bombina maxima|Lithobates pipiens|Sylvirana guentheri|Sylvirana guentheri|Sylvirana guentheri	Kininogen-1a|Kininogen-1|Preprobradykinin-2|Preprobradykinin-1|Preprobradykinin-3	Kininogen-1	https://pubmed.ncbi.nlm.nih.gov/12668203/|https://pubmed.ncbi.nlm.nih.gov/18164514/|https://pubmed.ncbi.nlm.nih.gov/17321638/|https://pubmed.ncbi.nlm.nih.gov/17321638/|https://pubmed.ncbi.nlm.nih.gov/17321638/	NA	NA	NA	NA	NA	NA	NA	62	Ebis_Kinin-like_62	Kinin-like_62	Kinin-like
400_6997_042022_salamander87_Eurycea_bislineata	400	6997_042022_salamander87	Eurycea bislineata	bislineata	unique_AMPs	TIH05	Y	DADP_SP_Q7T3L1|dbAMP_07066|dbAMP_07066|dbAMP_07066|dbAMP_08451|dbAMP_08451|dbAMP_08451|dbAMP_08451|dbAMP_08452|dbAMP_08452|dbAMP_08452|dbAMP_08453|dbAMP_08453|dbAMP_08453|dbAMP_07066|dbAMP_07066|dbAMP_07066|dbAMP_08451|dbAMP_08451|dbAMP_08451|dbAMP_08451|dbAMP_08452|dbAMP_08452|dbAMP_08452|dbAMP_08453|dbAMP_08453|dbAMP_08453	RPPGFSP	RPPGFSP	1.162e+07	Bombina maxima|Lithobates pipiens|Lithobates pipiens|Lithobates pipiens|Sylvirana guentheri|Sylvirana guentheri|Sylvirana guentheri|Sylvirana guentheri|Sylvirana guentheri|Sylvirana guentheri|Sylvirana guentheri|Sylvirana guentheri|Sylvirana guentheri|Sylvirana guentheri|Lithobates pipiens|Lithobates pipiens|Lithobates pipiens|Sylvirana guentheri|Sylvirana guentheri|Sylvirana guentheri|Sylvirana …	Kininogen-1a|Kininogen-1|Kininogen-1|Kininogen-1|Preprobradykinin-2|Preprobradykinin-2|Preprobradykinin-2|Preprobradykinin-2|Preprobradykinin-1|Preprobradykinin-1|Preprobradykinin-1|Preprobradykinin-3|Preprobradykinin-3|Preprobradykinin-3|Kininogen-1|Kininogen-1|Kininogen-1|Preprobradykinin-2|Preprobradykinin-2|Preprobradykinin-2|Preprobradykinin-2|Preprobradykinin-1|Preprobradykinin-1|Preprobrad…	Kininogen-1	https://pubmed.ncbi.nlm.nih.gov/12668203/|https://pubmed.ncbi.nlm.nih.gov/18164514/|https://pubmed.ncbi.nlm.nih.gov/18164514/|https://pubmed.ncbi.nlm.nih.gov/18164514/|https://pubmed.ncbi.nlm.nih.gov/17321638/|https://pubmed.ncbi.nlm.nih.gov/17321638/|https://pubmed.ncbi.nlm.nih.gov/17321638/|https://pubmed.ncbi.nlm.nih.gov/17321638/|https://pubmed.ncbi.nlm.nih.gov/17321638/|https://pubmed.ncbi.n…	NA	NA	NA	NA	NA	NA	NA	62	Ebis_Kinin-like_62	Kinin-like_62	Kinin-like
1_6997_042022_salamander3_Eurycea_bislineata	1	6997_042022_salamander3	Eurycea bislineata	bislineata	unique_AMPs	DMP18	Y	dbAMP_07066|dbAMP_07066|dbAMP_07066|dbAMP_08451|dbAMP_08451|dbAMP_08451|dbAMP_08451|dbAMP_08452|dbAMP_08452|dbAMP_08452|dbAMP_08453|dbAMP_08453|dbAMP_08453|dbAMP_07066|dbAMP_07066|dbAMP_07066|dbAMP_08451|dbAMP_08451|dbAMP_08451|dbAMP_08451|dbAMP_08452|dbAMP_08452|dbAMP_08452|dbAMP_08453|dbAMP_08453|dbAMP_08453	RPPGFSPF	RPPGFSPF	708818	Lithobates pipiens|Lithobates pipiens|Lithobates pipiens|Sylvirana guentheri|Sylvirana guentheri|Sylvirana guentheri|Sylvirana guentheri|Sylvirana guentheri|Sylvirana guentheri|Sylvirana guentheri|Sylvirana guentheri|Sylvirana guentheri|Sylvirana guentheri|Lithobates pipiens|Lithobates pipiens|Lithobates pipiens|Sylvirana guentheri|Sylvirana guentheri|Sylvirana guentheri|Sylvirana guentheri|Sylvi…	Kininogen-1|Kininogen-1|Kininogen-1|Preprobradykinin-2|Preprobradykinin-2|Preprobradykinin-2|Preprobradykinin-2|Preprobradykinin-1|Preprobradykinin-1|Preprobradykinin-1|Preprobradykinin-3|Preprobradykinin-3|Preprobradykinin-3|Kininogen-1|Kininogen-1|Kininogen-1|Preprobradykinin-2|Preprobradykinin-2|Preprobradykinin-2|Preprobradykinin-2|Preprobradykinin-1|Preprobradykinin-1|Preprobradykinin-1|Prep…	Kininogen-1	https://pubmed.ncbi.nlm.nih.gov/18164514/|https://pubmed.ncbi.nlm.nih.gov/18164514/|https://pubmed.ncbi.nlm.nih.gov/18164514/|https://pubmed.ncbi.nlm.nih.gov/17321638/|https://pubmed.ncbi.nlm.nih.gov/17321638/|https://pubmed.ncbi.nlm.nih.gov/17321638/|https://pubmed.ncbi.nlm.nih.gov/17321638/|https://pubmed.ncbi.nlm.nih.gov/17321638/|https://pubmed.ncbi.nlm.nih.gov/17321638/|https://pubmed.ncbi.n…	NA	NA	NA	NA	NA	NA	NA	5	Ebis_Kinin-like_5	Kinin-like_5	Kinin-like
16_6997_042022_salamander4_Eurycea_bislineata	16	6997_042022_salamander4	Eurycea bislineata	bislineata	unique_AMPs	DMP19	Y	dbAMP_07066|dbAMP_07066|dbAMP_07066|dbAMP_08451|dbAMP_08451|dbAMP_08451|dbAMP_08451|dbAMP_08452|dbAMP_08452|dbAMP_08452|dbAMP_08453|dbAMP_08453|dbAMP_08453|dbAMP_07066|dbAMP_07066|dbAMP_07066|dbAMP_08451|dbAMP_08451|dbAMP_08451|dbAMP_08451|dbAMP_08452|dbAMP_08452|dbAMP_08452|dbAMP_08453|dbAMP_08453|dbAMP_08453	RPPGFSPF	RPPGFSPF	433692	Lithobates pipiens|Lithobates pipiens|Lithobates pipiens|Sylvirana guentheri|Sylvirana guentheri|Sylvirana guentheri|Sylvirana guentheri|Sylvirana guentheri|Sylvirana guentheri|Sylvirana guentheri|Sylvirana guentheri|Sylvirana guentheri|Sylvirana guentheri|Lithobates pipiens|Lithobates pipiens|Lithobates pipiens|Sylvirana guentheri|Sylvirana guentheri|Sylvirana guentheri|Sylvirana guentheri|Sylvi…	Kininogen-1|Kininogen-1|Kininogen-1|Preprobradykinin-2|Preprobradykinin-2|Preprobradykinin-2|Preprobradykinin-2|Preprobradykinin-1|Preprobradykinin-1|Preprobradykinin-1|Preprobradykinin-3|Preprobradykinin-3|Preprobradykinin-3|Kininogen-1|Kininogen-1|Kininogen-1|Preprobradykinin-2|Preprobradykinin-2|Preprobradykinin-2|Preprobradykinin-2|Preprobradykinin-1|Preprobradykinin-1|Preprobradykinin-1|Prep…	Kininogen-1	https://pubmed.ncbi.nlm.nih.gov/18164514/|https://pubmed.ncbi.nlm.nih.gov/18164514/|https://pubmed.ncbi.nlm.nih.gov/18164514/|https://pubmed.ncbi.nlm.nih.gov/17321638/|https://pubmed.ncbi.nlm.nih.gov/17321638/|https://pubmed.ncbi.nlm.nih.gov/17321638/|https://pubmed.ncbi.nlm.nih.gov/17321638/|https://pubmed.ncbi.nlm.nih.gov/17321638/|https://pubmed.ncbi.nlm.nih.gov/17321638/|https://pubmed.ncbi.n…	NA	NA	NA	NA	NA	NA	NA	5	Ebis_Kinin-like_5	Kinin-like_5	Kinin-like
33_6997_042022_salamander5_Eurycea_bislineata	33	6997_042022_salamander5	Eurycea bislineata	bislineata	unique_AMPs	DMP20	Y	dbAMP_07066|dbAMP_07066|dbAMP_07066|dbAMP_08451|dbAMP_08451|dbAMP_08451|dbAMP_08451|dbAMP_08452|dbAMP_08452|dbAMP_08452|dbAMP_08453|dbAMP_08453|dbAMP_08453|dbAMP_07066|dbAMP_07066|dbAMP_07066|dbAMP_08451|dbAMP_08451|dbAMP_08451|dbAMP_08451|dbAMP_08452|dbAMP_08452|dbAMP_08452|dbAMP_08453|dbAMP_08453|dbAMP_08453	RPPGFSPF	RPPGFSPF	3.95418e+06	Lithobates pipiens|Lithobates pipiens|Lithobates pipiens|Sylvirana guentheri|Sylvirana guentheri|Sylvirana guentheri|Sylvirana guentheri|Sylvirana guentheri|Sylvirana guentheri|Sylvirana guentheri|Sylvirana guentheri|Sylvirana guentheri|Sylvirana guentheri|Lithobates pipiens|Lithobates pipiens|Lithobates pipiens|Sylvirana guentheri|Sylvirana guentheri|Sylvirana guentheri|Sylvirana guentheri|Sylvi…	Kininogen-1|Kininogen-1|Kininogen-1|Preprobradykinin-2|Preprobradykinin-2|Preprobradykinin-2|Preprobradykinin-2|Preprobradykinin-1|Preprobradykinin-1|Preprobradykinin-1|Preprobradykinin-3|Preprobradykinin-3|Preprobradykinin-3|Kininogen-1|Kininogen-1|Kininogen-1|Preprobradykinin-2|Preprobradykinin-2|Preprobradykinin-2|Preprobradykinin-2|Preprobradykinin-1|Preprobradykinin-1|Preprobradykinin-1|Prep…	Kininogen-1	https://pubmed.ncbi.nlm.nih.gov/18164514/|https://pubmed.ncbi.nlm.nih.gov/18164514/|https://pubmed.ncbi.nlm.nih.gov/18164514/|https://pubmed.ncbi.nlm.nih.gov/17321638/|https://pubmed.ncbi.nlm.nih.gov/17321638/|https://pubmed.ncbi.nlm.nih.gov/17321638/|https://pubmed.ncbi.nlm.nih.gov/17321638/|https://pubmed.ncbi.nlm.nih.gov/17321638/|https://pubmed.ncbi.nlm.nih.gov/17321638/|https://pubmed.ncbi.n…	NA	NA	NA	NA	NA	NA	NA	5	Ebis_Kinin-like_5	Kinin-like_5	Kinin-like
64_6997_042022_salamander6_Eurycea_bislineata	64	6997_042022_salamander6	Eurycea bislineata	bislineata	unique_AMPs	DMP21	Y	dbAMP_07066|dbAMP_07066|dbAMP_07066|dbAMP_08451|dbAMP_08451|dbAMP_08451|dbAMP_08451|dbAMP_08452|dbAMP_08452|dbAMP_08452|dbAMP_08453|dbAMP_08453|dbAMP_08453|dbAMP_07066|dbAMP_07066|dbAMP_07066|dbAMP_08451|dbAMP_08451|dbAMP_08451|dbAMP_08451|dbAMP_08452|dbAMP_08452|dbAMP_08452|dbAMP_08453|dbAMP_08453|dbAMP_08453	RPPGFSPF	RPPGFSPF	3.35137e+06	Lithobates pipiens|Lithobates pipiens|Lithobates pipiens|Sylvirana guentheri|Sylvirana guentheri|Sylvirana guentheri|Sylvirana guentheri|Sylvirana guentheri|Sylvirana guentheri|Sylvirana guentheri|Sylvirana guentheri|Sylvirana guentheri|Sylvirana guentheri|Lithobates pipiens|Lithobates pipiens|Lithobates pipiens|Sylvirana guentheri|Sylvirana guentheri|Sylvirana guentheri|Sylvirana guentheri|Sylvi…	Kininogen-1|Kininogen-1|Kininogen-1|Preprobradykinin-2|Preprobradykinin-2|Preprobradykinin-2|Preprobradykinin-2|Preprobradykinin-1|Preprobradykinin-1|Preprobradykinin-1|Preprobradykinin-3|Preprobradykinin-3|Preprobradykinin-3|Kininogen-1|Kininogen-1|Kininogen-1|Preprobradykinin-2|Preprobradykinin-2|Preprobradykinin-2|Preprobradykinin-2|Preprobradykinin-1|Preprobradykinin-1|Preprobradykinin-1|Prep…	Kininogen-1	https://pubmed.ncbi.nlm.nih.gov/18164514/|https://pubmed.ncbi.nlm.nih.gov/18164514/|https://pubmed.ncbi.nlm.nih.gov/18164514/|https://pubmed.ncbi.nlm.nih.gov/17321638/|https://pubmed.ncbi.nlm.nih.gov/17321638/|https://pubmed.ncbi.nlm.nih.gov/17321638/|https://pubmed.ncbi.nlm.nih.gov/17321638/|https://pubmed.ncbi.nlm.nih.gov/17321638/|https://pubmed.ncbi.nlm.nih.gov/17321638/|https://pubmed.ncbi.n…	NA	NA	NA	NA	NA	NA	NA	5	Ebis_Kinin-like_5	Kinin-like_5	Kinin-like
65_6997_042022_salamander6_Eurycea_bislineata	65	6997_042022_salamander6	Eurycea bislineata	bislineata	unique_AMPs	DMP21	Y	dbAMP_07066|dbAMP_08451|dbAMP_08452|dbAMP_08453	RPPGFSPF	RPPGFSPF	837625	Lithobates pipiens|Sylvirana guentheri|Sylvirana guentheri|Sylvirana guentheri	Kininogen-1|Preprobradykinin-2|Preprobradykinin-1|Preprobradykinin-3	Kininogen-1	https://pubmed.ncbi.nlm.nih.gov/18164514/|https://pubmed.ncbi.nlm.nih.gov/17321638/|https://pubmed.ncbi.nlm.nih.gov/17321638/|https://pubmed.ncbi.nlm.nih.gov/17321638/	NA	NA	NA	NA	NA	NA	NA	5	Ebis_Kinin-like_5	Kinin-like_5	Kinin-like
92_6997_042022_salamander7_Eurycea_bislineata	92	6997_042022_salamander7	Eurycea bislineata	bislineata	unique_AMPs	DMP22	Y	dbAMP_07066|dbAMP_07066|dbAMP_07066|dbAMP_08451|dbAMP_08451|dbAMP_08451|dbAMP_08451|dbAMP_08452|dbAMP_08452|dbAMP_08452|dbAMP_08453|dbAMP_08453|dbAMP_08453|dbAMP_07066|dbAMP_07066|dbAMP_07066|dbAMP_08451|dbAMP_08451|dbAMP_08451|dbAMP_08451|dbAMP_08452|dbAMP_08452|dbAMP_08452|dbAMP_08453|dbAMP_08453|dbAMP_08453	RPPGFSPF	RPPGFSPF	1.45046e+07	Lithobates pipiens|Lithobates pipiens|Lithobates pipiens|Sylvirana guentheri|Sylvirana guentheri|Sylvirana guentheri|Sylvirana guentheri|Sylvirana guentheri|Sylvirana guentheri|Sylvirana guentheri|Sylvirana guentheri|Sylvirana guentheri|Sylvirana guentheri|Lithobates pipiens|Lithobates pipiens|Lithobates pipiens|Sylvirana guentheri|Sylvirana guentheri|Sylvirana guentheri|Sylvirana guentheri|Sylvi…	Kininogen-1|Kininogen-1|Kininogen-1|Preprobradykinin-2|Preprobradykinin-2|Preprobradykinin-2|Preprobradykinin-2|Preprobradykinin-1|Preprobradykinin-1|Preprobradykinin-1|Preprobradykinin-3|Preprobradykinin-3|Preprobradykinin-3|Kininogen-1|Kininogen-1|Kininogen-1|Preprobradykinin-2|Preprobradykinin-2|Preprobradykinin-2|Preprobradykinin-2|Preprobradykinin-1|Preprobradykinin-1|Preprobradykinin-1|Prep…	Kininogen-1	https://pubmed.ncbi.nlm.nih.gov/18164514/|https://pubmed.ncbi.nlm.nih.gov/18164514/|https://pubmed.ncbi.nlm.nih.gov/18164514/|https://pubmed.ncbi.nlm.nih.gov/17321638/|https://pubmed.ncbi.nlm.nih.gov/17321638/|https://pubmed.ncbi.nlm.nih.gov/17321638/|https://pubmed.ncbi.nlm.nih.gov/17321638/|https://pubmed.ncbi.nlm.nih.gov/17321638/|https://pubmed.ncbi.nlm.nih.gov/17321638/|https://pubmed.ncbi.n…	NA	NA	NA	NA	NA	NA	NA	5	Ebis_Kinin-like_5	Kinin-like_5	Kinin-like
93_6997_042022_salamander7_Eurycea_bislineata	93	6997_042022_salamander7	Eurycea bislineata	bislineata	unique_AMPs	DMP22	Y	dbAMP_07066|dbAMP_08451|dbAMP_08452|dbAMP_08453	RPPGFSPF	RPPGFSPF	1.0436e+06	Lithobates pipiens|Sylvirana guentheri|Sylvirana guentheri|Sylvirana guentheri	Kininogen-1|Preprobradykinin-2|Preprobradykinin-1|Preprobradykinin-3	Kininogen-1	https://pubmed.ncbi.nlm.nih.gov/18164514/|https://pubmed.ncbi.nlm.nih.gov/17321638/|https://pubmed.ncbi.nlm.nih.gov/17321638/|https://pubmed.ncbi.nlm.nih.gov/17321638/	NA	NA	NA	NA	NA	NA	NA	5	Ebis_Kinin-like_5	Kinin-like_5	Kinin-like
123_6997_042022_salamander43_Eurycea_bislineata	123	6997_042022_salamander43	Eurycea bislineata	bislineata	unique_AMPs	HOQ01	Y	dbAMP_07066|dbAMP_07066|dbAMP_07066|dbAMP_08451|dbAMP_08451|dbAMP_08451|dbAMP_08451|dbAMP_08452|dbAMP_08452|dbAMP_08452|dbAMP_08453|dbAMP_08453|dbAMP_08453|dbAMP_07066|dbAMP_07066|dbAMP_07066|dbAMP_08451|dbAMP_08451|dbAMP_08451|dbAMP_08451|dbAMP_08452|dbAMP_08452|dbAMP_08452|dbAMP_08453|dbAMP_08453|dbAMP_08453	RPPGFSPF	RPPGFSPF	8.12886e+06	Lithobates pipiens|Lithobates pipiens|Lithobates pipiens|Sylvirana guentheri|Sylvirana guentheri|Sylvirana guentheri|Sylvirana guentheri|Sylvirana guentheri|Sylvirana guentheri|Sylvirana guentheri|Sylvirana guentheri|Sylvirana guentheri|Sylvirana guentheri|Lithobates pipiens|Lithobates pipiens|Lithobates pipiens|Sylvirana guentheri|Sylvirana guentheri|Sylvirana guentheri|Sylvirana guentheri|Sylvi…	Kininogen-1|Kininogen-1|Kininogen-1|Preprobradykinin-2|Preprobradykinin-2|Preprobradykinin-2|Preprobradykinin-2|Preprobradykinin-1|Preprobradykinin-1|Preprobradykinin-1|Preprobradykinin-3|Preprobradykinin-3|Preprobradykinin-3|Kininogen-1|Kininogen-1|Kininogen-1|Preprobradykinin-2|Preprobradykinin-2|Preprobradykinin-2|Preprobradykinin-2|Preprobradykinin-1|Preprobradykinin-1|Preprobradykinin-1|Prep…	Kininogen-1	https://pubmed.ncbi.nlm.nih.gov/18164514/|https://pubmed.ncbi.nlm.nih.gov/18164514/|https://pubmed.ncbi.nlm.nih.gov/18164514/|https://pubmed.ncbi.nlm.nih.gov/17321638/|https://pubmed.ncbi.nlm.nih.gov/17321638/|https://pubmed.ncbi.nlm.nih.gov/17321638/|https://pubmed.ncbi.nlm.nih.gov/17321638/|https://pubmed.ncbi.nlm.nih.gov/17321638/|https://pubmed.ncbi.nlm.nih.gov/17321638/|https://pubmed.ncbi.n…	NA	NA	NA	NA	NA	NA	NA	5	Ebis_Kinin-like_5	Kinin-like_5	Kinin-like
145_6997_042022_salamander44_Eurycea_bislineata	145	6997_042022_salamander44	Eurycea bislineata	bislineata	unique_AMPs	HOQ02	Y	dbAMP_07066|dbAMP_07066|dbAMP_07066|dbAMP_08451|dbAMP_08451|dbAMP_08451|dbAMP_08451|dbAMP_08452|dbAMP_08452|dbAMP_08452|dbAMP_08453|dbAMP_08453|dbAMP_08453|dbAMP_07066|dbAMP_07066|dbAMP_07066|dbAMP_08451|dbAMP_08451|dbAMP_08451|dbAMP_08451|dbAMP_08452|dbAMP_08452|dbAMP_08452|dbAMP_08453|dbAMP_08453|dbAMP_08453	RPPGFSPF	RPPGFSPF	6.62156e+07	Lithobates pipiens|Lithobates pipiens|Lithobates pipiens|Sylvirana guentheri|Sylvirana guentheri|Sylvirana guentheri|Sylvirana guentheri|Sylvirana guentheri|Sylvirana guentheri|Sylvirana guentheri|Sylvirana guentheri|Sylvirana guentheri|Sylvirana guentheri|Lithobates pipiens|Lithobates pipiens|Lithobates pipiens|Sylvirana guentheri|Sylvirana guentheri|Sylvirana guentheri|Sylvirana guentheri|Sylvi…	Kininogen-1|Kininogen-1|Kininogen-1|Preprobradykinin-2|Preprobradykinin-2|Preprobradykinin-2|Preprobradykinin-2|Preprobradykinin-1|Preprobradykinin-1|Preprobradykinin-1|Preprobradykinin-3|Preprobradykinin-3|Preprobradykinin-3|Kininogen-1|Kininogen-1|Kininogen-1|Preprobradykinin-2|Preprobradykinin-2|Preprobradykinin-2|Preprobradykinin-2|Preprobradykinin-1|Preprobradykinin-1|Preprobradykinin-1|Prep…	Kininogen-1	https://pubmed.ncbi.nlm.nih.gov/18164514/|https://pubmed.ncbi.nlm.nih.gov/18164514/|https://pubmed.ncbi.nlm.nih.gov/18164514/|https://pubmed.ncbi.nlm.nih.gov/17321638/|https://pubmed.ncbi.nlm.nih.gov/17321638/|https://pubmed.ncbi.nlm.nih.gov/17321638/|https://pubmed.ncbi.nlm.nih.gov/17321638/|https://pubmed.ncbi.nlm.nih.gov/17321638/|https://pubmed.ncbi.nlm.nih.gov/17321638/|https://pubmed.ncbi.n…	NA	NA	NA	NA	NA	NA	NA	5	Ebis_Kinin-like_5	Kinin-like_5	Kinin-like
162_6997_042022_salamander45_Eurycea_bislineata	162	6997_042022_salamander45	Eurycea bislineata	bislineata	unique_AMPs	HOQ06	Y	dbAMP_07066|dbAMP_07066|dbAMP_07066|dbAMP_08451|dbAMP_08451|dbAMP_08451|dbAMP_08451|dbAMP_08452|dbAMP_08452|dbAMP_08452|dbAMP_08453|dbAMP_08453|dbAMP_08453|dbAMP_07066|dbAMP_07066|dbAMP_07066|dbAMP_08451|dbAMP_08451|dbAMP_08451|dbAMP_08451|dbAMP_08452|dbAMP_08452|dbAMP_08452|dbAMP_08453|dbAMP_08453|dbAMP_08453	RPPGFSPF	RPPGFSPF	8.64232e+06	Lithobates pipiens|Lithobates pipiens|Lithobates pipiens|Sylvirana guentheri|Sylvirana guentheri|Sylvirana guentheri|Sylvirana guentheri|Sylvirana guentheri|Sylvirana guentheri|Sylvirana guentheri|Sylvirana guentheri|Sylvirana guentheri|Sylvirana guentheri|Lithobates pipiens|Lithobates pipiens|Lithobates pipiens|Sylvirana guentheri|Sylvirana guentheri|Sylvirana guentheri|Sylvirana guentheri|Sylvi…	Kininogen-1|Kininogen-1|Kininogen-1|Preprobradykinin-2|Preprobradykinin-2|Preprobradykinin-2|Preprobradykinin-2|Preprobradykinin-1|Preprobradykinin-1|Preprobradykinin-1|Preprobradykinin-3|Preprobradykinin-3|Preprobradykinin-3|Kininogen-1|Kininogen-1|Kininogen-1|Preprobradykinin-2|Preprobradykinin-2|Preprobradykinin-2|Preprobradykinin-2|Preprobradykinin-1|Preprobradykinin-1|Preprobradykinin-1|Prep…	Kininogen-1	https://pubmed.ncbi.nlm.nih.gov/18164514/|https://pubmed.ncbi.nlm.nih.gov/18164514/|https://pubmed.ncbi.nlm.nih.gov/18164514/|https://pubmed.ncbi.nlm.nih.gov/17321638/|https://pubmed.ncbi.nlm.nih.gov/17321638/|https://pubmed.ncbi.nlm.nih.gov/17321638/|https://pubmed.ncbi.nlm.nih.gov/17321638/|https://pubmed.ncbi.nlm.nih.gov/17321638/|https://pubmed.ncbi.nlm.nih.gov/17321638/|https://pubmed.ncbi.n…	NA	NA	NA	NA	NA	NA	NA	5	Ebis_Kinin-like_5	Kinin-like_5	Kinin-like
180_6997_042022_salamander65_Eurycea_bislineata	180	6997_042022_salamander65	Eurycea bislineata	bislineata	unique_AMPs	POSH74	Y	dbAMP_07066|dbAMP_07066|dbAMP_07066|dbAMP_08451|dbAMP_08451|dbAMP_08451|dbAMP_08451|dbAMP_08452|dbAMP_08452|dbAMP_08452|dbAMP_08453|dbAMP_08453|dbAMP_08453|dbAMP_07066|dbAMP_07066|dbAMP_07066|dbAMP_08451|dbAMP_08451|dbAMP_08451|dbAMP_08451|dbAMP_08452|dbAMP_08452|dbAMP_08452|dbAMP_08453|dbAMP_08453|dbAMP_08453	RPPGFSPF	RPPGFSPF	6.94675e+07	Lithobates pipiens|Lithobates pipiens|Lithobates pipiens|Sylvirana guentheri|Sylvirana guentheri|Sylvirana guentheri|Sylvirana guentheri|Sylvirana guentheri|Sylvirana guentheri|Sylvirana guentheri|Sylvirana guentheri|Sylvirana guentheri|Sylvirana guentheri|Lithobates pipiens|Lithobates pipiens|Lithobates pipiens|Sylvirana guentheri|Sylvirana guentheri|Sylvirana guentheri|Sylvirana guentheri|Sylvi…	Kininogen-1|Kininogen-1|Kininogen-1|Preprobradykinin-2|Preprobradykinin-2|Preprobradykinin-2|Preprobradykinin-2|Preprobradykinin-1|Preprobradykinin-1|Preprobradykinin-1|Preprobradykinin-3|Preprobradykinin-3|Preprobradykinin-3|Kininogen-1|Kininogen-1|Kininogen-1|Preprobradykinin-2|Preprobradykinin-2|Preprobradykinin-2|Preprobradykinin-2|Preprobradykinin-1|Preprobradykinin-1|Preprobradykinin-1|Prep…	Kininogen-1	https://pubmed.ncbi.nlm.nih.gov/18164514/|https://pubmed.ncbi.nlm.nih.gov/18164514/|https://pubmed.ncbi.nlm.nih.gov/18164514/|https://pubmed.ncbi.nlm.nih.gov/17321638/|https://pubmed.ncbi.nlm.nih.gov/17321638/|https://pubmed.ncbi.nlm.nih.gov/17321638/|https://pubmed.ncbi.nlm.nih.gov/17321638/|https://pubmed.ncbi.nlm.nih.gov/17321638/|https://pubmed.ncbi.nlm.nih.gov/17321638/|https://pubmed.ncbi.n…	NA	NA	NA	NA	NA	NA	NA	5	Ebis_Kinin-like_5	Kinin-like_5	Kinin-like
205_6997_042022_salamander66_Eurycea_bislineata	205	6997_042022_salamander66	Eurycea bislineata	bislineata	unique_AMPs	POSH76	Y	dbAMP_07066|dbAMP_07066|dbAMP_07066|dbAMP_08451|dbAMP_08451|dbAMP_08451|dbAMP_08451|dbAMP_08452|dbAMP_08452|dbAMP_08452|dbAMP_08453|dbAMP_08453|dbAMP_08453|dbAMP_07066|dbAMP_07066|dbAMP_07066|dbAMP_08451|dbAMP_08451|dbAMP_08451|dbAMP_08451|dbAMP_08452|dbAMP_08452|dbAMP_08452|dbAMP_08453|dbAMP_08453|dbAMP_08453	RPPGFSPF	RPPGFSPF	3.13139e+07	Lithobates pipiens|Lithobates pipiens|Lithobates pipiens|Sylvirana guentheri|Sylvirana guentheri|Sylvirana guentheri|Sylvirana guentheri|Sylvirana guentheri|Sylvirana guentheri|Sylvirana guentheri|Sylvirana guentheri|Sylvirana guentheri|Sylvirana guentheri|Lithobates pipiens|Lithobates pipiens|Lithobates pipiens|Sylvirana guentheri|Sylvirana guentheri|Sylvirana guentheri|Sylvirana guentheri|Sylvi…	Kininogen-1|Kininogen-1|Kininogen-1|Preprobradykinin-2|Preprobradykinin-2|Preprobradykinin-2|Preprobradykinin-2|Preprobradykinin-1|Preprobradykinin-1|Preprobradykinin-1|Preprobradykinin-3|Preprobradykinin-3|Preprobradykinin-3|Kininogen-1|Kininogen-1|Kininogen-1|Preprobradykinin-2|Preprobradykinin-2|Preprobradykinin-2|Preprobradykinin-2|Preprobradykinin-1|Preprobradykinin-1|Preprobradykinin-1|Prep…	Kininogen-1	https://pubmed.ncbi.nlm.nih.gov/18164514/|https://pubmed.ncbi.nlm.nih.gov/18164514/|https://pubmed.ncbi.nlm.nih.gov/18164514/|https://pubmed.ncbi.nlm.nih.gov/17321638/|https://pubmed.ncbi.nlm.nih.gov/17321638/|https://pubmed.ncbi.nlm.nih.gov/17321638/|https://pubmed.ncbi.nlm.nih.gov/17321638/|https://pubmed.ncbi.nlm.nih.gov/17321638/|https://pubmed.ncbi.nlm.nih.gov/17321638/|https://pubmed.ncbi.n…	NA	NA	NA	NA	NA	NA	NA	5	Ebis_Kinin-like_5	Kinin-like_5	Kinin-like
240_6997_042022_salamander67_Eurycea_bislineata	240	6997_042022_salamander67	Eurycea bislineata	bislineata	unique_AMPs	POSH77	Y	dbAMP_07066|dbAMP_07066|dbAMP_07066|dbAMP_08451|dbAMP_08451|dbAMP_08451|dbAMP_08451|dbAMP_08452|dbAMP_08452|dbAMP_08452|dbAMP_08453|dbAMP_08453|dbAMP_08453|dbAMP_07066|dbAMP_07066|dbAMP_07066|dbAMP_08451|dbAMP_08451|dbAMP_08451|dbAMP_08451|dbAMP_08452|dbAMP_08452|dbAMP_08452|dbAMP_08453|dbAMP_08453|dbAMP_08453	RPPGFSPF	RPPGFSPF	6.15756e+07	Lithobates pipiens|Lithobates pipiens|Lithobates pipiens|Sylvirana guentheri|Sylvirana guentheri|Sylvirana guentheri|Sylvirana guentheri|Sylvirana guentheri|Sylvirana guentheri|Sylvirana guentheri|Sylvirana guentheri|Sylvirana guentheri|Sylvirana guentheri|Lithobates pipiens|Lithobates pipiens|Lithobates pipiens|Sylvirana guentheri|Sylvirana guentheri|Sylvirana guentheri|Sylvirana guentheri|Sylvi…	Kininogen-1|Kininogen-1|Kininogen-1|Preprobradykinin-2|Preprobradykinin-2|Preprobradykinin-2|Preprobradykinin-2|Preprobradykinin-1|Preprobradykinin-1|Preprobradykinin-1|Preprobradykinin-3|Preprobradykinin-3|Preprobradykinin-3|Kininogen-1|Kininogen-1|Kininogen-1|Preprobradykinin-2|Preprobradykinin-2|Preprobradykinin-2|Preprobradykinin-2|Preprobradykinin-1|Preprobradykinin-1|Preprobradykinin-1|Prep…	Kininogen-1	https://pubmed.ncbi.nlm.nih.gov/18164514/|https://pubmed.ncbi.nlm.nih.gov/18164514/|https://pubmed.ncbi.nlm.nih.gov/18164514/|https://pubmed.ncbi.nlm.nih.gov/17321638/|https://pubmed.ncbi.nlm.nih.gov/17321638/|https://pubmed.ncbi.nlm.nih.gov/17321638/|https://pubmed.ncbi.nlm.nih.gov/17321638/|https://pubmed.ncbi.nlm.nih.gov/17321638/|https://pubmed.ncbi.nlm.nih.gov/17321638/|https://pubmed.ncbi.n…	NA	NA	NA	NA	NA	NA	NA	5	Ebis_Kinin-like_5	Kinin-like_5	Kinin-like
270_6997_042022_salamander69_Eurycea_bislineata	270	6997_042022_salamander69	Eurycea bislineata	bislineata	unique_AMPs	POSH80	Y	dbAMP_07066|dbAMP_07066|dbAMP_07066|dbAMP_08451|dbAMP_08451|dbAMP_08451|dbAMP_08451|dbAMP_08452|dbAMP_08452|dbAMP_08452|dbAMP_08453|dbAMP_08453|dbAMP_08453|dbAMP_07066|dbAMP_07066|dbAMP_07066|dbAMP_08451|dbAMP_08451|dbAMP_08451|dbAMP_08451|dbAMP_08452|dbAMP_08452|dbAMP_08452|dbAMP_08453|dbAMP_08453|dbAMP_08453	RPPGFSPF	RPPGFSPF	6.43452e+06	Lithobates pipiens|Lithobates pipiens|Lithobates pipiens|Sylvirana guentheri|Sylvirana guentheri|Sylvirana guentheri|Sylvirana guentheri|Sylvirana guentheri|Sylvirana guentheri|Sylvirana guentheri|Sylvirana guentheri|Sylvirana guentheri|Sylvirana guentheri|Lithobates pipiens|Lithobates pipiens|Lithobates pipiens|Sylvirana guentheri|Sylvirana guentheri|Sylvirana guentheri|Sylvirana guentheri|Sylvi…	Kininogen-1|Kininogen-1|Kininogen-1|Preprobradykinin-2|Preprobradykinin-2|Preprobradykinin-2|Preprobradykinin-2|Preprobradykinin-1|Preprobradykinin-1|Preprobradykinin-1|Preprobradykinin-3|Preprobradykinin-3|Preprobradykinin-3|Kininogen-1|Kininogen-1|Kininogen-1|Preprobradykinin-2|Preprobradykinin-2|Preprobradykinin-2|Preprobradykinin-2|Preprobradykinin-1|Preprobradykinin-1|Preprobradykinin-1|Prep…	Kininogen-1	https://pubmed.ncbi.nlm.nih.gov/18164514/|https://pubmed.ncbi.nlm.nih.gov/18164514/|https://pubmed.ncbi.nlm.nih.gov/18164514/|https://pubmed.ncbi.nlm.nih.gov/17321638/|https://pubmed.ncbi.nlm.nih.gov/17321638/|https://pubmed.ncbi.nlm.nih.gov/17321638/|https://pubmed.ncbi.nlm.nih.gov/17321638/|https://pubmed.ncbi.nlm.nih.gov/17321638/|https://pubmed.ncbi.nlm.nih.gov/17321638/|https://pubmed.ncbi.n…	NA	NA	NA	NA	NA	NA	NA	5	Ebis_Kinin-like_5	Kinin-like_5	Kinin-like
321_6997_042022_salamander77_Eurycea_bislineata	321	6997_042022_salamander77	Eurycea bislineata	bislineata	unique_AMPs	SRBR14	Y	dbAMP_07066|dbAMP_07066|dbAMP_07066|dbAMP_08451|dbAMP_08451|dbAMP_08451|dbAMP_08451|dbAMP_08452|dbAMP_08452|dbAMP_08452|dbAMP_08453|dbAMP_08453|dbAMP_08453|dbAMP_07066|dbAMP_07066|dbAMP_07066|dbAMP_08451|dbAMP_08451|dbAMP_08451|dbAMP_08451|dbAMP_08452|dbAMP_08452|dbAMP_08452|dbAMP_08453|dbAMP_08453|dbAMP_08453	RPPGFSPF	RPPGFSPF	4.63622e+07	Lithobates pipiens|Lithobates pipiens|Lithobates pipiens|Sylvirana guentheri|Sylvirana guentheri|Sylvirana guentheri|Sylvirana guentheri|Sylvirana guentheri|Sylvirana guentheri|Sylvirana guentheri|Sylvirana guentheri|Sylvirana guentheri|Sylvirana guentheri|Lithobates pipiens|Lithobates pipiens|Lithobates pipiens|Sylvirana guentheri|Sylvirana guentheri|Sylvirana guentheri|Sylvirana guentheri|Sylvi…	Kininogen-1|Kininogen-1|Kininogen-1|Preprobradykinin-2|Preprobradykinin-2|Preprobradykinin-2|Preprobradykinin-2|Preprobradykinin-1|Preprobradykinin-1|Preprobradykinin-1|Preprobradykinin-3|Preprobradykinin-3|Preprobradykinin-3|Kininogen-1|Kininogen-1|Kininogen-1|Preprobradykinin-2|Preprobradykinin-2|Preprobradykinin-2|Preprobradykinin-2|Preprobradykinin-1|Preprobradykinin-1|Preprobradykinin-1|Prep…	Kininogen-1	https://pubmed.ncbi.nlm.nih.gov/18164514/|https://pubmed.ncbi.nlm.nih.gov/18164514/|https://pubmed.ncbi.nlm.nih.gov/18164514/|https://pubmed.ncbi.nlm.nih.gov/17321638/|https://pubmed.ncbi.nlm.nih.gov/17321638/|https://pubmed.ncbi.nlm.nih.gov/17321638/|https://pubmed.ncbi.nlm.nih.gov/17321638/|https://pubmed.ncbi.nlm.nih.gov/17321638/|https://pubmed.ncbi.nlm.nih.gov/17321638/|https://pubmed.ncbi.n…	NA	NA	NA	NA	NA	NA	NA	5	Ebis_Kinin-like_5	Kinin-like_5	Kinin-like
322_6997_042022_salamander77_Eurycea_bislineata	322	6997_042022_salamander77	Eurycea bislineata	bislineata	unique_AMPs	SRBR14	Y	dbAMP_07066|dbAMP_08451|dbAMP_08452|dbAMP_08453	RPPGFSPF	RPPGFSPF	548381	Lithobates pipiens|Sylvirana guentheri|Sylvirana guentheri|Sylvirana guentheri	Kininogen-1|Preprobradykinin-2|Preprobradykinin-1|Preprobradykinin-3	Kininogen-1	https://pubmed.ncbi.nlm.nih.gov/18164514/|https://pubmed.ncbi.nlm.nih.gov/17321638/|https://pubmed.ncbi.nlm.nih.gov/17321638/|https://pubmed.ncbi.nlm.nih.gov/17321638/	NA	NA	NA	NA	NA	NA	NA	5	Ebis_Kinin-like_5	Kinin-like_5	Kinin-like
341_6997_042022_salamander78_Eurycea_bislineata	341	6997_042022_salamander78	Eurycea bislineata	bislineata	unique_AMPs	SRBR15	Y	dbAMP_07066|dbAMP_07066|dbAMP_07066|dbAMP_08451|dbAMP_08451|dbAMP_08451|dbAMP_08451|dbAMP_08452|dbAMP_08452|dbAMP_08452|dbAMP_08453|dbAMP_08453|dbAMP_08453|dbAMP_07066|dbAMP_07066|dbAMP_07066|dbAMP_08451|dbAMP_08451|dbAMP_08451|dbAMP_08451|dbAMP_08452|dbAMP_08452|dbAMP_08452|dbAMP_08453|dbAMP_08453|dbAMP_08453	RPPGFSPF	RPPGFSPF	1.13488e+06	Lithobates pipiens|Lithobates pipiens|Lithobates pipiens|Sylvirana guentheri|Sylvirana guentheri|Sylvirana guentheri|Sylvirana guentheri|Sylvirana guentheri|Sylvirana guentheri|Sylvirana guentheri|Sylvirana guentheri|Sylvirana guentheri|Sylvirana guentheri|Lithobates pipiens|Lithobates pipiens|Lithobates pipiens|Sylvirana guentheri|Sylvirana guentheri|Sylvirana guentheri|Sylvirana guentheri|Sylvi…	Kininogen-1|Kininogen-1|Kininogen-1|Preprobradykinin-2|Preprobradykinin-2|Preprobradykinin-2|Preprobradykinin-2|Preprobradykinin-1|Preprobradykinin-1|Preprobradykinin-1|Preprobradykinin-3|Preprobradykinin-3|Preprobradykinin-3|Kininogen-1|Kininogen-1|Kininogen-1|Preprobradykinin-2|Preprobradykinin-2|Preprobradykinin-2|Preprobradykinin-2|Preprobradykinin-1|Preprobradykinin-1|Preprobradykinin-1|Prep…	Kininogen-1	https://pubmed.ncbi.nlm.nih.gov/18164514/|https://pubmed.ncbi.nlm.nih.gov/18164514/|https://pubmed.ncbi.nlm.nih.gov/18164514/|https://pubmed.ncbi.nlm.nih.gov/17321638/|https://pubmed.ncbi.nlm.nih.gov/17321638/|https://pubmed.ncbi.nlm.nih.gov/17321638/|https://pubmed.ncbi.nlm.nih.gov/17321638/|https://pubmed.ncbi.nlm.nih.gov/17321638/|https://pubmed.ncbi.nlm.nih.gov/17321638/|https://pubmed.ncbi.n…	NA	NA	NA	NA	NA	NA	NA	5	Ebis_Kinin-like_5	Kinin-like_5	Kinin-like
360_6997_042022_salamander79_Eurycea_bislineata	360	6997_042022_salamander79	Eurycea bislineata	bislineata	unique_AMPs	SRBR17	Y	dbAMP_07066|dbAMP_07066|dbAMP_07066|dbAMP_08451|dbAMP_08451|dbAMP_08451|dbAMP_08451|dbAMP_08452|dbAMP_08452|dbAMP_08452|dbAMP_08453|dbAMP_08453|dbAMP_08453|dbAMP_07066|dbAMP_07066|dbAMP_07066|dbAMP_08451|dbAMP_08451|dbAMP_08451|dbAMP_08451|dbAMP_08452|dbAMP_08452|dbAMP_08452|dbAMP_08453|dbAMP_08453|dbAMP_08453	RPPGFSPF	RPPGFSPF	4.7137e+07	Lithobates pipiens|Lithobates pipiens|Lithobates pipiens|Sylvirana guentheri|Sylvirana guentheri|Sylvirana guentheri|Sylvirana guentheri|Sylvirana guentheri|Sylvirana guentheri|Sylvirana guentheri|Sylvirana guentheri|Sylvirana guentheri|Sylvirana guentheri|Lithobates pipiens|Lithobates pipiens|Lithobates pipiens|Sylvirana guentheri|Sylvirana guentheri|Sylvirana guentheri|Sylvirana guentheri|Sylvi…	Kininogen-1|Kininogen-1|Kininogen-1|Preprobradykinin-2|Preprobradykinin-2|Preprobradykinin-2|Preprobradykinin-2|Preprobradykinin-1|Preprobradykinin-1|Preprobradykinin-1|Preprobradykinin-3|Preprobradykinin-3|Preprobradykinin-3|Kininogen-1|Kininogen-1|Kininogen-1|Preprobradykinin-2|Preprobradykinin-2|Preprobradykinin-2|Preprobradykinin-2|Preprobradykinin-1|Preprobradykinin-1|Preprobradykinin-1|Prep…	Kininogen-1	https://pubmed.ncbi.nlm.nih.gov/18164514/|https://pubmed.ncbi.nlm.nih.gov/18164514/|https://pubmed.ncbi.nlm.nih.gov/18164514/|https://pubmed.ncbi.nlm.nih.gov/17321638/|https://pubmed.ncbi.nlm.nih.gov/17321638/|https://pubmed.ncbi.nlm.nih.gov/17321638/|https://pubmed.ncbi.nlm.nih.gov/17321638/|https://pubmed.ncbi.nlm.nih.gov/17321638/|https://pubmed.ncbi.nlm.nih.gov/17321638/|https://pubmed.ncbi.n…	NA	NA	NA	NA	NA	NA	NA	5	Ebis_Kinin-like_5	Kinin-like_5	Kinin-like
361_6997_042022_salamander79_Eurycea_bislineata	361	6997_042022_salamander79	Eurycea bislineata	bislineata	unique_AMPs	SRBR17	Y	dbAMP_07066|dbAMP_08451|dbAMP_08452|dbAMP_08453	RPPGFSPF	RPPGFSPF	1.98855e+06	Lithobates pipiens|Sylvirana guentheri|Sylvirana guentheri|Sylvirana guentheri	Kininogen-1|Preprobradykinin-2|Preprobradykinin-1|Preprobradykinin-3	Kininogen-1	https://pubmed.ncbi.nlm.nih.gov/18164514/|https://pubmed.ncbi.nlm.nih.gov/17321638/|https://pubmed.ncbi.nlm.nih.gov/17321638/|https://pubmed.ncbi.nlm.nih.gov/17321638/	NA	NA	NA	NA	NA	NA	NA	5	Ebis_Kinin-like_5	Kinin-like_5	Kinin-like
401_6997_042022_salamander87_Eurycea_bislineata	401	6997_042022_salamander87	Eurycea bislineata	bislineata	unique_AMPs	TIH05	Y	dbAMP_07066|dbAMP_07066|dbAMP_07066|dbAMP_08451|dbAMP_08451|dbAMP_08451|dbAMP_08451|dbAMP_08452|dbAMP_08452|dbAMP_08452|dbAMP_08453|dbAMP_08453|dbAMP_08453|dbAMP_07066|dbAMP_07066|dbAMP_07066|dbAMP_08451|dbAMP_08451|dbAMP_08451|dbAMP_08451|dbAMP_08452|dbAMP_08452|dbAMP_08452|dbAMP_08453|dbAMP_08453|dbAMP_08453	RPPGFSPF	RPPGFSPF	5.22192e+07	Lithobates pipiens|Lithobates pipiens|Lithobates pipiens|Sylvirana guentheri|Sylvirana guentheri|Sylvirana guentheri|Sylvirana guentheri|Sylvirana guentheri|Sylvirana guentheri|Sylvirana guentheri|Sylvirana guentheri|Sylvirana guentheri|Sylvirana guentheri|Lithobates pipiens|Lithobates pipiens|Lithobates pipiens|Sylvirana guentheri|Sylvirana guentheri|Sylvirana guentheri|Sylvirana guentheri|Sylvi…	Kininogen-1|Kininogen-1|Kininogen-1|Preprobradykinin-2|Preprobradykinin-2|Preprobradykinin-2|Preprobradykinin-2|Preprobradykinin-1|Preprobradykinin-1|Preprobradykinin-1|Preprobradykinin-3|Preprobradykinin-3|Preprobradykinin-3|Kininogen-1|Kininogen-1|Kininogen-1|Preprobradykinin-2|Preprobradykinin-2|Preprobradykinin-2|Preprobradykinin-2|Preprobradykinin-1|Preprobradykinin-1|Preprobradykinin-1|Prep…	Kininogen-1	https://pubmed.ncbi.nlm.nih.gov/18164514/|https://pubmed.ncbi.nlm.nih.gov/18164514/|https://pubmed.ncbi.nlm.nih.gov/18164514/|https://pubmed.ncbi.nlm.nih.gov/17321638/|https://pubmed.ncbi.nlm.nih.gov/17321638/|https://pubmed.ncbi.nlm.nih.gov/17321638/|https://pubmed.ncbi.nlm.nih.gov/17321638/|https://pubmed.ncbi.nlm.nih.gov/17321638/|https://pubmed.ncbi.nlm.nih.gov/17321638/|https://pubmed.ncbi.n…	NA	NA	NA	NA	NA	NA	NA	5	Ebis_Kinin-like_5	Kinin-like_5	Kinin-like
2_6997_042022_salamander3_Eurycea_bislineata	2	6997_042022_salamander3	Eurycea bislineata	bislineata	unique_AMPs	DMP18	Y	DADP_SP_Q7T3L1|dbAMP_07066|dbAMP_07066|dbAMP_07066|dbAMP_08451|dbAMP_08451|dbAMP_08451|dbAMP_08451|dbAMP_08452|dbAMP_08452|dbAMP_08452|dbAMP_08453|dbAMP_08453|dbAMP_08453|dbAMP_07066|dbAMP_07066|dbAMP_07066|dbAMP_08451|dbAMP_08451|dbAMP_08451|dbAMP_08451|dbAMP_08452|dbAMP_08452|dbAMP_08452|dbAMP_08453|dbAMP_08453|dbAMP_08453	RPPGFSPFR	RPPGFSPFR	2.41491e+06	Bombina maxima|Lithobates pipiens|Lithobates pipiens|Lithobates pipiens|Sylvirana guentheri|Sylvirana guentheri|Sylvirana guentheri|Sylvirana guentheri|Sylvirana guentheri|Sylvirana guentheri|Sylvirana guentheri|Sylvirana guentheri|Sylvirana guentheri|Sylvirana guentheri|Lithobates pipiens|Lithobates pipiens|Lithobates pipiens|Sylvirana guentheri|Sylvirana guentheri|Sylvirana guentheri|Sylvirana …	Kininogen-1a|Kininogen-1|Kininogen-1|Kininogen-1|Preprobradykinin-2|Preprobradykinin-2|Preprobradykinin-2|Preprobradykinin-2|Preprobradykinin-1|Preprobradykinin-1|Preprobradykinin-1|Preprobradykinin-3|Preprobradykinin-3|Preprobradykinin-3|Kininogen-1|Kininogen-1|Kininogen-1|Preprobradykinin-2|Preprobradykinin-2|Preprobradykinin-2|Preprobradykinin-2|Preprobradykinin-1|Preprobradykinin-1|Preprobrad…	Kininogen-1	https://pubmed.ncbi.nlm.nih.gov/12668203/|https://pubmed.ncbi.nlm.nih.gov/18164514/|https://pubmed.ncbi.nlm.nih.gov/18164514/|https://pubmed.ncbi.nlm.nih.gov/18164514/|https://pubmed.ncbi.nlm.nih.gov/17321638/|https://pubmed.ncbi.nlm.nih.gov/17321638/|https://pubmed.ncbi.nlm.nih.gov/17321638/|https://pubmed.ncbi.nlm.nih.gov/17321638/|https://pubmed.ncbi.nlm.nih.gov/17321638/|https://pubmed.ncbi.n…	NA	NA	NA	NA	NA	NA	NA	5	Ebis_Kinin-like_5	Kinin-like_5	Kinin-like
17_6997_042022_salamander4_Eurycea_bislineata	17	6997_042022_salamander4	Eurycea bislineata	bislineata	unique_AMPs	DMP19	Y	DADP_SP_Q7T3L1|dbAMP_07066|dbAMP_07066|dbAMP_07066|dbAMP_08451|dbAMP_08451|dbAMP_08451|dbAMP_08451|dbAMP_08452|dbAMP_08452|dbAMP_08452|dbAMP_08453|dbAMP_08453|dbAMP_08453|dbAMP_07066|dbAMP_07066|dbAMP_07066|dbAMP_08451|dbAMP_08451|dbAMP_08451|dbAMP_08451|dbAMP_08452|dbAMP_08452|dbAMP_08452|dbAMP_08453|dbAMP_08453|dbAMP_08453	RPPGFSPFR	RPPGFSPFR	8.97831e+06	Bombina maxima|Lithobates pipiens|Lithobates pipiens|Lithobates pipiens|Sylvirana guentheri|Sylvirana guentheri|Sylvirana guentheri|Sylvirana guentheri|Sylvirana guentheri|Sylvirana guentheri|Sylvirana guentheri|Sylvirana guentheri|Sylvirana guentheri|Sylvirana guentheri|Lithobates pipiens|Lithobates pipiens|Lithobates pipiens|Sylvirana guentheri|Sylvirana guentheri|Sylvirana guentheri|Sylvirana …	Kininogen-1a|Kininogen-1|Kininogen-1|Kininogen-1|Preprobradykinin-2|Preprobradykinin-2|Preprobradykinin-2|Preprobradykinin-2|Preprobradykinin-1|Preprobradykinin-1|Preprobradykinin-1|Preprobradykinin-3|Preprobradykinin-3|Preprobradykinin-3|Kininogen-1|Kininogen-1|Kininogen-1|Preprobradykinin-2|Preprobradykinin-2|Preprobradykinin-2|Preprobradykinin-2|Preprobradykinin-1|Preprobradykinin-1|Preprobrad…	Kininogen-1	https://pubmed.ncbi.nlm.nih.gov/12668203/|https://pubmed.ncbi.nlm.nih.gov/18164514/|https://pubmed.ncbi.nlm.nih.gov/18164514/|https://pubmed.ncbi.nlm.nih.gov/18164514/|https://pubmed.ncbi.nlm.nih.gov/17321638/|https://pubmed.ncbi.nlm.nih.gov/17321638/|https://pubmed.ncbi.nlm.nih.gov/17321638/|https://pubmed.ncbi.nlm.nih.gov/17321638/|https://pubmed.ncbi.nlm.nih.gov/17321638/|https://pubmed.ncbi.n…	NA	NA	NA	NA	NA	NA	NA	5	Ebis_Kinin-like_5	Kinin-like_5	Kinin-like
18_6997_042022_salamander4_Eurycea_bislineata	18	6997_042022_salamander4	Eurycea bislineata	bislineata	unique_AMPs	DMP19	Y	DADP_SP_Q7T3L1|dbAMP_07066|dbAMP_08451|dbAMP_08452|dbAMP_08453	RPPGFSPFR	RPPGFSPFR	1.14689e+08	Bombina maxima|Lithobates pipiens|Sylvirana guentheri|Sylvirana guentheri|Sylvirana guentheri	Kininogen-1a|Kininogen-1|Preprobradykinin-2|Preprobradykinin-1|Preprobradykinin-3	Kininogen-1	https://pubmed.ncbi.nlm.nih.gov/12668203/|https://pubmed.ncbi.nlm.nih.gov/18164514/|https://pubmed.ncbi.nlm.nih.gov/17321638/|https://pubmed.ncbi.nlm.nih.gov/17321638/|https://pubmed.ncbi.nlm.nih.gov/17321638/	NA	NA	NA	NA	NA	NA	NA	5	Ebis_Kinin-like_5	Kinin-like_5	Kinin-like
34_6997_042022_salamander5_Eurycea_bislineata	34	6997_042022_salamander5	Eurycea bislineata	bislineata	unique_AMPs	DMP20	Y	DADP_SP_Q7T3L1|dbAMP_07066|dbAMP_07066|dbAMP_07066|dbAMP_08451|dbAMP_08451|dbAMP_08451|dbAMP_08451|dbAMP_08452|dbAMP_08452|dbAMP_08452|dbAMP_08453|dbAMP_08453|dbAMP_08453|dbAMP_07066|dbAMP_07066|dbAMP_07066|dbAMP_08451|dbAMP_08451|dbAMP_08451|dbAMP_08451|dbAMP_08452|dbAMP_08452|dbAMP_08452|dbAMP_08453|dbAMP_08453|dbAMP_08453	RPPGFSPFR	RPPGFSPFR	1.733e+07	Bombina maxima|Lithobates pipiens|Lithobates pipiens|Lithobates pipiens|Sylvirana guentheri|Sylvirana guentheri|Sylvirana guentheri|Sylvirana guentheri|Sylvirana guentheri|Sylvirana guentheri|Sylvirana guentheri|Sylvirana guentheri|Sylvirana guentheri|Sylvirana guentheri|Lithobates pipiens|Lithobates pipiens|Lithobates pipiens|Sylvirana guentheri|Sylvirana guentheri|Sylvirana guentheri|Sylvirana …	Kininogen-1a|Kininogen-1|Kininogen-1|Kininogen-1|Preprobradykinin-2|Preprobradykinin-2|Preprobradykinin-2|Preprobradykinin-2|Preprobradykinin-1|Preprobradykinin-1|Preprobradykinin-1|Preprobradykinin-3|Preprobradykinin-3|Preprobradykinin-3|Kininogen-1|Kininogen-1|Kininogen-1|Preprobradykinin-2|Preprobradykinin-2|Preprobradykinin-2|Preprobradykinin-2|Preprobradykinin-1|Preprobradykinin-1|Preprobrad…	Kininogen-1	https://pubmed.ncbi.nlm.nih.gov/12668203/|https://pubmed.ncbi.nlm.nih.gov/18164514/|https://pubmed.ncbi.nlm.nih.gov/18164514/|https://pubmed.ncbi.nlm.nih.gov/18164514/|https://pubmed.ncbi.nlm.nih.gov/17321638/|https://pubmed.ncbi.nlm.nih.gov/17321638/|https://pubmed.ncbi.nlm.nih.gov/17321638/|https://pubmed.ncbi.nlm.nih.gov/17321638/|https://pubmed.ncbi.nlm.nih.gov/17321638/|https://pubmed.ncbi.n…	NA	NA	NA	NA	NA	NA	NA	5	Ebis_Kinin-like_5	Kinin-like_5	Kinin-like
35_6997_042022_salamander5_Eurycea_bislineata	35	6997_042022_salamander5	Eurycea bislineata	bislineata	unique_AMPs	DMP20	Y	DADP_SP_Q7T3L1|dbAMP_07066|dbAMP_08451|dbAMP_08452|dbAMP_08453	RPPGFSPFR	RPPGFSPFR	5.28098e+07	Bombina maxima|Lithobates pipiens|Sylvirana guentheri|Sylvirana guentheri|Sylvirana guentheri	Kininogen-1a|Kininogen-1|Preprobradykinin-2|Preprobradykinin-1|Preprobradykinin-3	Kininogen-1	https://pubmed.ncbi.nlm.nih.gov/12668203/|https://pubmed.ncbi.nlm.nih.gov/18164514/|https://pubmed.ncbi.nlm.nih.gov/17321638/|https://pubmed.ncbi.nlm.nih.gov/17321638/|https://pubmed.ncbi.nlm.nih.gov/17321638/	NA	NA	NA	NA	NA	NA	NA	5	Ebis_Kinin-like_5	Kinin-like_5	Kinin-like
66_6997_042022_salamander6_Eurycea_bislineata	66	6997_042022_salamander6	Eurycea bislineata	bislineata	unique_AMPs	DMP21	Y	DADP_SP_Q7T3L1|dbAMP_07066|dbAMP_07066|dbAMP_07066|dbAMP_08451|dbAMP_08451|dbAMP_08451|dbAMP_08451|dbAMP_08452|dbAMP_08452|dbAMP_08452|dbAMP_08453|dbAMP_08453|dbAMP_08453|DADP_SP_Q7T3L1|dbAMP_07066|dbAMP_07066|dbAMP_07066|dbAMP_08451|dbAMP_08451|dbAMP_08451|dbAMP_08451|dbAMP_08452|dbAMP_08452|dbAMP_08452|dbAMP_08453|dbAMP_08453|dbAMP_08453	RPPGFSPFR	RPPGFSPFR	486616	Bombina maxima|Lithobates pipiens|Lithobates pipiens|Lithobates pipiens|Sylvirana guentheri|Sylvirana guentheri|Sylvirana guentheri|Sylvirana guentheri|Sylvirana guentheri|Sylvirana guentheri|Sylvirana guentheri|Sylvirana guentheri|Sylvirana guentheri|Sylvirana guentheri|Bombina maxima|Lithobates pipiens|Lithobates pipiens|Lithobates pipiens|Sylvirana guentheri|Sylvirana guentheri|Sylvirana guent…	Kininogen-1a|Kininogen-1|Kininogen-1|Kininogen-1|Preprobradykinin-2|Preprobradykinin-2|Preprobradykinin-2|Preprobradykinin-2|Preprobradykinin-1|Preprobradykinin-1|Preprobradykinin-1|Preprobradykinin-3|Preprobradykinin-3|Preprobradykinin-3|Kininogen-1a|Kininogen-1|Kininogen-1|Kininogen-1|Preprobradykinin-2|Preprobradykinin-2|Preprobradykinin-2|Preprobradykinin-2|Preprobradykinin-1|Preprobradykinin…	Kininogen-1	https://pubmed.ncbi.nlm.nih.gov/12668203/|https://pubmed.ncbi.nlm.nih.gov/18164514/|https://pubmed.ncbi.nlm.nih.gov/18164514/|https://pubmed.ncbi.nlm.nih.gov/18164514/|https://pubmed.ncbi.nlm.nih.gov/17321638/|https://pubmed.ncbi.nlm.nih.gov/17321638/|https://pubmed.ncbi.nlm.nih.gov/17321638/|https://pubmed.ncbi.nlm.nih.gov/17321638/|https://pubmed.ncbi.nlm.nih.gov/17321638/|https://pubmed.ncbi.n…	NA	NA	NA	NA	NA	NA	NA	5	Ebis_Kinin-like_5	Kinin-like_5	Kinin-like
67_6997_042022_salamander6_Eurycea_bislineata	67	6997_042022_salamander6	Eurycea bislineata	bislineata	unique_AMPs	DMP21	Y	DADP_SP_Q7T3L1|dbAMP_07066|dbAMP_07066|dbAMP_07066|dbAMP_08451|dbAMP_08451|dbAMP_08451|dbAMP_08451|dbAMP_08452|dbAMP_08452|dbAMP_08452|dbAMP_08453|dbAMP_08453|dbAMP_08453|dbAMP_07066|dbAMP_07066|dbAMP_07066|dbAMP_08451|dbAMP_08451|dbAMP_08451|dbAMP_08451|dbAMP_08452|dbAMP_08452|dbAMP_08452|dbAMP_08453|dbAMP_08453|dbAMP_08453	RPPGFSPFR	RPPGFSPFR	1.35387e+06	Bombina maxima|Lithobates pipiens|Lithobates pipiens|Lithobates pipiens|Sylvirana guentheri|Sylvirana guentheri|Sylvirana guentheri|Sylvirana guentheri|Sylvirana guentheri|Sylvirana guentheri|Sylvirana guentheri|Sylvirana guentheri|Sylvirana guentheri|Sylvirana guentheri|Lithobates pipiens|Lithobates pipiens|Lithobates pipiens|Sylvirana guentheri|Sylvirana guentheri|Sylvirana guentheri|Sylvirana …	Kininogen-1a|Kininogen-1|Kininogen-1|Kininogen-1|Preprobradykinin-2|Preprobradykinin-2|Preprobradykinin-2|Preprobradykinin-2|Preprobradykinin-1|Preprobradykinin-1|Preprobradykinin-1|Preprobradykinin-3|Preprobradykinin-3|Preprobradykinin-3|Kininogen-1|Kininogen-1|Kininogen-1|Preprobradykinin-2|Preprobradykinin-2|Preprobradykinin-2|Preprobradykinin-2|Preprobradykinin-1|Preprobradykinin-1|Preprobrad…	Kininogen-1	https://pubmed.ncbi.nlm.nih.gov/12668203/|https://pubmed.ncbi.nlm.nih.gov/18164514/|https://pubmed.ncbi.nlm.nih.gov/18164514/|https://pubmed.ncbi.nlm.nih.gov/18164514/|https://pubmed.ncbi.nlm.nih.gov/17321638/|https://pubmed.ncbi.nlm.nih.gov/17321638/|https://pubmed.ncbi.nlm.nih.gov/17321638/|https://pubmed.ncbi.nlm.nih.gov/17321638/|https://pubmed.ncbi.nlm.nih.gov/17321638/|https://pubmed.ncbi.n…	NA	NA	NA	NA	NA	NA	NA	5	Ebis_Kinin-like_5	Kinin-like_5	Kinin-like
68_6997_042022_salamander6_Eurycea_bislineata	68	6997_042022_salamander6	Eurycea bislineata	bislineata	unique_AMPs	DMP21	Y	DADP_SP_Q7T3L1|dbAMP_07066|dbAMP_08451|dbAMP_08452|dbAMP_08453	RPPGFSPFR	RPPGFSPFR	1110564651	Bombina maxima|Lithobates pipiens|Sylvirana guentheri|Sylvirana guentheri|Sylvirana guentheri	Kininogen-1a|Kininogen-1|Preprobradykinin-2|Preprobradykinin-1|Preprobradykinin-3	Kininogen-1	https://pubmed.ncbi.nlm.nih.gov/12668203/|https://pubmed.ncbi.nlm.nih.gov/18164514/|https://pubmed.ncbi.nlm.nih.gov/17321638/|https://pubmed.ncbi.nlm.nih.gov/17321638/|https://pubmed.ncbi.nlm.nih.gov/17321638/	NA	NA	NA	NA	NA	NA	NA	5	Ebis_Kinin-like_5	Kinin-like_5	Kinin-like
94_6997_042022_salamander7_Eurycea_bislineata	94	6997_042022_salamander7	Eurycea bislineata	bislineata	unique_AMPs	DMP22	Y	DADP_SP_Q7T3L1|dbAMP_07066|dbAMP_07066|dbAMP_07066|dbAMP_08451|dbAMP_08451|dbAMP_08451|dbAMP_08451|dbAMP_08452|dbAMP_08452|dbAMP_08452|dbAMP_08453|dbAMP_08453|dbAMP_08453|dbAMP_07066|dbAMP_07066|dbAMP_07066|dbAMP_08451|dbAMP_08451|dbAMP_08451|dbAMP_08451|dbAMP_08452|dbAMP_08452|dbAMP_08452|dbAMP_08453|dbAMP_08453|dbAMP_08453	RPPGFSPFR	RPPGFSPFR	9.9154e+07	Bombina maxima|Lithobates pipiens|Lithobates pipiens|Lithobates pipiens|Sylvirana guentheri|Sylvirana guentheri|Sylvirana guentheri|Sylvirana guentheri|Sylvirana guentheri|Sylvirana guentheri|Sylvirana guentheri|Sylvirana guentheri|Sylvirana guentheri|Sylvirana guentheri|Lithobates pipiens|Lithobates pipiens|Lithobates pipiens|Sylvirana guentheri|Sylvirana guentheri|Sylvirana guentheri|Sylvirana …	Kininogen-1a|Kininogen-1|Kininogen-1|Kininogen-1|Preprobradykinin-2|Preprobradykinin-2|Preprobradykinin-2|Preprobradykinin-2|Preprobradykinin-1|Preprobradykinin-1|Preprobradykinin-1|Preprobradykinin-3|Preprobradykinin-3|Preprobradykinin-3|Kininogen-1|Kininogen-1|Kininogen-1|Preprobradykinin-2|Preprobradykinin-2|Preprobradykinin-2|Preprobradykinin-2|Preprobradykinin-1|Preprobradykinin-1|Preprobrad…	Kininogen-1	https://pubmed.ncbi.nlm.nih.gov/12668203/|https://pubmed.ncbi.nlm.nih.gov/18164514/|https://pubmed.ncbi.nlm.nih.gov/18164514/|https://pubmed.ncbi.nlm.nih.gov/18164514/|https://pubmed.ncbi.nlm.nih.gov/17321638/|https://pubmed.ncbi.nlm.nih.gov/17321638/|https://pubmed.ncbi.nlm.nih.gov/17321638/|https://pubmed.ncbi.nlm.nih.gov/17321638/|https://pubmed.ncbi.nlm.nih.gov/17321638/|https://pubmed.ncbi.n…	NA	NA	NA	NA	NA	NA	NA	5	Ebis_Kinin-like_5	Kinin-like_5	Kinin-like
95_6997_042022_salamander7_Eurycea_bislineata	95	6997_042022_salamander7	Eurycea bislineata	bislineata	unique_AMPs	DMP22	Y	DADP_SP_Q7T3L1|dbAMP_07066|dbAMP_08451|dbAMP_08452|dbAMP_08453	RPPGFSPFR	RPPGFSPFR	1.72896e+08	Bombina maxima|Lithobates pipiens|Sylvirana guentheri|Sylvirana guentheri|Sylvirana guentheri	Kininogen-1a|Kininogen-1|Preprobradykinin-2|Preprobradykinin-1|Preprobradykinin-3	Kininogen-1	https://pubmed.ncbi.nlm.nih.gov/12668203/|https://pubmed.ncbi.nlm.nih.gov/18164514/|https://pubmed.ncbi.nlm.nih.gov/17321638/|https://pubmed.ncbi.nlm.nih.gov/17321638/|https://pubmed.ncbi.nlm.nih.gov/17321638/	NA	NA	NA	NA	NA	NA	NA	5	Ebis_Kinin-like_5	Kinin-like_5	Kinin-like
96_6997_042022_salamander7_Eurycea_bislineata	96	6997_042022_salamander7	Eurycea bislineata	bislineata	unique_AMPs	DMP22	Y	dbAMP_07066|dbAMP_07066|dbAMP_07066|dbAMP_08451|dbAMP_08451|dbAMP_08451|dbAMP_08451|dbAMP_08452|dbAMP_08452|dbAMP_08452|dbAMP_08453|dbAMP_08453|dbAMP_08453|dbAMP_07066|dbAMP_07066|dbAMP_07066|dbAMP_08451|dbAMP_08451|dbAMP_08451|dbAMP_08451|dbAMP_08452|dbAMP_08452|dbAMP_08452|dbAMP_08453|dbAMP_08453|dbAMP_08453	RPPGFSPFR	RPPGFSPFR	330093	Lithobates pipiens|Lithobates pipiens|Lithobates pipiens|Sylvirana guentheri|Sylvirana guentheri|Sylvirana guentheri|Sylvirana guentheri|Sylvirana guentheri|Sylvirana guentheri|Sylvirana guentheri|Sylvirana guentheri|Sylvirana guentheri|Sylvirana guentheri|Lithobates pipiens|Lithobates pipiens|Lithobates pipiens|Sylvirana guentheri|Sylvirana guentheri|Sylvirana guentheri|Sylvirana guentheri|Sylvi…	Kininogen-1|Kininogen-1|Kininogen-1|Preprobradykinin-2|Preprobradykinin-2|Preprobradykinin-2|Preprobradykinin-2|Preprobradykinin-1|Preprobradykinin-1|Preprobradykinin-1|Preprobradykinin-3|Preprobradykinin-3|Preprobradykinin-3|Kininogen-1|Kininogen-1|Kininogen-1|Preprobradykinin-2|Preprobradykinin-2|Preprobradykinin-2|Preprobradykinin-2|Preprobradykinin-1|Preprobradykinin-1|Preprobradykinin-1|Prep…	Kininogen-1	https://pubmed.ncbi.nlm.nih.gov/18164514/|https://pubmed.ncbi.nlm.nih.gov/18164514/|https://pubmed.ncbi.nlm.nih.gov/18164514/|https://pubmed.ncbi.nlm.nih.gov/17321638/|https://pubmed.ncbi.nlm.nih.gov/17321638/|https://pubmed.ncbi.nlm.nih.gov/17321638/|https://pubmed.ncbi.nlm.nih.gov/17321638/|https://pubmed.ncbi.nlm.nih.gov/17321638/|https://pubmed.ncbi.nlm.nih.gov/17321638/|https://pubmed.ncbi.n…	NA	NA	NA	NA	NA	NA	NA	5	Ebis_Kinin-like_5	Kinin-like_5	Kinin-like
124_6997_042022_salamander43_Eurycea_bislineata	124	6997_042022_salamander43	Eurycea bislineata	bislineata	unique_AMPs	HOQ01	Y	DADP_SP_Q7T3L1|dbAMP_07066|dbAMP_07066|dbAMP_07066|dbAMP_08451|dbAMP_08451|dbAMP_08451|dbAMP_08451|dbAMP_08452|dbAMP_08452|dbAMP_08452|dbAMP_08453|dbAMP_08453|dbAMP_08453|dbAMP_07066|dbAMP_07066|dbAMP_07066|dbAMP_08451|dbAMP_08451|dbAMP_08451|dbAMP_08451|dbAMP_08452|dbAMP_08452|dbAMP_08452|dbAMP_08453|dbAMP_08453|dbAMP_08453	RPPGFSPFR	RPPGFSPFR	3.09973e+07	Bombina maxima|Lithobates pipiens|Lithobates pipiens|Lithobates pipiens|Sylvirana guentheri|Sylvirana guentheri|Sylvirana guentheri|Sylvirana guentheri|Sylvirana guentheri|Sylvirana guentheri|Sylvirana guentheri|Sylvirana guentheri|Sylvirana guentheri|Sylvirana guentheri|Lithobates pipiens|Lithobates pipiens|Lithobates pipiens|Sylvirana guentheri|Sylvirana guentheri|Sylvirana guentheri|Sylvirana …	Kininogen-1a|Kininogen-1|Kininogen-1|Kininogen-1|Preprobradykinin-2|Preprobradykinin-2|Preprobradykinin-2|Preprobradykinin-2|Preprobradykinin-1|Preprobradykinin-1|Preprobradykinin-1|Preprobradykinin-3|Preprobradykinin-3|Preprobradykinin-3|Kininogen-1|Kininogen-1|Kininogen-1|Preprobradykinin-2|Preprobradykinin-2|Preprobradykinin-2|Preprobradykinin-2|Preprobradykinin-1|Preprobradykinin-1|Preprobrad…	Kininogen-1	https://pubmed.ncbi.nlm.nih.gov/12668203/|https://pubmed.ncbi.nlm.nih.gov/18164514/|https://pubmed.ncbi.nlm.nih.gov/18164514/|https://pubmed.ncbi.nlm.nih.gov/18164514/|https://pubmed.ncbi.nlm.nih.gov/17321638/|https://pubmed.ncbi.nlm.nih.gov/17321638/|https://pubmed.ncbi.nlm.nih.gov/17321638/|https://pubmed.ncbi.nlm.nih.gov/17321638/|https://pubmed.ncbi.nlm.nih.gov/17321638/|https://pubmed.ncbi.n…	NA	NA	NA	NA	NA	NA	NA	5	Ebis_Kinin-like_5	Kinin-like_5	Kinin-like
125_6997_042022_salamander43_Eurycea_bislineata	125	6997_042022_salamander43	Eurycea bislineata	bislineata	unique_AMPs	HOQ01	Y	DADP_SP_Q7T3L1|dbAMP_07066|dbAMP_08451|dbAMP_08452|dbAMP_08453	RPPGFSPFR	RPPGFSPFR	6.25254e+07	Bombina maxima|Lithobates pipiens|Sylvirana guentheri|Sylvirana guentheri|Sylvirana guentheri	Kininogen-1a|Kininogen-1|Preprobradykinin-2|Preprobradykinin-1|Preprobradykinin-3	Kininogen-1	https://pubmed.ncbi.nlm.nih.gov/12668203/|https://pubmed.ncbi.nlm.nih.gov/18164514/|https://pubmed.ncbi.nlm.nih.gov/17321638/|https://pubmed.ncbi.nlm.nih.gov/17321638/|https://pubmed.ncbi.nlm.nih.gov/17321638/	NA	NA	NA	NA	NA	NA	NA	5	Ebis_Kinin-like_5	Kinin-like_5	Kinin-like
126_6997_042022_salamander43_Eurycea_bislineata	126	6997_042022_salamander43	Eurycea bislineata	bislineata	unique_AMPs	HOQ01	Y	dbAMP_07066|dbAMP_08451|dbAMP_08452|dbAMP_08453	RPPGFSPFR	RPPGFSPFR	855463	Lithobates pipiens|Sylvirana guentheri|Sylvirana guentheri|Sylvirana guentheri	Kininogen-1|Preprobradykinin-2|Preprobradykinin-1|Preprobradykinin-3	Kininogen-1	https://pubmed.ncbi.nlm.nih.gov/18164514/|https://pubmed.ncbi.nlm.nih.gov/17321638/|https://pubmed.ncbi.nlm.nih.gov/17321638/|https://pubmed.ncbi.nlm.nih.gov/17321638/	NA	NA	NA	NA	NA	NA	NA	5	Ebis_Kinin-like_5	Kinin-like_5	Kinin-like
146_6997_042022_salamander44_Eurycea_bislineata	146	6997_042022_salamander44	Eurycea bislineata	bislineata	unique_AMPs	HOQ02	Y	DADP_SP_Q7T3L1|dbAMP_07066|dbAMP_08451|dbAMP_08452|dbAMP_08453	RPPGFSPFR	RPPGFSPFR	2.49687e+07	Bombina maxima|Lithobates pipiens|Sylvirana guentheri|Sylvirana guentheri|Sylvirana guentheri	Kininogen-1a|Kininogen-1|Preprobradykinin-2|Preprobradykinin-1|Preprobradykinin-3	Kininogen-1	https://pubmed.ncbi.nlm.nih.gov/12668203/|https://pubmed.ncbi.nlm.nih.gov/18164514/|https://pubmed.ncbi.nlm.nih.gov/17321638/|https://pubmed.ncbi.nlm.nih.gov/17321638/|https://pubmed.ncbi.nlm.nih.gov/17321638/	NA	NA	NA	NA	NA	NA	NA	5	Ebis_Kinin-like_5	Kinin-like_5	Kinin-like
163_6997_042022_salamander45_Eurycea_bislineata	163	6997_042022_salamander45	Eurycea bislineata	bislineata	unique_AMPs	HOQ06	Y	DADP_SP_Q7T3L1|dbAMP_07066|dbAMP_07066|dbAMP_07066|dbAMP_08451|dbAMP_08451|dbAMP_08451|dbAMP_08451|dbAMP_08452|dbAMP_08452|dbAMP_08452|dbAMP_08453|dbAMP_08453|dbAMP_08453|dbAMP_07066|dbAMP_07066|dbAMP_07066|dbAMP_08451|dbAMP_08451|dbAMP_08451|dbAMP_08451|dbAMP_08452|dbAMP_08452|dbAMP_08452|dbAMP_08453|dbAMP_08453|dbAMP_08453	RPPGFSPFR	RPPGFSPFR	1.20103e+07	Bombina maxima|Lithobates pipiens|Lithobates pipiens|Lithobates pipiens|Sylvirana guentheri|Sylvirana guentheri|Sylvirana guentheri|Sylvirana guentheri|Sylvirana guentheri|Sylvirana guentheri|Sylvirana guentheri|Sylvirana guentheri|Sylvirana guentheri|Sylvirana guentheri|Lithobates pipiens|Lithobates pipiens|Lithobates pipiens|Sylvirana guentheri|Sylvirana guentheri|Sylvirana guentheri|Sylvirana …	Kininogen-1a|Kininogen-1|Kininogen-1|Kininogen-1|Preprobradykinin-2|Preprobradykinin-2|Preprobradykinin-2|Preprobradykinin-2|Preprobradykinin-1|Preprobradykinin-1|Preprobradykinin-1|Preprobradykinin-3|Preprobradykinin-3|Preprobradykinin-3|Kininogen-1|Kininogen-1|Kininogen-1|Preprobradykinin-2|Preprobradykinin-2|Preprobradykinin-2|Preprobradykinin-2|Preprobradykinin-1|Preprobradykinin-1|Preprobrad…	Kininogen-1	https://pubmed.ncbi.nlm.nih.gov/12668203/|https://pubmed.ncbi.nlm.nih.gov/18164514/|https://pubmed.ncbi.nlm.nih.gov/18164514/|https://pubmed.ncbi.nlm.nih.gov/18164514/|https://pubmed.ncbi.nlm.nih.gov/17321638/|https://pubmed.ncbi.nlm.nih.gov/17321638/|https://pubmed.ncbi.nlm.nih.gov/17321638/|https://pubmed.ncbi.nlm.nih.gov/17321638/|https://pubmed.ncbi.nlm.nih.gov/17321638/|https://pubmed.ncbi.n…	NA	NA	NA	NA	NA	NA	NA	5	Ebis_Kinin-like_5	Kinin-like_5	Kinin-like
164_6997_042022_salamander45_Eurycea_bislineata	164	6997_042022_salamander45	Eurycea bislineata	bislineata	unique_AMPs	HOQ06	Y	DADP_SP_Q7T3L1|dbAMP_07066|dbAMP_08451|dbAMP_08452|dbAMP_08453	RPPGFSPFR	RPPGFSPFR	7.45913e+06	Bombina maxima|Lithobates pipiens|Sylvirana guentheri|Sylvirana guentheri|Sylvirana guentheri	Kininogen-1a|Kininogen-1|Preprobradykinin-2|Preprobradykinin-1|Preprobradykinin-3	Kininogen-1	https://pubmed.ncbi.nlm.nih.gov/12668203/|https://pubmed.ncbi.nlm.nih.gov/18164514/|https://pubmed.ncbi.nlm.nih.gov/17321638/|https://pubmed.ncbi.nlm.nih.gov/17321638/|https://pubmed.ncbi.nlm.nih.gov/17321638/	NA	NA	NA	NA	NA	NA	NA	5	Ebis_Kinin-like_5	Kinin-like_5	Kinin-like
171_6997_042022_salamander46_Eurycea_bislineata	171	6997_042022_salamander46	Eurycea bislineata	bislineata	unique_AMPs	HOQ09	N	DADP_SP_Q7T3L1|dbAMP_07066|dbAMP_08451|dbAMP_08452|dbAMP_08453	RPPGFSPFR	RPPGFSPFR	3.83932e+06	Bombina maxima|Lithobates pipiens|Sylvirana guentheri|Sylvirana guentheri|Sylvirana guentheri	Kininogen-1a|Kininogen-1|Preprobradykinin-2|Preprobradykinin-1|Preprobradykinin-3	Kininogen-1	https://pubmed.ncbi.nlm.nih.gov/12668203/|https://pubmed.ncbi.nlm.nih.gov/18164514/|https://pubmed.ncbi.nlm.nih.gov/17321638/|https://pubmed.ncbi.nlm.nih.gov/17321638/|https://pubmed.ncbi.nlm.nih.gov/17321638/	NA	NA	NA	NA	NA	NA	NA	5	Ebis_Kinin-like_5	Kinin-like_5	Kinin-like
181_6997_042022_salamander65_Eurycea_bislineata	181	6997_042022_salamander65	Eurycea bislineata	bislineata	unique_AMPs	POSH74	Y	DADP_SP_Q7T3L1|dbAMP_07066|dbAMP_08451|dbAMP_08452|dbAMP_08453	RPPGFSPFR	RPPGFSPFR	1.21397e+07	Bombina maxima|Lithobates pipiens|Sylvirana guentheri|Sylvirana guentheri|Sylvirana guentheri	Kininogen-1a|Kininogen-1|Preprobradykinin-2|Preprobradykinin-1|Preprobradykinin-3	Kininogen-1	https://pubmed.ncbi.nlm.nih.gov/12668203/|https://pubmed.ncbi.nlm.nih.gov/18164514/|https://pubmed.ncbi.nlm.nih.gov/17321638/|https://pubmed.ncbi.nlm.nih.gov/17321638/|https://pubmed.ncbi.nlm.nih.gov/17321638/	NA	NA	NA	NA	NA	NA	NA	5	Ebis_Kinin-like_5	Kinin-like_5	Kinin-like
206_6997_042022_salamander66_Eurycea_bislineata	206	6997_042022_salamander66	Eurycea bislineata	bislineata	unique_AMPs	POSH76	Y	DADP_SP_Q7T3L1|dbAMP_07066|dbAMP_07066|dbAMP_07066|dbAMP_08451|dbAMP_08451|dbAMP_08451|dbAMP_08451|dbAMP_08452|dbAMP_08452|dbAMP_08452|dbAMP_08453|dbAMP_08453|dbAMP_08453|dbAMP_07066|dbAMP_07066|dbAMP_07066|dbAMP_08451|dbAMP_08451|dbAMP_08451|dbAMP_08451|dbAMP_08452|dbAMP_08452|dbAMP_08452|dbAMP_08453|dbAMP_08453|dbAMP_08453	RPPGFSPFR	RPPGFSPFR	1.48948e+08	Bombina maxima|Lithobates pipiens|Lithobates pipiens|Lithobates pipiens|Sylvirana guentheri|Sylvirana guentheri|Sylvirana guentheri|Sylvirana guentheri|Sylvirana guentheri|Sylvirana guentheri|Sylvirana guentheri|Sylvirana guentheri|Sylvirana guentheri|Sylvirana guentheri|Lithobates pipiens|Lithobates pipiens|Lithobates pipiens|Sylvirana guentheri|Sylvirana guentheri|Sylvirana guentheri|Sylvirana …	Kininogen-1a|Kininogen-1|Kininogen-1|Kininogen-1|Preprobradykinin-2|Preprobradykinin-2|Preprobradykinin-2|Preprobradykinin-2|Preprobradykinin-1|Preprobradykinin-1|Preprobradykinin-1|Preprobradykinin-3|Preprobradykinin-3|Preprobradykinin-3|Kininogen-1|Kininogen-1|Kininogen-1|Preprobradykinin-2|Preprobradykinin-2|Preprobradykinin-2|Preprobradykinin-2|Preprobradykinin-1|Preprobradykinin-1|Preprobrad…	Kininogen-1	https://pubmed.ncbi.nlm.nih.gov/12668203/|https://pubmed.ncbi.nlm.nih.gov/18164514/|https://pubmed.ncbi.nlm.nih.gov/18164514/|https://pubmed.ncbi.nlm.nih.gov/18164514/|https://pubmed.ncbi.nlm.nih.gov/17321638/|https://pubmed.ncbi.nlm.nih.gov/17321638/|https://pubmed.ncbi.nlm.nih.gov/17321638/|https://pubmed.ncbi.nlm.nih.gov/17321638/|https://pubmed.ncbi.nlm.nih.gov/17321638/|https://pubmed.ncbi.n…	NA	NA	NA	NA	NA	NA	NA	5	Ebis_Kinin-like_5	Kinin-like_5	Kinin-like
207_6997_042022_salamander66_Eurycea_bislineata	207	6997_042022_salamander66	Eurycea bislineata	bislineata	unique_AMPs	POSH76	Y	DADP_SP_Q7T3L1|dbAMP_07066|dbAMP_08451|dbAMP_08452|dbAMP_08453	RPPGFSPFR	RPPGFSPFR	1.91585e+08	Bombina maxima|Lithobates pipiens|Sylvirana guentheri|Sylvirana guentheri|Sylvirana guentheri	Kininogen-1a|Kininogen-1|Preprobradykinin-2|Preprobradykinin-1|Preprobradykinin-3	Kininogen-1	https://pubmed.ncbi.nlm.nih.gov/12668203/|https://pubmed.ncbi.nlm.nih.gov/18164514/|https://pubmed.ncbi.nlm.nih.gov/17321638/|https://pubmed.ncbi.nlm.nih.gov/17321638/|https://pubmed.ncbi.nlm.nih.gov/17321638/	NA	NA	NA	NA	NA	NA	NA	5	Ebis_Kinin-like_5	Kinin-like_5	Kinin-like
241_6997_042022_salamander67_Eurycea_bislineata	241	6997_042022_salamander67	Eurycea bislineata	bislineata	unique_AMPs	POSH77	Y	DADP_SP_Q7T3L1|dbAMP_07066|dbAMP_07066|dbAMP_07066|dbAMP_08451|dbAMP_08451|dbAMP_08451|dbAMP_08451|dbAMP_08452|dbAMP_08452|dbAMP_08452|dbAMP_08453|dbAMP_08453|dbAMP_08453|dbAMP_07066|dbAMP_07066|dbAMP_07066|dbAMP_08451|dbAMP_08451|dbAMP_08451|dbAMP_08451|dbAMP_08452|dbAMP_08452|dbAMP_08452|dbAMP_08453|dbAMP_08453|dbAMP_08453	RPPGFSPFR	RPPGFSPFR	5.91323e+07	Bombina maxima|Lithobates pipiens|Lithobates pipiens|Lithobates pipiens|Sylvirana guentheri|Sylvirana guentheri|Sylvirana guentheri|Sylvirana guentheri|Sylvirana guentheri|Sylvirana guentheri|Sylvirana guentheri|Sylvirana guentheri|Sylvirana guentheri|Sylvirana guentheri|Lithobates pipiens|Lithobates pipiens|Lithobates pipiens|Sylvirana guentheri|Sylvirana guentheri|Sylvirana guentheri|Sylvirana …	Kininogen-1a|Kininogen-1|Kininogen-1|Kininogen-1|Preprobradykinin-2|Preprobradykinin-2|Preprobradykinin-2|Preprobradykinin-2|Preprobradykinin-1|Preprobradykinin-1|Preprobradykinin-1|Preprobradykinin-3|Preprobradykinin-3|Preprobradykinin-3|Kininogen-1|Kininogen-1|Kininogen-1|Preprobradykinin-2|Preprobradykinin-2|Preprobradykinin-2|Preprobradykinin-2|Preprobradykinin-1|Preprobradykinin-1|Preprobrad…	Kininogen-1	https://pubmed.ncbi.nlm.nih.gov/12668203/|https://pubmed.ncbi.nlm.nih.gov/18164514/|https://pubmed.ncbi.nlm.nih.gov/18164514/|https://pubmed.ncbi.nlm.nih.gov/18164514/|https://pubmed.ncbi.nlm.nih.gov/17321638/|https://pubmed.ncbi.nlm.nih.gov/17321638/|https://pubmed.ncbi.nlm.nih.gov/17321638/|https://pubmed.ncbi.nlm.nih.gov/17321638/|https://pubmed.ncbi.nlm.nih.gov/17321638/|https://pubmed.ncbi.n…	NA	NA	NA	NA	NA	NA	NA	5	Ebis_Kinin-like_5	Kinin-like_5	Kinin-like
242_6997_042022_salamander67_Eurycea_bislineata	242	6997_042022_salamander67	Eurycea bislineata	bislineata	unique_AMPs	POSH77	Y	DADP_SP_Q7T3L1|dbAMP_07066|dbAMP_08451|dbAMP_08452|dbAMP_08453	RPPGFSPFR	RPPGFSPFR	1.70572e+08	Bombina maxima|Lithobates pipiens|Sylvirana guentheri|Sylvirana guentheri|Sylvirana guentheri	Kininogen-1a|Kininogen-1|Preprobradykinin-2|Preprobradykinin-1|Preprobradykinin-3	Kininogen-1	https://pubmed.ncbi.nlm.nih.gov/12668203/|https://pubmed.ncbi.nlm.nih.gov/18164514/|https://pubmed.ncbi.nlm.nih.gov/17321638/|https://pubmed.ncbi.nlm.nih.gov/17321638/|https://pubmed.ncbi.nlm.nih.gov/17321638/	NA	NA	NA	NA	NA	NA	NA	5	Ebis_Kinin-like_5	Kinin-like_5	Kinin-like
243_6997_042022_salamander67_Eurycea_bislineata	243	6997_042022_salamander67	Eurycea bislineata	bislineata	unique_AMPs	POSH77	Y	dbAMP_07066|dbAMP_08451|dbAMP_08452|dbAMP_08453	RPPGFSPFR	RPPGFSPFR	382894	Lithobates pipiens|Sylvirana guentheri|Sylvirana guentheri|Sylvirana guentheri	Kininogen-1|Preprobradykinin-2|Preprobradykinin-1|Preprobradykinin-3	Kininogen-1	https://pubmed.ncbi.nlm.nih.gov/18164514/|https://pubmed.ncbi.nlm.nih.gov/17321638/|https://pubmed.ncbi.nlm.nih.gov/17321638/|https://pubmed.ncbi.nlm.nih.gov/17321638/	NA	NA	NA	NA	NA	NA	NA	5	Ebis_Kinin-like_5	Kinin-like_5	Kinin-like
271_6997_042022_salamander69_Eurycea_bislineata	271	6997_042022_salamander69	Eurycea bislineata	bislineata	unique_AMPs	POSH80	Y	DADP_SP_Q7T3L1|dbAMP_07066|dbAMP_07066|dbAMP_07066|dbAMP_08451|dbAMP_08451|dbAMP_08451|dbAMP_08451|dbAMP_08452|dbAMP_08452|dbAMP_08452|dbAMP_08453|dbAMP_08453|dbAMP_08453|dbAMP_07066|dbAMP_07066|dbAMP_07066|dbAMP_08451|dbAMP_08451|dbAMP_08451|dbAMP_08451|dbAMP_08452|dbAMP_08452|dbAMP_08452|dbAMP_08453|dbAMP_08453|dbAMP_08453	RPPGFSPFR	RPPGFSPFR	2.13241e+07	Bombina maxima|Lithobates pipiens|Lithobates pipiens|Lithobates pipiens|Sylvirana guentheri|Sylvirana guentheri|Sylvirana guentheri|Sylvirana guentheri|Sylvirana guentheri|Sylvirana guentheri|Sylvirana guentheri|Sylvirana guentheri|Sylvirana guentheri|Sylvirana guentheri|Lithobates pipiens|Lithobates pipiens|Lithobates pipiens|Sylvirana guentheri|Sylvirana guentheri|Sylvirana guentheri|Sylvirana …	Kininogen-1a|Kininogen-1|Kininogen-1|Kininogen-1|Preprobradykinin-2|Preprobradykinin-2|Preprobradykinin-2|Preprobradykinin-2|Preprobradykinin-1|Preprobradykinin-1|Preprobradykinin-1|Preprobradykinin-3|Preprobradykinin-3|Preprobradykinin-3|Kininogen-1|Kininogen-1|Kininogen-1|Preprobradykinin-2|Preprobradykinin-2|Preprobradykinin-2|Preprobradykinin-2|Preprobradykinin-1|Preprobradykinin-1|Preprobrad…	Kininogen-1	https://pubmed.ncbi.nlm.nih.gov/12668203/|https://pubmed.ncbi.nlm.nih.gov/18164514/|https://pubmed.ncbi.nlm.nih.gov/18164514/|https://pubmed.ncbi.nlm.nih.gov/18164514/|https://pubmed.ncbi.nlm.nih.gov/17321638/|https://pubmed.ncbi.nlm.nih.gov/17321638/|https://pubmed.ncbi.nlm.nih.gov/17321638/|https://pubmed.ncbi.nlm.nih.gov/17321638/|https://pubmed.ncbi.nlm.nih.gov/17321638/|https://pubmed.ncbi.n…	NA	NA	NA	NA	NA	NA	NA	5	Ebis_Kinin-like_5	Kinin-like_5	Kinin-like
272_6997_042022_salamander69_Eurycea_bislineata	272	6997_042022_salamander69	Eurycea bislineata	bislineata	unique_AMPs	POSH80	Y	DADP_SP_Q7T3L1|dbAMP_07066|dbAMP_08451|dbAMP_08452|dbAMP_08453	RPPGFSPFR	RPPGFSPFR	3.81029e+06	Bombina maxima|Lithobates pipiens|Sylvirana guentheri|Sylvirana guentheri|Sylvirana guentheri	Kininogen-1a|Kininogen-1|Preprobradykinin-2|Preprobradykinin-1|Preprobradykinin-3	Kininogen-1	https://pubmed.ncbi.nlm.nih.gov/12668203/|https://pubmed.ncbi.nlm.nih.gov/18164514/|https://pubmed.ncbi.nlm.nih.gov/17321638/|https://pubmed.ncbi.nlm.nih.gov/17321638/|https://pubmed.ncbi.nlm.nih.gov/17321638/	NA	NA	NA	NA	NA	NA	NA	5	Ebis_Kinin-like_5	Kinin-like_5	Kinin-like
294_6997_042022_salamander71_Eurycea_bislineata	294	6997_042022_salamander71	Eurycea bislineata	bislineata	unique_AMPs	POSH82	Y	DADP_SP_Q7T3L1|dbAMP_07066|dbAMP_08451|dbAMP_08452|dbAMP_08453	RPPGFSPFR	RPPGFSPFR	427935	Bombina maxima|Lithobates pipiens|Sylvirana guentheri|Sylvirana guentheri|Sylvirana guentheri	Kininogen-1a|Kininogen-1|Preprobradykinin-2|Preprobradykinin-1|Preprobradykinin-3	Kininogen-1	https://pubmed.ncbi.nlm.nih.gov/12668203/|https://pubmed.ncbi.nlm.nih.gov/18164514/|https://pubmed.ncbi.nlm.nih.gov/17321638/|https://pubmed.ncbi.nlm.nih.gov/17321638/|https://pubmed.ncbi.nlm.nih.gov/17321638/	NA	NA	NA	NA	NA	NA	NA	5	Ebis_Kinin-like_5	Kinin-like_5	Kinin-like
323_6997_042022_salamander77_Eurycea_bislineata	323	6997_042022_salamander77	Eurycea bislineata	bislineata	unique_AMPs	SRBR14	Y	DADP_SP_Q7T3L1|dbAMP_07066|dbAMP_07066|dbAMP_07066|dbAMP_08451|dbAMP_08451|dbAMP_08451|dbAMP_08451|dbAMP_08452|dbAMP_08452|dbAMP_08452|dbAMP_08453|dbAMP_08453|dbAMP_08453|dbAMP_07066|dbAMP_07066|dbAMP_07066|dbAMP_08451|dbAMP_08451|dbAMP_08451|dbAMP_08451|dbAMP_08452|dbAMP_08452|dbAMP_08452|dbAMP_08453|dbAMP_08453|dbAMP_08453	RPPGFSPFR	RPPGFSPFR	7.71787e+07	Bombina maxima|Lithobates pipiens|Lithobates pipiens|Lithobates pipiens|Sylvirana guentheri|Sylvirana guentheri|Sylvirana guentheri|Sylvirana guentheri|Sylvirana guentheri|Sylvirana guentheri|Sylvirana guentheri|Sylvirana guentheri|Sylvirana guentheri|Sylvirana guentheri|Lithobates pipiens|Lithobates pipiens|Lithobates pipiens|Sylvirana guentheri|Sylvirana guentheri|Sylvirana guentheri|Sylvirana …	Kininogen-1a|Kininogen-1|Kininogen-1|Kininogen-1|Preprobradykinin-2|Preprobradykinin-2|Preprobradykinin-2|Preprobradykinin-2|Preprobradykinin-1|Preprobradykinin-1|Preprobradykinin-1|Preprobradykinin-3|Preprobradykinin-3|Preprobradykinin-3|Kininogen-1|Kininogen-1|Kininogen-1|Preprobradykinin-2|Preprobradykinin-2|Preprobradykinin-2|Preprobradykinin-2|Preprobradykinin-1|Preprobradykinin-1|Preprobrad…	Kininogen-1	https://pubmed.ncbi.nlm.nih.gov/12668203/|https://pubmed.ncbi.nlm.nih.gov/18164514/|https://pubmed.ncbi.nlm.nih.gov/18164514/|https://pubmed.ncbi.nlm.nih.gov/18164514/|https://pubmed.ncbi.nlm.nih.gov/17321638/|https://pubmed.ncbi.nlm.nih.gov/17321638/|https://pubmed.ncbi.nlm.nih.gov/17321638/|https://pubmed.ncbi.nlm.nih.gov/17321638/|https://pubmed.ncbi.nlm.nih.gov/17321638/|https://pubmed.ncbi.n…	NA	NA	NA	NA	NA	NA	NA	5	Ebis_Kinin-like_5	Kinin-like_5	Kinin-like
324_6997_042022_salamander77_Eurycea_bislineata	324	6997_042022_salamander77	Eurycea bislineata	bislineata	unique_AMPs	SRBR14	Y	DADP_SP_Q7T3L1|dbAMP_07066|dbAMP_08451|dbAMP_08452|dbAMP_08453	RPPGFSPFR	RPPGFSPFR	5.72047e+08	Bombina maxima|Lithobates pipiens|Sylvirana guentheri|Sylvirana guentheri|Sylvirana guentheri	Kininogen-1a|Kininogen-1|Preprobradykinin-2|Preprobradykinin-1|Preprobradykinin-3	Kininogen-1	https://pubmed.ncbi.nlm.nih.gov/12668203/|https://pubmed.ncbi.nlm.nih.gov/18164514/|https://pubmed.ncbi.nlm.nih.gov/17321638/|https://pubmed.ncbi.nlm.nih.gov/17321638/|https://pubmed.ncbi.nlm.nih.gov/17321638/	NA	NA	NA	NA	NA	NA	NA	5	Ebis_Kinin-like_5	Kinin-like_5	Kinin-like
342_6997_042022_salamander78_Eurycea_bislineata	342	6997_042022_salamander78	Eurycea bislineata	bislineata	unique_AMPs	SRBR15	Y	DADP_SP_Q7T3L1|dbAMP_07066|dbAMP_08451|dbAMP_08452|dbAMP_08453	RPPGFSPFR	RPPGFSPFR	538478	Bombina maxima|Lithobates pipiens|Sylvirana guentheri|Sylvirana guentheri|Sylvirana guentheri	Kininogen-1a|Kininogen-1|Preprobradykinin-2|Preprobradykinin-1|Preprobradykinin-3	Kininogen-1	https://pubmed.ncbi.nlm.nih.gov/12668203/|https://pubmed.ncbi.nlm.nih.gov/18164514/|https://pubmed.ncbi.nlm.nih.gov/17321638/|https://pubmed.ncbi.nlm.nih.gov/17321638/|https://pubmed.ncbi.nlm.nih.gov/17321638/	NA	NA	NA	NA	NA	NA	NA	5	Ebis_Kinin-like_5	Kinin-like_5	Kinin-like
362_6997_042022_salamander79_Eurycea_bislineata	362	6997_042022_salamander79	Eurycea bislineata	bislineata	unique_AMPs	SRBR17	Y	DADP_SP_Q7T3L1|dbAMP_07066|dbAMP_07066|dbAMP_07066|dbAMP_08451|dbAMP_08451|dbAMP_08451|dbAMP_08451|dbAMP_08452|dbAMP_08452|dbAMP_08452|dbAMP_08453|dbAMP_08453|dbAMP_08453|dbAMP_07066|dbAMP_07066|dbAMP_07066|dbAMP_08451|dbAMP_08451|dbAMP_08451|dbAMP_08451|dbAMP_08452|dbAMP_08452|dbAMP_08452|dbAMP_08453|dbAMP_08453|dbAMP_08453	RPPGFSPFR	RPPGFSPFR	8.97429e+07	Bombina maxima|Lithobates pipiens|Lithobates pipiens|Lithobates pipiens|Sylvirana guentheri|Sylvirana guentheri|Sylvirana guentheri|Sylvirana guentheri|Sylvirana guentheri|Sylvirana guentheri|Sylvirana guentheri|Sylvirana guentheri|Sylvirana guentheri|Sylvirana guentheri|Lithobates pipiens|Lithobates pipiens|Lithobates pipiens|Sylvirana guentheri|Sylvirana guentheri|Sylvirana guentheri|Sylvirana …	Kininogen-1a|Kininogen-1|Kininogen-1|Kininogen-1|Preprobradykinin-2|Preprobradykinin-2|Preprobradykinin-2|Preprobradykinin-2|Preprobradykinin-1|Preprobradykinin-1|Preprobradykinin-1|Preprobradykinin-3|Preprobradykinin-3|Preprobradykinin-3|Kininogen-1|Kininogen-1|Kininogen-1|Preprobradykinin-2|Preprobradykinin-2|Preprobradykinin-2|Preprobradykinin-2|Preprobradykinin-1|Preprobradykinin-1|Preprobrad…	Kininogen-1	https://pubmed.ncbi.nlm.nih.gov/12668203/|https://pubmed.ncbi.nlm.nih.gov/18164514/|https://pubmed.ncbi.nlm.nih.gov/18164514/|https://pubmed.ncbi.nlm.nih.gov/18164514/|https://pubmed.ncbi.nlm.nih.gov/17321638/|https://pubmed.ncbi.nlm.nih.gov/17321638/|https://pubmed.ncbi.nlm.nih.gov/17321638/|https://pubmed.ncbi.nlm.nih.gov/17321638/|https://pubmed.ncbi.nlm.nih.gov/17321638/|https://pubmed.ncbi.n…	NA	NA	NA	NA	NA	NA	NA	5	Ebis_Kinin-like_5	Kinin-like_5	Kinin-like
363_6997_042022_salamander79_Eurycea_bislineata	363	6997_042022_salamander79	Eurycea bislineata	bislineata	unique_AMPs	SRBR17	Y	DADP_SP_Q7T3L1|dbAMP_07066|dbAMP_08451|dbAMP_08452|dbAMP_08453	RPPGFSPFR	RPPGFSPFR	5.07222e+08	Bombina maxima|Lithobates pipiens|Sylvirana guentheri|Sylvirana guentheri|Sylvirana guentheri	Kininogen-1a|Kininogen-1|Preprobradykinin-2|Preprobradykinin-1|Preprobradykinin-3	Kininogen-1	https://pubmed.ncbi.nlm.nih.gov/12668203/|https://pubmed.ncbi.nlm.nih.gov/18164514/|https://pubmed.ncbi.nlm.nih.gov/17321638/|https://pubmed.ncbi.nlm.nih.gov/17321638/|https://pubmed.ncbi.nlm.nih.gov/17321638/	NA	NA	NA	NA	NA	NA	NA	5	Ebis_Kinin-like_5	Kinin-like_5	Kinin-like
364_6997_042022_salamander79_Eurycea_bislineata	364	6997_042022_salamander79	Eurycea bislineata	bislineata	unique_AMPs	SRBR17	Y	dbAMP_07066|dbAMP_08451|dbAMP_08452|dbAMP_08453	RPPGFSPFR	RPPGFSPFR	1.22207e+06	Lithobates pipiens|Sylvirana guentheri|Sylvirana guentheri|Sylvirana guentheri	Kininogen-1|Preprobradykinin-2|Preprobradykinin-1|Preprobradykinin-3	Kininogen-1	https://pubmed.ncbi.nlm.nih.gov/18164514/|https://pubmed.ncbi.nlm.nih.gov/17321638/|https://pubmed.ncbi.nlm.nih.gov/17321638/|https://pubmed.ncbi.nlm.nih.gov/17321638/	NA	NA	NA	NA	NA	NA	NA	5	Ebis_Kinin-like_5	Kinin-like_5	Kinin-like
402_6997_042022_salamander87_Eurycea_bislineata	402	6997_042022_salamander87	Eurycea bislineata	bislineata	unique_AMPs	TIH05	Y	DADP_SP_Q7T3L1|dbAMP_07066|dbAMP_07066|dbAMP_07066|dbAMP_08451|dbAMP_08451|dbAMP_08451|dbAMP_08451|dbAMP_08452|dbAMP_08452|dbAMP_08452|dbAMP_08453|dbAMP_08453|dbAMP_08453|dbAMP_07066|dbAMP_07066|dbAMP_07066|dbAMP_08451|dbAMP_08451|dbAMP_08451|dbAMP_08451|dbAMP_08452|dbAMP_08452|dbAMP_08452|dbAMP_08453|dbAMP_08453|dbAMP_08453	RPPGFSPFR	RPPGFSPFR	7.00136e+07	Bombina maxima|Lithobates pipiens|Lithobates pipiens|Lithobates pipiens|Sylvirana guentheri|Sylvirana guentheri|Sylvirana guentheri|Sylvirana guentheri|Sylvirana guentheri|Sylvirana guentheri|Sylvirana guentheri|Sylvirana guentheri|Sylvirana guentheri|Sylvirana guentheri|Lithobates pipiens|Lithobates pipiens|Lithobates pipiens|Sylvirana guentheri|Sylvirana guentheri|Sylvirana guentheri|Sylvirana …	Kininogen-1a|Kininogen-1|Kininogen-1|Kininogen-1|Preprobradykinin-2|Preprobradykinin-2|Preprobradykinin-2|Preprobradykinin-2|Preprobradykinin-1|Preprobradykinin-1|Preprobradykinin-1|Preprobradykinin-3|Preprobradykinin-3|Preprobradykinin-3|Kininogen-1|Kininogen-1|Kininogen-1|Preprobradykinin-2|Preprobradykinin-2|Preprobradykinin-2|Preprobradykinin-2|Preprobradykinin-1|Preprobradykinin-1|Preprobrad…	Kininogen-1	https://pubmed.ncbi.nlm.nih.gov/12668203/|https://pubmed.ncbi.nlm.nih.gov/18164514/|https://pubmed.ncbi.nlm.nih.gov/18164514/|https://pubmed.ncbi.nlm.nih.gov/18164514/|https://pubmed.ncbi.nlm.nih.gov/17321638/|https://pubmed.ncbi.nlm.nih.gov/17321638/|https://pubmed.ncbi.nlm.nih.gov/17321638/|https://pubmed.ncbi.nlm.nih.gov/17321638/|https://pubmed.ncbi.nlm.nih.gov/17321638/|https://pubmed.ncbi.n…	NA	NA	NA	NA	NA	NA	NA	5	Ebis_Kinin-like_5	Kinin-like_5	Kinin-like
403_6997_042022_salamander87_Eurycea_bislineata	403	6997_042022_salamander87	Eurycea bislineata	bislineata	unique_AMPs	TIH05	Y	DADP_SP_Q7T3L1|dbAMP_07066|dbAMP_08451|dbAMP_08452|dbAMP_08453	RPPGFSPFR	RPPGFSPFR	4.69599e+08	Bombina maxima|Lithobates pipiens|Sylvirana guentheri|Sylvirana guentheri|Sylvirana guentheri	Kininogen-1a|Kininogen-1|Preprobradykinin-2|Preprobradykinin-1|Preprobradykinin-3	Kininogen-1	https://pubmed.ncbi.nlm.nih.gov/12668203/|https://pubmed.ncbi.nlm.nih.gov/18164514/|https://pubmed.ncbi.nlm.nih.gov/17321638/|https://pubmed.ncbi.nlm.nih.gov/17321638/|https://pubmed.ncbi.nlm.nih.gov/17321638/	NA	NA	NA	NA	NA	NA	NA	5	Ebis_Kinin-like_5	Kinin-like_5	Kinin-like
19_6997_042022_salamander4_Eurycea_bislineata	19	6997_042022_salamander4	Eurycea bislineata	bislineata	unique_AMPs	DMP19	Y	DADP_SP_Q7T3L1|dbAMP_07066|dbAMP_07066|dbAMP_07066|dbAMP_08451|dbAMP_08451|dbAMP_08451|dbAMP_08451|dbAMP_08452|dbAMP_08452|dbAMP_08452|dbAMP_08453|dbAMP_08453|dbAMP_08453|DADP_SP_D7PK42|dbAMP_07066	RPPGFSPFR|RPPGFSPFR|RPPGFSPFR|RPPGFSPFR|RPPGFSPFR|RPPGFSPFR|RPPGFSPFR|RPPGFSPFR|RPPGFSPFR|RPPGFSPFR|RPPGFSPFR|RPPGFSPFR|RPPGFSPFR|RPPGFSPFR|RPPGFTPFR|RPPGFTPFR	RPPGFSPFR	3.85743e+07	Bombina maxima|Lithobates pipiens|Lithobates pipiens|Lithobates pipiens|Sylvirana guentheri|Sylvirana guentheri|Sylvirana guentheri|Sylvirana guentheri|Sylvirana guentheri|Sylvirana guentheri|Sylvirana guentheri|Sylvirana guentheri|Sylvirana guentheri|Sylvirana guentheri|Hylarana temporalis|Lithobates pipiens	Kininogen-1a|Kininogen-1|Kininogen-1|Kininogen-1|Preprobradykinin-2|Preprobradykinin-2|Preprobradykinin-2|Preprobradykinin-2|Preprobradykinin-1|Preprobradykinin-1|Preprobradykinin-1|Preprobradykinin-3|Preprobradykinin-3|Preprobradykinin-3|Hylaranakinin TE|Kininogen-1	Kininogen-1	https://pubmed.ncbi.nlm.nih.gov/12668203/|https://pubmed.ncbi.nlm.nih.gov/18164514/|https://pubmed.ncbi.nlm.nih.gov/18164514/|https://pubmed.ncbi.nlm.nih.gov/18164514/|https://pubmed.ncbi.nlm.nih.gov/17321638/|https://pubmed.ncbi.nlm.nih.gov/17321638/|https://pubmed.ncbi.nlm.nih.gov/17321638/|https://pubmed.ncbi.nlm.nih.gov/17321638/|https://pubmed.ncbi.nlm.nih.gov/17321638/|https://pubmed.ncbi.n…	NA	NA	NA	NA	NA	NA	NA	5	Ebis_Kinin-like_5	Kinin-like_5	Kinin-like
36_6997_042022_salamander5_Eurycea_bislineata	36	6997_042022_salamander5	Eurycea bislineata	bislineata	unique_AMPs	DMP20	Y	DADP_SP_Q7T3L1|dbAMP_07066|dbAMP_07066|dbAMP_07066|dbAMP_08451|dbAMP_08451|dbAMP_08451|dbAMP_08451|dbAMP_08452|dbAMP_08452|dbAMP_08452|dbAMP_08453|dbAMP_08453|dbAMP_08453|DADP_SP_D7PK42|dbAMP_07066	RPPGFSPFR|RPPGFSPFR|RPPGFSPFR|RPPGFSPFR|RPPGFSPFR|RPPGFSPFR|RPPGFSPFR|RPPGFSPFR|RPPGFSPFR|RPPGFSPFR|RPPGFSPFR|RPPGFSPFR|RPPGFSPFR|RPPGFSPFR|RPPGFTPFR|RPPGFTPFR	RPPGFSPFR	5.97521e+06	Bombina maxima|Lithobates pipiens|Lithobates pipiens|Lithobates pipiens|Sylvirana guentheri|Sylvirana guentheri|Sylvirana guentheri|Sylvirana guentheri|Sylvirana guentheri|Sylvirana guentheri|Sylvirana guentheri|Sylvirana guentheri|Sylvirana guentheri|Sylvirana guentheri|Hylarana temporalis|Lithobates pipiens	Kininogen-1a|Kininogen-1|Kininogen-1|Kininogen-1|Preprobradykinin-2|Preprobradykinin-2|Preprobradykinin-2|Preprobradykinin-2|Preprobradykinin-1|Preprobradykinin-1|Preprobradykinin-1|Preprobradykinin-3|Preprobradykinin-3|Preprobradykinin-3|Hylaranakinin TE|Kininogen-1	Kininogen-1	https://pubmed.ncbi.nlm.nih.gov/12668203/|https://pubmed.ncbi.nlm.nih.gov/18164514/|https://pubmed.ncbi.nlm.nih.gov/18164514/|https://pubmed.ncbi.nlm.nih.gov/18164514/|https://pubmed.ncbi.nlm.nih.gov/17321638/|https://pubmed.ncbi.nlm.nih.gov/17321638/|https://pubmed.ncbi.nlm.nih.gov/17321638/|https://pubmed.ncbi.nlm.nih.gov/17321638/|https://pubmed.ncbi.nlm.nih.gov/17321638/|https://pubmed.ncbi.n…	NA	NA	NA	NA	NA	NA	NA	5	Ebis_Kinin-like_5	Kinin-like_5	Kinin-like
69_6997_042022_salamander6_Eurycea_bislineata	69	6997_042022_salamander6	Eurycea bislineata	bislineata	unique_AMPs	DMP21	Y	DADP_SP_Q7T3L1|dbAMP_07066|dbAMP_07066|dbAMP_07066|dbAMP_08451|dbAMP_08451|dbAMP_08451|dbAMP_08451|dbAMP_08452|dbAMP_08452|dbAMP_08452|dbAMP_08453|dbAMP_08453|dbAMP_08453|DADP_SP_D7PK42|dbAMP_07066	RPPGFSPFR|RPPGFSPFR|RPPGFSPFR|RPPGFSPFR|RPPGFSPFR|RPPGFSPFR|RPPGFSPFR|RPPGFSPFR|RPPGFSPFR|RPPGFSPFR|RPPGFSPFR|RPPGFSPFR|RPPGFSPFR|RPPGFSPFR|RPPGFTPFR|RPPGFTPFR	RPPGFSPFR	233625092	Bombina maxima|Lithobates pipiens|Lithobates pipiens|Lithobates pipiens|Sylvirana guentheri|Sylvirana guentheri|Sylvirana guentheri|Sylvirana guentheri|Sylvirana guentheri|Sylvirana guentheri|Sylvirana guentheri|Sylvirana guentheri|Sylvirana guentheri|Sylvirana guentheri|Hylarana temporalis|Lithobates pipiens	Kininogen-1a|Kininogen-1|Kininogen-1|Kininogen-1|Preprobradykinin-2|Preprobradykinin-2|Preprobradykinin-2|Preprobradykinin-2|Preprobradykinin-1|Preprobradykinin-1|Preprobradykinin-1|Preprobradykinin-3|Preprobradykinin-3|Preprobradykinin-3|Hylaranakinin TE|Kininogen-1	Kininogen-1	https://pubmed.ncbi.nlm.nih.gov/12668203/|https://pubmed.ncbi.nlm.nih.gov/18164514/|https://pubmed.ncbi.nlm.nih.gov/18164514/|https://pubmed.ncbi.nlm.nih.gov/18164514/|https://pubmed.ncbi.nlm.nih.gov/17321638/|https://pubmed.ncbi.nlm.nih.gov/17321638/|https://pubmed.ncbi.nlm.nih.gov/17321638/|https://pubmed.ncbi.nlm.nih.gov/17321638/|https://pubmed.ncbi.nlm.nih.gov/17321638/|https://pubmed.ncbi.n…	NA	NA	NA	NA	NA	NA	NA	5	Ebis_Kinin-like_5	Kinin-like_5	Kinin-like
97_6997_042022_salamander7_Eurycea_bislineata	97	6997_042022_salamander7	Eurycea bislineata	bislineata	unique_AMPs	DMP22	Y	DADP_SP_Q7T3L1|dbAMP_07066|dbAMP_07066|dbAMP_07066|dbAMP_08451|dbAMP_08451|dbAMP_08451|dbAMP_08451|dbAMP_08452|dbAMP_08452|dbAMP_08452|dbAMP_08453|dbAMP_08453|dbAMP_08453|DADP_SP_D7PK42|dbAMP_07066	RPPGFSPFR|RPPGFSPFR|RPPGFSPFR|RPPGFSPFR|RPPGFSPFR|RPPGFSPFR|RPPGFSPFR|RPPGFSPFR|RPPGFSPFR|RPPGFSPFR|RPPGFSPFR|RPPGFSPFR|RPPGFSPFR|RPPGFSPFR|RPPGFTPFR|RPPGFTPFR	RPPGFSPFR	3.11717e+07	Bombina maxima|Lithobates pipiens|Lithobates pipiens|Lithobates pipiens|Sylvirana guentheri|Sylvirana guentheri|Sylvirana guentheri|Sylvirana guentheri|Sylvirana guentheri|Sylvirana guentheri|Sylvirana guentheri|Sylvirana guentheri|Sylvirana guentheri|Sylvirana guentheri|Hylarana temporalis|Lithobates pipiens	Kininogen-1a|Kininogen-1|Kininogen-1|Kininogen-1|Preprobradykinin-2|Preprobradykinin-2|Preprobradykinin-2|Preprobradykinin-2|Preprobradykinin-1|Preprobradykinin-1|Preprobradykinin-1|Preprobradykinin-3|Preprobradykinin-3|Preprobradykinin-3|Hylaranakinin TE|Kininogen-1	Kininogen-1	https://pubmed.ncbi.nlm.nih.gov/12668203/|https://pubmed.ncbi.nlm.nih.gov/18164514/|https://pubmed.ncbi.nlm.nih.gov/18164514/|https://pubmed.ncbi.nlm.nih.gov/18164514/|https://pubmed.ncbi.nlm.nih.gov/17321638/|https://pubmed.ncbi.nlm.nih.gov/17321638/|https://pubmed.ncbi.nlm.nih.gov/17321638/|https://pubmed.ncbi.nlm.nih.gov/17321638/|https://pubmed.ncbi.nlm.nih.gov/17321638/|https://pubmed.ncbi.n…	NA	NA	NA	NA	NA	NA	NA	5	Ebis_Kinin-like_5	Kinin-like_5	Kinin-like
127_6997_042022_salamander43_Eurycea_bislineata	127	6997_042022_salamander43	Eurycea bislineata	bislineata	unique_AMPs	HOQ01	Y	DADP_SP_Q7T3L1|dbAMP_07066|dbAMP_07066|dbAMP_07066|dbAMP_08451|dbAMP_08451|dbAMP_08451|dbAMP_08451|dbAMP_08452|dbAMP_08452|dbAMP_08452|dbAMP_08453|dbAMP_08453|dbAMP_08453|DADP_SP_D7PK42|dbAMP_07066	RPPGFSPFR|RPPGFSPFR|RPPGFSPFR|RPPGFSPFR|RPPGFSPFR|RPPGFSPFR|RPPGFSPFR|RPPGFSPFR|RPPGFSPFR|RPPGFSPFR|RPPGFSPFR|RPPGFSPFR|RPPGFSPFR|RPPGFSPFR|RPPGFTPFR|RPPGFTPFR	RPPGFSPFR	7.67831e+06	Bombina maxima|Lithobates pipiens|Lithobates pipiens|Lithobates pipiens|Sylvirana guentheri|Sylvirana guentheri|Sylvirana guentheri|Sylvirana guentheri|Sylvirana guentheri|Sylvirana guentheri|Sylvirana guentheri|Sylvirana guentheri|Sylvirana guentheri|Sylvirana guentheri|Hylarana temporalis|Lithobates pipiens	Kininogen-1a|Kininogen-1|Kininogen-1|Kininogen-1|Preprobradykinin-2|Preprobradykinin-2|Preprobradykinin-2|Preprobradykinin-2|Preprobradykinin-1|Preprobradykinin-1|Preprobradykinin-1|Preprobradykinin-3|Preprobradykinin-3|Preprobradykinin-3|Hylaranakinin TE|Kininogen-1	Kininogen-1	https://pubmed.ncbi.nlm.nih.gov/12668203/|https://pubmed.ncbi.nlm.nih.gov/18164514/|https://pubmed.ncbi.nlm.nih.gov/18164514/|https://pubmed.ncbi.nlm.nih.gov/18164514/|https://pubmed.ncbi.nlm.nih.gov/17321638/|https://pubmed.ncbi.nlm.nih.gov/17321638/|https://pubmed.ncbi.nlm.nih.gov/17321638/|https://pubmed.ncbi.nlm.nih.gov/17321638/|https://pubmed.ncbi.nlm.nih.gov/17321638/|https://pubmed.ncbi.n…	NA	NA	NA	NA	NA	NA	NA	5	Ebis_Kinin-like_5	Kinin-like_5	Kinin-like
147_6997_042022_salamander44_Eurycea_bislineata	147	6997_042022_salamander44	Eurycea bislineata	bislineata	unique_AMPs	HOQ02	Y	DADP_SP_Q7T3L1|dbAMP_07066|dbAMP_07066|dbAMP_07066|dbAMP_08451|dbAMP_08451|dbAMP_08451|dbAMP_08451|dbAMP_08452|dbAMP_08452|dbAMP_08452|dbAMP_08453|dbAMP_08453|dbAMP_08453|DADP_SP_D7PK42|dbAMP_07066	RPPGFSPFR|RPPGFSPFR|RPPGFSPFR|RPPGFSPFR|RPPGFSPFR|RPPGFSPFR|RPPGFSPFR|RPPGFSPFR|RPPGFSPFR|RPPGFSPFR|RPPGFSPFR|RPPGFSPFR|RPPGFSPFR|RPPGFSPFR|RPPGFTPFR|RPPGFTPFR	RPPGFSPFR	2.72361e+06	Bombina maxima|Lithobates pipiens|Lithobates pipiens|Lithobates pipiens|Sylvirana guentheri|Sylvirana guentheri|Sylvirana guentheri|Sylvirana guentheri|Sylvirana guentheri|Sylvirana guentheri|Sylvirana guentheri|Sylvirana guentheri|Sylvirana guentheri|Sylvirana guentheri|Hylarana temporalis|Lithobates pipiens	Kininogen-1a|Kininogen-1|Kininogen-1|Kininogen-1|Preprobradykinin-2|Preprobradykinin-2|Preprobradykinin-2|Preprobradykinin-2|Preprobradykinin-1|Preprobradykinin-1|Preprobradykinin-1|Preprobradykinin-3|Preprobradykinin-3|Preprobradykinin-3|Hylaranakinin TE|Kininogen-1	Kininogen-1	https://pubmed.ncbi.nlm.nih.gov/12668203/|https://pubmed.ncbi.nlm.nih.gov/18164514/|https://pubmed.ncbi.nlm.nih.gov/18164514/|https://pubmed.ncbi.nlm.nih.gov/18164514/|https://pubmed.ncbi.nlm.nih.gov/17321638/|https://pubmed.ncbi.nlm.nih.gov/17321638/|https://pubmed.ncbi.nlm.nih.gov/17321638/|https://pubmed.ncbi.nlm.nih.gov/17321638/|https://pubmed.ncbi.nlm.nih.gov/17321638/|https://pubmed.ncbi.n…	NA	NA	NA	NA	NA	NA	NA	5	Ebis_Kinin-like_5	Kinin-like_5	Kinin-like
182_6997_042022_salamander65_Eurycea_bislineata	182	6997_042022_salamander65	Eurycea bislineata	bislineata	unique_AMPs	POSH74	Y	DADP_SP_Q7T3L1|dbAMP_07066|dbAMP_07066|dbAMP_07066|dbAMP_08451|dbAMP_08451|dbAMP_08451|dbAMP_08451|dbAMP_08452|dbAMP_08452|dbAMP_08452|dbAMP_08453|dbAMP_08453|dbAMP_08453|DADP_SP_D7PK42|dbAMP_07066	RPPGFSPFR|RPPGFSPFR|RPPGFSPFR|RPPGFSPFR|RPPGFSPFR|RPPGFSPFR|RPPGFSPFR|RPPGFSPFR|RPPGFSPFR|RPPGFSPFR|RPPGFSPFR|RPPGFSPFR|RPPGFSPFR|RPPGFSPFR|RPPGFTPFR|RPPGFTPFR	RPPGFSPFR	263754	Bombina maxima|Lithobates pipiens|Lithobates pipiens|Lithobates pipiens|Sylvirana guentheri|Sylvirana guentheri|Sylvirana guentheri|Sylvirana guentheri|Sylvirana guentheri|Sylvirana guentheri|Sylvirana guentheri|Sylvirana guentheri|Sylvirana guentheri|Sylvirana guentheri|Hylarana temporalis|Lithobates pipiens	Kininogen-1a|Kininogen-1|Kininogen-1|Kininogen-1|Preprobradykinin-2|Preprobradykinin-2|Preprobradykinin-2|Preprobradykinin-2|Preprobradykinin-1|Preprobradykinin-1|Preprobradykinin-1|Preprobradykinin-3|Preprobradykinin-3|Preprobradykinin-3|Hylaranakinin TE|Kininogen-1	Kininogen-1	https://pubmed.ncbi.nlm.nih.gov/12668203/|https://pubmed.ncbi.nlm.nih.gov/18164514/|https://pubmed.ncbi.nlm.nih.gov/18164514/|https://pubmed.ncbi.nlm.nih.gov/18164514/|https://pubmed.ncbi.nlm.nih.gov/17321638/|https://pubmed.ncbi.nlm.nih.gov/17321638/|https://pubmed.ncbi.nlm.nih.gov/17321638/|https://pubmed.ncbi.nlm.nih.gov/17321638/|https://pubmed.ncbi.nlm.nih.gov/17321638/|https://pubmed.ncbi.n…	NA	NA	NA	NA	NA	NA	NA	5	Ebis_Kinin-like_5	Kinin-like_5	Kinin-like
208_6997_042022_salamander66_Eurycea_bislineata	208	6997_042022_salamander66	Eurycea bislineata	bislineata	unique_AMPs	POSH76	Y	DADP_SP_Q7T3L1|dbAMP_07066|dbAMP_07066|dbAMP_07066|dbAMP_08451|dbAMP_08451|dbAMP_08451|dbAMP_08451|dbAMP_08452|dbAMP_08452|dbAMP_08452|dbAMP_08453|dbAMP_08453|dbAMP_08453|DADP_SP_D7PK42|dbAMP_07066	RPPGFSPFR|RPPGFSPFR|RPPGFSPFR|RPPGFSPFR|RPPGFSPFR|RPPGFSPFR|RPPGFSPFR|RPPGFSPFR|RPPGFSPFR|RPPGFSPFR|RPPGFSPFR|RPPGFSPFR|RPPGFSPFR|RPPGFSPFR|RPPGFTPFR|RPPGFTPFR	RPPGFSPFR	3.84076e+07	Bombina maxima|Lithobates pipiens|Lithobates pipiens|Lithobates pipiens|Sylvirana guentheri|Sylvirana guentheri|Sylvirana guentheri|Sylvirana guentheri|Sylvirana guentheri|Sylvirana guentheri|Sylvirana guentheri|Sylvirana guentheri|Sylvirana guentheri|Sylvirana guentheri|Hylarana temporalis|Lithobates pipiens	Kininogen-1a|Kininogen-1|Kininogen-1|Kininogen-1|Preprobradykinin-2|Preprobradykinin-2|Preprobradykinin-2|Preprobradykinin-2|Preprobradykinin-1|Preprobradykinin-1|Preprobradykinin-1|Preprobradykinin-3|Preprobradykinin-3|Preprobradykinin-3|Hylaranakinin TE|Kininogen-1	Kininogen-1	https://pubmed.ncbi.nlm.nih.gov/12668203/|https://pubmed.ncbi.nlm.nih.gov/18164514/|https://pubmed.ncbi.nlm.nih.gov/18164514/|https://pubmed.ncbi.nlm.nih.gov/18164514/|https://pubmed.ncbi.nlm.nih.gov/17321638/|https://pubmed.ncbi.nlm.nih.gov/17321638/|https://pubmed.ncbi.nlm.nih.gov/17321638/|https://pubmed.ncbi.nlm.nih.gov/17321638/|https://pubmed.ncbi.nlm.nih.gov/17321638/|https://pubmed.ncbi.n…	NA	NA	NA	NA	NA	NA	NA	5	Ebis_Kinin-like_5	Kinin-like_5	Kinin-like
244_6997_042022_salamander67_Eurycea_bislineata	244	6997_042022_salamander67	Eurycea bislineata	bislineata	unique_AMPs	POSH77	Y	DADP_SP_Q7T3L1|dbAMP_07066|dbAMP_07066|dbAMP_07066|dbAMP_08451|dbAMP_08451|dbAMP_08451|dbAMP_08451|dbAMP_08452|dbAMP_08452|dbAMP_08452|dbAMP_08453|dbAMP_08453|dbAMP_08453|DADP_SP_D7PK42|dbAMP_07066	RPPGFSPFR|RPPGFSPFR|RPPGFSPFR|RPPGFSPFR|RPPGFSPFR|RPPGFSPFR|RPPGFSPFR|RPPGFSPFR|RPPGFSPFR|RPPGFSPFR|RPPGFSPFR|RPPGFSPFR|RPPGFSPFR|RPPGFSPFR|RPPGFTPFR|RPPGFTPFR	RPPGFSPFR	2.11356e+07	Bombina maxima|Lithobates pipiens|Lithobates pipiens|Lithobates pipiens|Sylvirana guentheri|Sylvirana guentheri|Sylvirana guentheri|Sylvirana guentheri|Sylvirana guentheri|Sylvirana guentheri|Sylvirana guentheri|Sylvirana guentheri|Sylvirana guentheri|Sylvirana guentheri|Hylarana temporalis|Lithobates pipiens	Kininogen-1a|Kininogen-1|Kininogen-1|Kininogen-1|Preprobradykinin-2|Preprobradykinin-2|Preprobradykinin-2|Preprobradykinin-2|Preprobradykinin-1|Preprobradykinin-1|Preprobradykinin-1|Preprobradykinin-3|Preprobradykinin-3|Preprobradykinin-3|Hylaranakinin TE|Kininogen-1	Kininogen-1	https://pubmed.ncbi.nlm.nih.gov/12668203/|https://pubmed.ncbi.nlm.nih.gov/18164514/|https://pubmed.ncbi.nlm.nih.gov/18164514/|https://pubmed.ncbi.nlm.nih.gov/18164514/|https://pubmed.ncbi.nlm.nih.gov/17321638/|https://pubmed.ncbi.nlm.nih.gov/17321638/|https://pubmed.ncbi.nlm.nih.gov/17321638/|https://pubmed.ncbi.nlm.nih.gov/17321638/|https://pubmed.ncbi.nlm.nih.gov/17321638/|https://pubmed.ncbi.n…	NA	NA	NA	NA	NA	NA	NA	5	Ebis_Kinin-like_5	Kinin-like_5	Kinin-like
325_6997_042022_salamander77_Eurycea_bislineata	325	6997_042022_salamander77	Eurycea bislineata	bislineata	unique_AMPs	SRBR14	Y	DADP_SP_Q7T3L1|dbAMP_07066|dbAMP_07066|dbAMP_07066|dbAMP_08451|dbAMP_08451|dbAMP_08451|dbAMP_08451|dbAMP_08452|dbAMP_08452|dbAMP_08452|dbAMP_08453|dbAMP_08453|dbAMP_08453|DADP_SP_D7PK42|dbAMP_07066	RPPGFSPFR|RPPGFSPFR|RPPGFSPFR|RPPGFSPFR|RPPGFSPFR|RPPGFSPFR|RPPGFSPFR|RPPGFSPFR|RPPGFSPFR|RPPGFSPFR|RPPGFSPFR|RPPGFSPFR|RPPGFSPFR|RPPGFSPFR|RPPGFTPFR|RPPGFTPFR	RPPGFSPFR	4.23133e+07	Bombina maxima|Lithobates pipiens|Lithobates pipiens|Lithobates pipiens|Sylvirana guentheri|Sylvirana guentheri|Sylvirana guentheri|Sylvirana guentheri|Sylvirana guentheri|Sylvirana guentheri|Sylvirana guentheri|Sylvirana guentheri|Sylvirana guentheri|Sylvirana guentheri|Hylarana temporalis|Lithobates pipiens	Kininogen-1a|Kininogen-1|Kininogen-1|Kininogen-1|Preprobradykinin-2|Preprobradykinin-2|Preprobradykinin-2|Preprobradykinin-2|Preprobradykinin-1|Preprobradykinin-1|Preprobradykinin-1|Preprobradykinin-3|Preprobradykinin-3|Preprobradykinin-3|Hylaranakinin TE|Kininogen-1	Kininogen-1	https://pubmed.ncbi.nlm.nih.gov/12668203/|https://pubmed.ncbi.nlm.nih.gov/18164514/|https://pubmed.ncbi.nlm.nih.gov/18164514/|https://pubmed.ncbi.nlm.nih.gov/18164514/|https://pubmed.ncbi.nlm.nih.gov/17321638/|https://pubmed.ncbi.nlm.nih.gov/17321638/|https://pubmed.ncbi.nlm.nih.gov/17321638/|https://pubmed.ncbi.nlm.nih.gov/17321638/|https://pubmed.ncbi.nlm.nih.gov/17321638/|https://pubmed.ncbi.n…	NA	NA	NA	NA	NA	NA	NA	5	Ebis_Kinin-like_5	Kinin-like_5	Kinin-like
365_6997_042022_salamander79_Eurycea_bislineata	365	6997_042022_salamander79	Eurycea bislineata	bislineata	unique_AMPs	SRBR17	Y	DADP_SP_Q7T3L1|dbAMP_07066|dbAMP_07066|dbAMP_07066|dbAMP_08451|dbAMP_08451|dbAMP_08451|dbAMP_08451|dbAMP_08452|dbAMP_08452|dbAMP_08452|dbAMP_08453|dbAMP_08453|dbAMP_08453|DADP_SP_D7PK42|dbAMP_07066	RPPGFSPFR|RPPGFSPFR|RPPGFSPFR|RPPGFSPFR|RPPGFSPFR|RPPGFSPFR|RPPGFSPFR|RPPGFSPFR|RPPGFSPFR|RPPGFSPFR|RPPGFSPFR|RPPGFSPFR|RPPGFSPFR|RPPGFSPFR|RPPGFTPFR|RPPGFTPFR	RPPGFSPFR	6.37969e+07	Bombina maxima|Lithobates pipiens|Lithobates pipiens|Lithobates pipiens|Sylvirana guentheri|Sylvirana guentheri|Sylvirana guentheri|Sylvirana guentheri|Sylvirana guentheri|Sylvirana guentheri|Sylvirana guentheri|Sylvirana guentheri|Sylvirana guentheri|Sylvirana guentheri|Hylarana temporalis|Lithobates pipiens	Kininogen-1a|Kininogen-1|Kininogen-1|Kininogen-1|Preprobradykinin-2|Preprobradykinin-2|Preprobradykinin-2|Preprobradykinin-2|Preprobradykinin-1|Preprobradykinin-1|Preprobradykinin-1|Preprobradykinin-3|Preprobradykinin-3|Preprobradykinin-3|Hylaranakinin TE|Kininogen-1	Kininogen-1	https://pubmed.ncbi.nlm.nih.gov/12668203/|https://pubmed.ncbi.nlm.nih.gov/18164514/|https://pubmed.ncbi.nlm.nih.gov/18164514/|https://pubmed.ncbi.nlm.nih.gov/18164514/|https://pubmed.ncbi.nlm.nih.gov/17321638/|https://pubmed.ncbi.nlm.nih.gov/17321638/|https://pubmed.ncbi.nlm.nih.gov/17321638/|https://pubmed.ncbi.nlm.nih.gov/17321638/|https://pubmed.ncbi.nlm.nih.gov/17321638/|https://pubmed.ncbi.n…	NA	NA	NA	NA	NA	NA	NA	5	Ebis_Kinin-like_5	Kinin-like_5	Kinin-like
404_6997_042022_salamander87_Eurycea_bislineata	404	6997_042022_salamander87	Eurycea bislineata	bislineata	unique_AMPs	TIH05	Y	DADP_SP_Q7T3L1|dbAMP_07066|dbAMP_07066|dbAMP_07066|dbAMP_08451|dbAMP_08451|dbAMP_08451|dbAMP_08451|dbAMP_08452|dbAMP_08452|dbAMP_08452|dbAMP_08453|dbAMP_08453|dbAMP_08453|DADP_SP_D7PK42|dbAMP_07066	RPPGFSPFR|RPPGFSPFR|RPPGFSPFR|RPPGFSPFR|RPPGFSPFR|RPPGFSPFR|RPPGFSPFR|RPPGFSPFR|RPPGFSPFR|RPPGFSPFR|RPPGFSPFR|RPPGFSPFR|RPPGFSPFR|RPPGFSPFR|RPPGFTPFR|RPPGFTPFR	RPPGFSPFR	6.39108e+07	Bombina maxima|Lithobates pipiens|Lithobates pipiens|Lithobates pipiens|Sylvirana guentheri|Sylvirana guentheri|Sylvirana guentheri|Sylvirana guentheri|Sylvirana guentheri|Sylvirana guentheri|Sylvirana guentheri|Sylvirana guentheri|Sylvirana guentheri|Sylvirana guentheri|Hylarana temporalis|Lithobates pipiens	Kininogen-1a|Kininogen-1|Kininogen-1|Kininogen-1|Preprobradykinin-2|Preprobradykinin-2|Preprobradykinin-2|Preprobradykinin-2|Preprobradykinin-1|Preprobradykinin-1|Preprobradykinin-1|Preprobradykinin-3|Preprobradykinin-3|Preprobradykinin-3|Hylaranakinin TE|Kininogen-1	Kininogen-1	https://pubmed.ncbi.nlm.nih.gov/12668203/|https://pubmed.ncbi.nlm.nih.gov/18164514/|https://pubmed.ncbi.nlm.nih.gov/18164514/|https://pubmed.ncbi.nlm.nih.gov/18164514/|https://pubmed.ncbi.nlm.nih.gov/17321638/|https://pubmed.ncbi.nlm.nih.gov/17321638/|https://pubmed.ncbi.nlm.nih.gov/17321638/|https://pubmed.ncbi.nlm.nih.gov/17321638/|https://pubmed.ncbi.nlm.nih.gov/17321638/|https://pubmed.ncbi.n…	NA	NA	NA	NA	NA	NA	NA	5	Ebis_Kinin-like_5	Kinin-like_5	Kinin-like
20_6997_042022_salamander4_Eurycea_bislineata	20	6997_042022_salamander4	Eurycea bislineata	bislineata	unique_AMPs	DMP19	Y	DADP_SP_Q7T3L1|dbAMP_07066|dbAMP_07066|dbAMP_07066|dbAMP_08451|dbAMP_08451|dbAMP_08451|dbAMP_08451|dbAMP_08452|dbAMP_08452|dbAMP_08452|dbAMP_08453|dbAMP_08453|dbAMP_08453|DADP_SP_D7PK42|DADP_SP_E2JDQ9|dbAMP_07066	RPPGFSPFR|RPPGFSPFR|RPPGFSPFR|RPPGFSPFR|RPPGFSPFR|RPPGFSPFR|RPPGFSPFR|RPPGFSPFR|RPPGFSPFR|RPPGFSPFR|RPPGFSPFR|RPPGFSPFR|RPPGFSPFR|RPPGFSPFR|RPPGFTPFR|RPPGFTPFR|RPPGFTPFR	RPPGFSPFR	446488	Bombina maxima|Lithobates pipiens|Lithobates pipiens|Lithobates pipiens|Sylvirana guentheri|Sylvirana guentheri|Sylvirana guentheri|Sylvirana guentheri|Sylvirana guentheri|Sylvirana guentheri|Sylvirana guentheri|Sylvirana guentheri|Sylvirana guentheri|Sylvirana guentheri|Hylarana temporalis|Amolops ricketti|Lithobates pipiens	Kininogen-1a|Kininogen-1|Kininogen-1|Kininogen-1|Preprobradykinin-2|Preprobradykinin-2|Preprobradykinin-2|Preprobradykinin-2|Preprobradykinin-1|Preprobradykinin-1|Preprobradykinin-1|Preprobradykinin-3|Preprobradykinin-3|Preprobradykinin-3|Hylaranakinin TE|Rickettin-WH1|Kininogen-1	Kininogen-1	https://pubmed.ncbi.nlm.nih.gov/12668203/|https://pubmed.ncbi.nlm.nih.gov/18164514/|https://pubmed.ncbi.nlm.nih.gov/18164514/|https://pubmed.ncbi.nlm.nih.gov/18164514/|https://pubmed.ncbi.nlm.nih.gov/17321638/|https://pubmed.ncbi.nlm.nih.gov/17321638/|https://pubmed.ncbi.nlm.nih.gov/17321638/|https://pubmed.ncbi.nlm.nih.gov/17321638/|https://pubmed.ncbi.nlm.nih.gov/17321638/|https://pubmed.ncbi.n…	NA	NA	NA	NA	NA	NA	NA	5	Ebis_Kinin-like_5	Kinin-like_5	Kinin-like
98_6997_042022_salamander7_Eurycea_bislineata	98	6997_042022_salamander7	Eurycea bislineata	bislineata	unique_AMPs	DMP22	Y	DADP_SP_Q7T3L1|dbAMP_07066|dbAMP_07066|dbAMP_07066|dbAMP_08451|dbAMP_08451|dbAMP_08451|dbAMP_08451|dbAMP_08452|dbAMP_08452|dbAMP_08452|dbAMP_08453|dbAMP_08453|dbAMP_08453|DADP_SP_D7PK42|DADP_SP_E2JDQ9|dbAMP_07066	RPPGFSPFR|RPPGFSPFR|RPPGFSPFR|RPPGFSPFR|RPPGFSPFR|RPPGFSPFR|RPPGFSPFR|RPPGFSPFR|RPPGFSPFR|RPPGFSPFR|RPPGFSPFR|RPPGFSPFR|RPPGFSPFR|RPPGFSPFR|RPPGFTPFR|RPPGFTPFR|RPPGFTPFR	RPPGFSPFR	2.79022e+06	Bombina maxima|Lithobates pipiens|Lithobates pipiens|Lithobates pipiens|Sylvirana guentheri|Sylvirana guentheri|Sylvirana guentheri|Sylvirana guentheri|Sylvirana guentheri|Sylvirana guentheri|Sylvirana guentheri|Sylvirana guentheri|Sylvirana guentheri|Sylvirana guentheri|Hylarana temporalis|Amolops ricketti|Lithobates pipiens	Kininogen-1a|Kininogen-1|Kininogen-1|Kininogen-1|Preprobradykinin-2|Preprobradykinin-2|Preprobradykinin-2|Preprobradykinin-2|Preprobradykinin-1|Preprobradykinin-1|Preprobradykinin-1|Preprobradykinin-3|Preprobradykinin-3|Preprobradykinin-3|Hylaranakinin TE|Rickettin-WH1|Kininogen-1	Kininogen-1	https://pubmed.ncbi.nlm.nih.gov/12668203/|https://pubmed.ncbi.nlm.nih.gov/18164514/|https://pubmed.ncbi.nlm.nih.gov/18164514/|https://pubmed.ncbi.nlm.nih.gov/18164514/|https://pubmed.ncbi.nlm.nih.gov/17321638/|https://pubmed.ncbi.nlm.nih.gov/17321638/|https://pubmed.ncbi.nlm.nih.gov/17321638/|https://pubmed.ncbi.nlm.nih.gov/17321638/|https://pubmed.ncbi.nlm.nih.gov/17321638/|https://pubmed.ncbi.n…	NA	NA	NA	NA	NA	NA	NA	5	Ebis_Kinin-like_5	Kinin-like_5	Kinin-like
128_6997_042022_salamander43_Eurycea_bislineata	128	6997_042022_salamander43	Eurycea bislineata	bislineata	unique_AMPs	HOQ01	Y	DADP_SP_Q7T3L1|dbAMP_07066|dbAMP_07066|dbAMP_07066|dbAMP_08451|dbAMP_08451|dbAMP_08451|dbAMP_08451|dbAMP_08452|dbAMP_08452|dbAMP_08452|dbAMP_08453|dbAMP_08453|dbAMP_08453|DADP_SP_D7PK42|DADP_SP_E2JDQ9|dbAMP_07066	RPPGFSPFR|RPPGFSPFR|RPPGFSPFR|RPPGFSPFR|RPPGFSPFR|RPPGFSPFR|RPPGFSPFR|RPPGFSPFR|RPPGFSPFR|RPPGFSPFR|RPPGFSPFR|RPPGFSPFR|RPPGFSPFR|RPPGFSPFR|RPPGFTPFR|RPPGFTPFR|RPPGFTPFR	RPPGFSPFR	5.70746e+06	Bombina maxima|Lithobates pipiens|Lithobates pipiens|Lithobates pipiens|Sylvirana guentheri|Sylvirana guentheri|Sylvirana guentheri|Sylvirana guentheri|Sylvirana guentheri|Sylvirana guentheri|Sylvirana guentheri|Sylvirana guentheri|Sylvirana guentheri|Sylvirana guentheri|Hylarana temporalis|Amolops ricketti|Lithobates pipiens	Kininogen-1a|Kininogen-1|Kininogen-1|Kininogen-1|Preprobradykinin-2|Preprobradykinin-2|Preprobradykinin-2|Preprobradykinin-2|Preprobradykinin-1|Preprobradykinin-1|Preprobradykinin-1|Preprobradykinin-3|Preprobradykinin-3|Preprobradykinin-3|Hylaranakinin TE|Rickettin-WH1|Kininogen-1	Kininogen-1	https://pubmed.ncbi.nlm.nih.gov/12668203/|https://pubmed.ncbi.nlm.nih.gov/18164514/|https://pubmed.ncbi.nlm.nih.gov/18164514/|https://pubmed.ncbi.nlm.nih.gov/18164514/|https://pubmed.ncbi.nlm.nih.gov/17321638/|https://pubmed.ncbi.nlm.nih.gov/17321638/|https://pubmed.ncbi.nlm.nih.gov/17321638/|https://pubmed.ncbi.nlm.nih.gov/17321638/|https://pubmed.ncbi.nlm.nih.gov/17321638/|https://pubmed.ncbi.n…	NA	NA	NA	NA	NA	NA	NA	5	Ebis_Kinin-like_5	Kinin-like_5	Kinin-like
209_6997_042022_salamander66_Eurycea_bislineata	209	6997_042022_salamander66	Eurycea bislineata	bislineata	unique_AMPs	POSH76	Y	DADP_SP_Q7T3L1|dbAMP_07066|dbAMP_07066|dbAMP_07066|dbAMP_08451|dbAMP_08451|dbAMP_08451|dbAMP_08451|dbAMP_08452|dbAMP_08452|dbAMP_08452|dbAMP_08453|dbAMP_08453|dbAMP_08453|DADP_SP_D7PK42|DADP_SP_E2JDQ9|dbAMP_07066	RPPGFSPFR|RPPGFSPFR|RPPGFSPFR|RPPGFSPFR|RPPGFSPFR|RPPGFSPFR|RPPGFSPFR|RPPGFSPFR|RPPGFSPFR|RPPGFSPFR|RPPGFSPFR|RPPGFSPFR|RPPGFSPFR|RPPGFSPFR|RPPGFTPFR|RPPGFTPFR|RPPGFTPFR	RPPGFSPFR	1.52802e+07	Bombina maxima|Lithobates pipiens|Lithobates pipiens|Lithobates pipiens|Sylvirana guentheri|Sylvirana guentheri|Sylvirana guentheri|Sylvirana guentheri|Sylvirana guentheri|Sylvirana guentheri|Sylvirana guentheri|Sylvirana guentheri|Sylvirana guentheri|Sylvirana guentheri|Hylarana temporalis|Amolops ricketti|Lithobates pipiens	Kininogen-1a|Kininogen-1|Kininogen-1|Kininogen-1|Preprobradykinin-2|Preprobradykinin-2|Preprobradykinin-2|Preprobradykinin-2|Preprobradykinin-1|Preprobradykinin-1|Preprobradykinin-1|Preprobradykinin-3|Preprobradykinin-3|Preprobradykinin-3|Hylaranakinin TE|Rickettin-WH1|Kininogen-1	Kininogen-1	https://pubmed.ncbi.nlm.nih.gov/12668203/|https://pubmed.ncbi.nlm.nih.gov/18164514/|https://pubmed.ncbi.nlm.nih.gov/18164514/|https://pubmed.ncbi.nlm.nih.gov/18164514/|https://pubmed.ncbi.nlm.nih.gov/17321638/|https://pubmed.ncbi.nlm.nih.gov/17321638/|https://pubmed.ncbi.nlm.nih.gov/17321638/|https://pubmed.ncbi.nlm.nih.gov/17321638/|https://pubmed.ncbi.nlm.nih.gov/17321638/|https://pubmed.ncbi.n…	NA	NA	NA	NA	NA	NA	NA	5	Ebis_Kinin-like_5	Kinin-like_5	Kinin-like
245_6997_042022_salamander67_Eurycea_bislineata	245	6997_042022_salamander67	Eurycea bislineata	bislineata	unique_AMPs	POSH77	Y	DADP_SP_Q7T3L1|dbAMP_07066|dbAMP_07066|dbAMP_07066|dbAMP_08451|dbAMP_08451|dbAMP_08451|dbAMP_08451|dbAMP_08452|dbAMP_08452|dbAMP_08452|dbAMP_08453|dbAMP_08453|dbAMP_08453|DADP_SP_D7PK42|DADP_SP_E2JDQ9|dbAMP_07066	RPPGFSPFR|RPPGFSPFR|RPPGFSPFR|RPPGFSPFR|RPPGFSPFR|RPPGFSPFR|RPPGFSPFR|RPPGFSPFR|RPPGFSPFR|RPPGFSPFR|RPPGFSPFR|RPPGFSPFR|RPPGFSPFR|RPPGFSPFR|RPPGFTPFR|RPPGFTPFR|RPPGFTPFR	RPPGFSPFR	1.98612e+07	Bombina maxima|Lithobates pipiens|Lithobates pipiens|Lithobates pipiens|Sylvirana guentheri|Sylvirana guentheri|Sylvirana guentheri|Sylvirana guentheri|Sylvirana guentheri|Sylvirana guentheri|Sylvirana guentheri|Sylvirana guentheri|Sylvirana guentheri|Sylvirana guentheri|Hylarana temporalis|Amolops ricketti|Lithobates pipiens	Kininogen-1a|Kininogen-1|Kininogen-1|Kininogen-1|Preprobradykinin-2|Preprobradykinin-2|Preprobradykinin-2|Preprobradykinin-2|Preprobradykinin-1|Preprobradykinin-1|Preprobradykinin-1|Preprobradykinin-3|Preprobradykinin-3|Preprobradykinin-3|Hylaranakinin TE|Rickettin-WH1|Kininogen-1	Kininogen-1	https://pubmed.ncbi.nlm.nih.gov/12668203/|https://pubmed.ncbi.nlm.nih.gov/18164514/|https://pubmed.ncbi.nlm.nih.gov/18164514/|https://pubmed.ncbi.nlm.nih.gov/18164514/|https://pubmed.ncbi.nlm.nih.gov/17321638/|https://pubmed.ncbi.nlm.nih.gov/17321638/|https://pubmed.ncbi.nlm.nih.gov/17321638/|https://pubmed.ncbi.nlm.nih.gov/17321638/|https://pubmed.ncbi.nlm.nih.gov/17321638/|https://pubmed.ncbi.n…	NA	NA	NA	NA	NA	NA	NA	5	Ebis_Kinin-like_5	Kinin-like_5	Kinin-like
273_6997_042022_salamander69_Eurycea_bislineata	273	6997_042022_salamander69	Eurycea bislineata	bislineata	unique_AMPs	POSH80	Y	DADP_SP_Q7T3L1|dbAMP_07066|dbAMP_07066|dbAMP_07066|dbAMP_08451|dbAMP_08451|dbAMP_08451|dbAMP_08451|dbAMP_08452|dbAMP_08452|dbAMP_08452|dbAMP_08453|dbAMP_08453|dbAMP_08453|DADP_SP_D7PK42|DADP_SP_E2JDQ9|dbAMP_07066	RPPGFSPFR|RPPGFSPFR|RPPGFSPFR|RPPGFSPFR|RPPGFSPFR|RPPGFSPFR|RPPGFSPFR|RPPGFSPFR|RPPGFSPFR|RPPGFSPFR|RPPGFSPFR|RPPGFSPFR|RPPGFSPFR|RPPGFSPFR|RPPGFTPFR|RPPGFTPFR|RPPGFTPFR	RPPGFSPFR	2.33487e+06	Bombina maxima|Lithobates pipiens|Lithobates pipiens|Lithobates pipiens|Sylvirana guentheri|Sylvirana guentheri|Sylvirana guentheri|Sylvirana guentheri|Sylvirana guentheri|Sylvirana guentheri|Sylvirana guentheri|Sylvirana guentheri|Sylvirana guentheri|Sylvirana guentheri|Hylarana temporalis|Amolops ricketti|Lithobates pipiens	Kininogen-1a|Kininogen-1|Kininogen-1|Kininogen-1|Preprobradykinin-2|Preprobradykinin-2|Preprobradykinin-2|Preprobradykinin-2|Preprobradykinin-1|Preprobradykinin-1|Preprobradykinin-1|Preprobradykinin-3|Preprobradykinin-3|Preprobradykinin-3|Hylaranakinin TE|Rickettin-WH1|Kininogen-1	Kininogen-1	https://pubmed.ncbi.nlm.nih.gov/12668203/|https://pubmed.ncbi.nlm.nih.gov/18164514/|https://pubmed.ncbi.nlm.nih.gov/18164514/|https://pubmed.ncbi.nlm.nih.gov/18164514/|https://pubmed.ncbi.nlm.nih.gov/17321638/|https://pubmed.ncbi.nlm.nih.gov/17321638/|https://pubmed.ncbi.nlm.nih.gov/17321638/|https://pubmed.ncbi.nlm.nih.gov/17321638/|https://pubmed.ncbi.nlm.nih.gov/17321638/|https://pubmed.ncbi.n…	NA	NA	NA	NA	NA	NA	NA	5	Ebis_Kinin-like_5	Kinin-like_5	Kinin-like
366_6997_042022_salamander79_Eurycea_bislineata	366	6997_042022_salamander79	Eurycea bislineata	bislineata	unique_AMPs	SRBR17	Y	DADP_SP_Q7T3L1|dbAMP_07066|dbAMP_07066|dbAMP_07066|dbAMP_08451|dbAMP_08451|dbAMP_08451|dbAMP_08451|dbAMP_08452|dbAMP_08452|dbAMP_08452|dbAMP_08453|dbAMP_08453|dbAMP_08453|DADP_SP_D7PK42|DADP_SP_E2JDQ9|dbAMP_07066	RPPGFSPFR|RPPGFSPFR|RPPGFSPFR|RPPGFSPFR|RPPGFSPFR|RPPGFSPFR|RPPGFSPFR|RPPGFSPFR|RPPGFSPFR|RPPGFSPFR|RPPGFSPFR|RPPGFSPFR|RPPGFSPFR|RPPGFSPFR|RPPGFTPFR|RPPGFTPFR|RPPGFTPFR	RPPGFSPFR	1.84893e+06	Bombina maxima|Lithobates pipiens|Lithobates pipiens|Lithobates pipiens|Sylvirana guentheri|Sylvirana guentheri|Sylvirana guentheri|Sylvirana guentheri|Sylvirana guentheri|Sylvirana guentheri|Sylvirana guentheri|Sylvirana guentheri|Sylvirana guentheri|Sylvirana guentheri|Hylarana temporalis|Amolops ricketti|Lithobates pipiens	Kininogen-1a|Kininogen-1|Kininogen-1|Kininogen-1|Preprobradykinin-2|Preprobradykinin-2|Preprobradykinin-2|Preprobradykinin-2|Preprobradykinin-1|Preprobradykinin-1|Preprobradykinin-1|Preprobradykinin-3|Preprobradykinin-3|Preprobradykinin-3|Hylaranakinin TE|Rickettin-WH1|Kininogen-1	Kininogen-1	https://pubmed.ncbi.nlm.nih.gov/12668203/|https://pubmed.ncbi.nlm.nih.gov/18164514/|https://pubmed.ncbi.nlm.nih.gov/18164514/|https://pubmed.ncbi.nlm.nih.gov/18164514/|https://pubmed.ncbi.nlm.nih.gov/17321638/|https://pubmed.ncbi.nlm.nih.gov/17321638/|https://pubmed.ncbi.nlm.nih.gov/17321638/|https://pubmed.ncbi.nlm.nih.gov/17321638/|https://pubmed.ncbi.nlm.nih.gov/17321638/|https://pubmed.ncbi.n…	NA	NA	NA	NA	NA	NA	NA	5	Ebis_Kinin-like_5	Kinin-like_5	Kinin-like
405_6997_042022_salamander87_Eurycea_bislineata	405	6997_042022_salamander87	Eurycea bislineata	bislineata	unique_AMPs	TIH05	Y	DADP_SP_Q7T3L1|dbAMP_07066|dbAMP_07066|dbAMP_07066|dbAMP_08451|dbAMP_08451|dbAMP_08451|dbAMP_08451|dbAMP_08452|dbAMP_08452|dbAMP_08452|dbAMP_08453|dbAMP_08453|dbAMP_08453|DADP_SP_D7PK42|DADP_SP_E2JDQ9|dbAMP_07066	RPPGFSPFR|RPPGFSPFR|RPPGFSPFR|RPPGFSPFR|RPPGFSPFR|RPPGFSPFR|RPPGFSPFR|RPPGFSPFR|RPPGFSPFR|RPPGFSPFR|RPPGFSPFR|RPPGFSPFR|RPPGFSPFR|RPPGFSPFR|RPPGFTPFR|RPPGFTPFR|RPPGFTPFR	RPPGFSPFR	1.84841e+07	Bombina maxima|Lithobates pipiens|Lithobates pipiens|Lithobates pipiens|Sylvirana guentheri|Sylvirana guentheri|Sylvirana guentheri|Sylvirana guentheri|Sylvirana guentheri|Sylvirana guentheri|Sylvirana guentheri|Sylvirana guentheri|Sylvirana guentheri|Sylvirana guentheri|Hylarana temporalis|Amolops ricketti|Lithobates pipiens	Kininogen-1a|Kininogen-1|Kininogen-1|Kininogen-1|Preprobradykinin-2|Preprobradykinin-2|Preprobradykinin-2|Preprobradykinin-2|Preprobradykinin-1|Preprobradykinin-1|Preprobradykinin-1|Preprobradykinin-3|Preprobradykinin-3|Preprobradykinin-3|Hylaranakinin TE|Rickettin-WH1|Kininogen-1	Kininogen-1	https://pubmed.ncbi.nlm.nih.gov/12668203/|https://pubmed.ncbi.nlm.nih.gov/18164514/|https://pubmed.ncbi.nlm.nih.gov/18164514/|https://pubmed.ncbi.nlm.nih.gov/18164514/|https://pubmed.ncbi.nlm.nih.gov/17321638/|https://pubmed.ncbi.nlm.nih.gov/17321638/|https://pubmed.ncbi.nlm.nih.gov/17321638/|https://pubmed.ncbi.nlm.nih.gov/17321638/|https://pubmed.ncbi.nlm.nih.gov/17321638/|https://pubmed.ncbi.n…	NA	NA	NA	NA	NA	NA	NA	5	Ebis_Kinin-like_5	Kinin-like_5	Kinin-like
246_6997_042022_salamander67_Eurycea_bislineata	246	6997_042022_salamander67	Eurycea bislineata	bislineata	unique_AMPs	POSH77	Y	dbAMP_07066|dbAMP_07066|dbAMP_07066|dbAMP_08451|dbAMP_08451|dbAMP_08451|dbAMP_08451|dbAMP_08452|dbAMP_08452|dbAMP_08452|dbAMP_08453|dbAMP_08453|dbAMP_08453|dbAMP_07066	RPPGFSPFR|RPPGFSPFR|RPPGFSPFR|RPPGFSPFR|RPPGFSPFR|RPPGFSPFR|RPPGFSPFR|RPPGFSPFR|RPPGFSPFR|RPPGFSPFR|RPPGFSPFR|RPPGFSPFR|RPPGFSPFR|RPPGFTPFR	RPPGFSPFR	126281230	Lithobates pipiens|Lithobates pipiens|Lithobates pipiens|Sylvirana guentheri|Sylvirana guentheri|Sylvirana guentheri|Sylvirana guentheri|Sylvirana guentheri|Sylvirana guentheri|Sylvirana guentheri|Sylvirana guentheri|Sylvirana guentheri|Sylvirana guentheri|Lithobates pipiens	Kininogen-1|Kininogen-1|Kininogen-1|Preprobradykinin-2|Preprobradykinin-2|Preprobradykinin-2|Preprobradykinin-2|Preprobradykinin-1|Preprobradykinin-1|Preprobradykinin-1|Preprobradykinin-3|Preprobradykinin-3|Preprobradykinin-3|Kininogen-1	Kininogen-1	https://pubmed.ncbi.nlm.nih.gov/18164514/|https://pubmed.ncbi.nlm.nih.gov/18164514/|https://pubmed.ncbi.nlm.nih.gov/18164514/|https://pubmed.ncbi.nlm.nih.gov/17321638/|https://pubmed.ncbi.nlm.nih.gov/17321638/|https://pubmed.ncbi.nlm.nih.gov/17321638/|https://pubmed.ncbi.nlm.nih.gov/17321638/|https://pubmed.ncbi.nlm.nih.gov/17321638/|https://pubmed.ncbi.nlm.nih.gov/17321638/|https://pubmed.ncbi.n…	NA	NA	NA	NA	NA	NA	NA	5	Ebis_Kinin-like_5	Kinin-like_5	Kinin-like
274_6997_042022_salamander69_Eurycea_bislineata	274	6997_042022_salamander69	Eurycea bislineata	bislineata	unique_AMPs	POSH80	Y	dbAMP_07066|dbAMP_07066|dbAMP_07066|dbAMP_08451|dbAMP_08451|dbAMP_08451|dbAMP_08451|dbAMP_08452|dbAMP_08452|dbAMP_08452|dbAMP_08453|dbAMP_08453|dbAMP_08453|dbAMP_07066	RPPGFSPFR|RPPGFSPFR|RPPGFSPFR|RPPGFSPFR|RPPGFSPFR|RPPGFSPFR|RPPGFSPFR|RPPGFSPFR|RPPGFSPFR|RPPGFSPFR|RPPGFSPFR|RPPGFSPFR|RPPGFSPFR|RPPGFTPFR	RPPGFSPFR	3.38316e+06	Lithobates pipiens|Lithobates pipiens|Lithobates pipiens|Sylvirana guentheri|Sylvirana guentheri|Sylvirana guentheri|Sylvirana guentheri|Sylvirana guentheri|Sylvirana guentheri|Sylvirana guentheri|Sylvirana guentheri|Sylvirana guentheri|Sylvirana guentheri|Lithobates pipiens	Kininogen-1|Kininogen-1|Kininogen-1|Preprobradykinin-2|Preprobradykinin-2|Preprobradykinin-2|Preprobradykinin-2|Preprobradykinin-1|Preprobradykinin-1|Preprobradykinin-1|Preprobradykinin-3|Preprobradykinin-3|Preprobradykinin-3|Kininogen-1	Kininogen-1	https://pubmed.ncbi.nlm.nih.gov/18164514/|https://pubmed.ncbi.nlm.nih.gov/18164514/|https://pubmed.ncbi.nlm.nih.gov/18164514/|https://pubmed.ncbi.nlm.nih.gov/17321638/|https://pubmed.ncbi.nlm.nih.gov/17321638/|https://pubmed.ncbi.nlm.nih.gov/17321638/|https://pubmed.ncbi.nlm.nih.gov/17321638/|https://pubmed.ncbi.nlm.nih.gov/17321638/|https://pubmed.ncbi.nlm.nih.gov/17321638/|https://pubmed.ncbi.n…	NA	NA	NA	NA	NA	NA	NA	5	Ebis_Kinin-like_5	Kinin-like_5	Kinin-like
70_6997_042022_salamander6_Eurycea_bislineata	70	6997_042022_salamander6	Eurycea bislineata	bislineata	unique_AMPs	DMP21	Y	dbAMP_07106|dbAMP_07107|dbAMP_07108	RPPGFSPLRIAP	RPPGFSPLRIAP	2.8156e+06	Rana chensinensis|Lithobates palustris|Lithobates palustris	Kininogen-1|Kininogen-3|Kininogen-2	Kininogen-1	https://pubmed.ncbi.nlm.nih.gov/18164514/|https://pubmed.ncbi.nlm.nih.gov/17459523/|https://pubmed.ncbi.nlm.nih.gov/17459523/	NA	NA	NA	NA	NA	NA	NA	14	Ebis_Kinin-like_14	Kinin-like_14	Kinin-like
3_6997_042022_salamander3_Eurycea_bislineata	3	6997_042022_salamander3	Eurycea bislineata	bislineata	unique_AMPs	DMP18	Y	dbAMP_07066|DADP_SP_E2JDQ9	RPPGFTP|ARPPGFTP	RPPGFTP	2.21972e+06	Lithobates pipiens|Amolops ricketti	Kininogen-1|Rickettin-WH1	Kininogen-1	https://pubmed.ncbi.nlm.nih.gov/18164514/|NA	NA	NA	NA	NA	NA	NA	NA	67	Ebis_Kinin-like_67	Kinin-like_67	Kinin-like
22_6997_042022_salamander4_Eurycea_bislineata	22	6997_042022_salamander4	Eurycea bislineata	bislineata	unique_AMPs	DMP19	Y	dbAMP_07066|DADP_SP_E2JDQ9	RPPGFTP|ARPPGFTP	RPPGFTP	1.66839e+07	Lithobates pipiens|Amolops ricketti	Kininogen-1|Rickettin-WH1	Kininogen-1	https://pubmed.ncbi.nlm.nih.gov/18164514/|NA	NA	NA	NA	NA	NA	NA	NA	67	Ebis_Kinin-like_67	Kinin-like_67	Kinin-like
37_6997_042022_salamander5_Eurycea_bislineata	37	6997_042022_salamander5	Eurycea bislineata	bislineata	unique_AMPs	DMP20	Y	dbAMP_07066|DADP_SP_E2JDQ9	RPPGFTP|ARPPGFTP	RPPGFTP	9.70661e+06	Lithobates pipiens|Amolops ricketti	Kininogen-1|Rickettin-WH1	Kininogen-1	https://pubmed.ncbi.nlm.nih.gov/18164514/|NA	NA	NA	NA	NA	NA	NA	NA	67	Ebis_Kinin-like_67	Kinin-like_67	Kinin-like
72_6997_042022_salamander6_Eurycea_bislineata	72	6997_042022_salamander6	Eurycea bislineata	bislineata	unique_AMPs	DMP21	Y	dbAMP_07066|DADP_SP_E2JDQ9	RPPGFTP|ARPPGFTP	RPPGFTP	5.14029e+07	Lithobates pipiens|Amolops ricketti	Kininogen-1|Rickettin-WH1	Kininogen-1	https://pubmed.ncbi.nlm.nih.gov/18164514/|NA	NA	NA	NA	NA	NA	NA	NA	67	Ebis_Kinin-like_67	Kinin-like_67	Kinin-like
100_6997_042022_salamander7_Eurycea_bislineata	100	6997_042022_salamander7	Eurycea bislineata	bislineata	unique_AMPs	DMP22	Y	dbAMP_07066|DADP_SP_E2JDQ9	RPPGFTP|ARPPGFTP	RPPGFTP	2.33897e+07	Lithobates pipiens|Amolops ricketti	Kininogen-1|Rickettin-WH1	Kininogen-1	https://pubmed.ncbi.nlm.nih.gov/18164514/|NA	NA	NA	NA	NA	NA	NA	NA	67	Ebis_Kinin-like_67	Kinin-like_67	Kinin-like
130_6997_042022_salamander43_Eurycea_bislineata	130	6997_042022_salamander43	Eurycea bislineata	bislineata	unique_AMPs	HOQ01	Y	dbAMP_07066|DADP_SP_E2JDQ9	RPPGFTP|ARPPGFTP	RPPGFTP	3.81503e+07	Lithobates pipiens|Amolops ricketti	Kininogen-1|Rickettin-WH1	Kininogen-1	https://pubmed.ncbi.nlm.nih.gov/18164514/|NA	NA	NA	NA	NA	NA	NA	NA	67	Ebis_Kinin-like_67	Kinin-like_67	Kinin-like
149_6997_042022_salamander44_Eurycea_bislineata	149	6997_042022_salamander44	Eurycea bislineata	bislineata	unique_AMPs	HOQ02	Y	dbAMP_07066|DADP_SP_E2JDQ9	RPPGFTP|ARPPGFTP	RPPGFTP	4.43867e+07	Lithobates pipiens|Amolops ricketti	Kininogen-1|Rickettin-WH1	Kininogen-1	https://pubmed.ncbi.nlm.nih.gov/18164514/|NA	NA	NA	NA	NA	NA	NA	NA	67	Ebis_Kinin-like_67	Kinin-like_67	Kinin-like
172_6997_042022_salamander46_Eurycea_bislineata	172	6997_042022_salamander46	Eurycea bislineata	bislineata	unique_AMPs	HOQ09	N	dbAMP_07066|DADP_SP_E2JDQ9	RPPGFTP|ARPPGFTP	RPPGFTP	1.34026e+06	Lithobates pipiens|Amolops ricketti	Kininogen-1|Rickettin-WH1	Kininogen-1	https://pubmed.ncbi.nlm.nih.gov/18164514/|NA	NA	NA	NA	NA	NA	NA	NA	67	Ebis_Kinin-like_67	Kinin-like_67	Kinin-like
183_6997_042022_salamander65_Eurycea_bislineata	183	6997_042022_salamander65	Eurycea bislineata	bislineata	unique_AMPs	POSH74	Y	dbAMP_07066|DADP_SP_E2JDQ9	RPPGFTP|ARPPGFTP	RPPGFTP	3.99549e+07	Lithobates pipiens|Amolops ricketti	Kininogen-1|Rickettin-WH1	Kininogen-1	https://pubmed.ncbi.nlm.nih.gov/18164514/|NA	NA	NA	NA	NA	NA	NA	NA	67	Ebis_Kinin-like_67	Kinin-like_67	Kinin-like
211_6997_042022_salamander66_Eurycea_bislineata	211	6997_042022_salamander66	Eurycea bislineata	bislineata	unique_AMPs	POSH76	Y	dbAMP_07066|DADP_SP_E2JDQ9	RPPGFTP|ARPPGFTP	RPPGFTP	1.72748e+08	Lithobates pipiens|Amolops ricketti	Kininogen-1|Rickettin-WH1	Kininogen-1	https://pubmed.ncbi.nlm.nih.gov/18164514/|NA	NA	NA	NA	NA	NA	NA	NA	67	Ebis_Kinin-like_67	Kinin-like_67	Kinin-like
247_6997_042022_salamander67_Eurycea_bislineata	247	6997_042022_salamander67	Eurycea bislineata	bislineata	unique_AMPs	POSH77	Y	dbAMP_07066|DADP_SP_E2JDQ9	RPPGFTP|ARPPGFTP	RPPGFTP	3.7296e+07	Lithobates pipiens|Amolops ricketti	Kininogen-1|Rickettin-WH1	Kininogen-1	https://pubmed.ncbi.nlm.nih.gov/18164514/|NA	NA	NA	NA	NA	NA	NA	NA	67	Ebis_Kinin-like_67	Kinin-like_67	Kinin-like
275_6997_042022_salamander69_Eurycea_bislineata	275	6997_042022_salamander69	Eurycea bislineata	bislineata	unique_AMPs	POSH80	Y	dbAMP_07066|DADP_SP_E2JDQ9	RPPGFTP|ARPPGFTP	RPPGFTP	5.09266e+06	Lithobates pipiens|Amolops ricketti	Kininogen-1|Rickettin-WH1	Kininogen-1	https://pubmed.ncbi.nlm.nih.gov/18164514/|NA	NA	NA	NA	NA	NA	NA	NA	67	Ebis_Kinin-like_67	Kinin-like_67	Kinin-like
326_6997_042022_salamander77_Eurycea_bislineata	326	6997_042022_salamander77	Eurycea bislineata	bislineata	unique_AMPs	SRBR14	Y	dbAMP_07066|DADP_SP_E2JDQ9	RPPGFTP|ARPPGFTP	RPPGFTP	2.60351e+07	Lithobates pipiens|Amolops ricketti	Kininogen-1|Rickettin-WH1	Kininogen-1	https://pubmed.ncbi.nlm.nih.gov/18164514/|NA	NA	NA	NA	NA	NA	NA	NA	67	Ebis_Kinin-like_67	Kinin-like_67	Kinin-like
367_6997_042022_salamander79_Eurycea_bislineata	367	6997_042022_salamander79	Eurycea bislineata	bislineata	unique_AMPs	SRBR17	Y	dbAMP_07066|DADP_SP_E2JDQ9	RPPGFTP|ARPPGFTP	RPPGFTP	4.43659e+07	Lithobates pipiens|Amolops ricketti	Kininogen-1|Rickettin-WH1	Kininogen-1	https://pubmed.ncbi.nlm.nih.gov/18164514/|NA	NA	NA	NA	NA	NA	NA	NA	67	Ebis_Kinin-like_67	Kinin-like_67	Kinin-like
407_6997_042022_salamander87_Eurycea_bislineata	407	6997_042022_salamander87	Eurycea bislineata	bislineata	unique_AMPs	TIH05	Y	dbAMP_07066|DADP_SP_E2JDQ9	RPPGFTP|ARPPGFTP	RPPGFTP	8.99938e+07	Lithobates pipiens|Amolops ricketti	Kininogen-1|Rickettin-WH1	Kininogen-1	https://pubmed.ncbi.nlm.nih.gov/18164514/|NA	NA	NA	NA	NA	NA	NA	NA	67	Ebis_Kinin-like_67	Kinin-like_67	Kinin-like
101_6997_042022_salamander7_Eurycea_bislineata	101	6997_042022_salamander7	Eurycea bislineata	bislineata	unique_AMPs	DMP22	Y	dbAMP_07066|dbAMP_07066|dbAMP_07066|dbAMP_07066|dbAMP_08451|dbAMP_08451|dbAMP_08451|dbAMP_08451|dbAMP_08452|dbAMP_08452|dbAMP_08452|dbAMP_08453|dbAMP_08453|dbAMP_08453|dbAMP_07066	RPPGFTP|RPPGFSP|RPPGFSP|RPPGFSP|RPPGFSP|RPPGFSP|RPPGFSP|RPPGFSP|RPPGFSP|RPPGFSP|RPPGFSP|RPPGFSP|RPPGFSP|RPPGFSP|RPPGFTP	RPPGFSP	8.11876e+06	Lithobates pipiens|Lithobates pipiens|Lithobates pipiens|Lithobates pipiens|Sylvirana guentheri|Sylvirana guentheri|Sylvirana guentheri|Sylvirana guentheri|Sylvirana guentheri|Sylvirana guentheri|Sylvirana guentheri|Sylvirana guentheri|Sylvirana guentheri|Sylvirana guentheri|Lithobates pipiens	Kininogen-1|Kininogen-1|Kininogen-1|Kininogen-1|Preprobradykinin-2|Preprobradykinin-2|Preprobradykinin-2|Preprobradykinin-2|Preprobradykinin-1|Preprobradykinin-1|Preprobradykinin-1|Preprobradykinin-3|Preprobradykinin-3|Preprobradykinin-3|Kininogen-1	Kininogen-1	https://pubmed.ncbi.nlm.nih.gov/18164514/|https://pubmed.ncbi.nlm.nih.gov/18164514/|https://pubmed.ncbi.nlm.nih.gov/18164514/|https://pubmed.ncbi.nlm.nih.gov/18164514/|https://pubmed.ncbi.nlm.nih.gov/17321638/|https://pubmed.ncbi.nlm.nih.gov/17321638/|https://pubmed.ncbi.nlm.nih.gov/17321638/|https://pubmed.ncbi.nlm.nih.gov/17321638/|https://pubmed.ncbi.nlm.nih.gov/17321638/|https://pubmed.ncbi.n…	NA	NA	NA	NA	NA	NA	NA	62	Ebis_Kinin-like_62	Kinin-like_62	Kinin-like
131_6997_042022_salamander43_Eurycea_bislineata	131	6997_042022_salamander43	Eurycea bislineata	bislineata	unique_AMPs	HOQ01	Y	dbAMP_07066|dbAMP_07066|dbAMP_07066|dbAMP_07066|dbAMP_08451|dbAMP_08451|dbAMP_08451|dbAMP_08451|dbAMP_08452|dbAMP_08452|dbAMP_08452|dbAMP_08453|dbAMP_08453|dbAMP_08453|dbAMP_07066	RPPGFTP|RPPGFSP|RPPGFSP|RPPGFSP|RPPGFSP|RPPGFSP|RPPGFSP|RPPGFSP|RPPGFSP|RPPGFSP|RPPGFSP|RPPGFSP|RPPGFSP|RPPGFSP|RPPGFTP	RPPGFSP	1.71745e+07	Lithobates pipiens|Lithobates pipiens|Lithobates pipiens|Lithobates pipiens|Sylvirana guentheri|Sylvirana guentheri|Sylvirana guentheri|Sylvirana guentheri|Sylvirana guentheri|Sylvirana guentheri|Sylvirana guentheri|Sylvirana guentheri|Sylvirana guentheri|Sylvirana guentheri|Lithobates pipiens	Kininogen-1|Kininogen-1|Kininogen-1|Kininogen-1|Preprobradykinin-2|Preprobradykinin-2|Preprobradykinin-2|Preprobradykinin-2|Preprobradykinin-1|Preprobradykinin-1|Preprobradykinin-1|Preprobradykinin-3|Preprobradykinin-3|Preprobradykinin-3|Kininogen-1	Kininogen-1	https://pubmed.ncbi.nlm.nih.gov/18164514/|https://pubmed.ncbi.nlm.nih.gov/18164514/|https://pubmed.ncbi.nlm.nih.gov/18164514/|https://pubmed.ncbi.nlm.nih.gov/18164514/|https://pubmed.ncbi.nlm.nih.gov/17321638/|https://pubmed.ncbi.nlm.nih.gov/17321638/|https://pubmed.ncbi.nlm.nih.gov/17321638/|https://pubmed.ncbi.nlm.nih.gov/17321638/|https://pubmed.ncbi.nlm.nih.gov/17321638/|https://pubmed.ncbi.n…	NA	NA	NA	NA	NA	NA	NA	62	Ebis_Kinin-like_62	Kinin-like_62	Kinin-like
150_6997_042022_salamander44_Eurycea_bislineata	150	6997_042022_salamander44	Eurycea bislineata	bislineata	unique_AMPs	HOQ02	Y	dbAMP_07066|dbAMP_07066|dbAMP_07066|dbAMP_07066|dbAMP_08451|dbAMP_08451|dbAMP_08451|dbAMP_08451|dbAMP_08452|dbAMP_08452|dbAMP_08452|dbAMP_08453|dbAMP_08453|dbAMP_08453|dbAMP_07066	RPPGFTP|RPPGFSP|RPPGFSP|RPPGFSP|RPPGFSP|RPPGFSP|RPPGFSP|RPPGFSP|RPPGFSP|RPPGFSP|RPPGFSP|RPPGFSP|RPPGFSP|RPPGFSP|RPPGFTP	RPPGFSP	3.0947e+06	Lithobates pipiens|Lithobates pipiens|Lithobates pipiens|Lithobates pipiens|Sylvirana guentheri|Sylvirana guentheri|Sylvirana guentheri|Sylvirana guentheri|Sylvirana guentheri|Sylvirana guentheri|Sylvirana guentheri|Sylvirana guentheri|Sylvirana guentheri|Sylvirana guentheri|Lithobates pipiens	Kininogen-1|Kininogen-1|Kininogen-1|Kininogen-1|Preprobradykinin-2|Preprobradykinin-2|Preprobradykinin-2|Preprobradykinin-2|Preprobradykinin-1|Preprobradykinin-1|Preprobradykinin-1|Preprobradykinin-3|Preprobradykinin-3|Preprobradykinin-3|Kininogen-1	Kininogen-1	https://pubmed.ncbi.nlm.nih.gov/18164514/|https://pubmed.ncbi.nlm.nih.gov/18164514/|https://pubmed.ncbi.nlm.nih.gov/18164514/|https://pubmed.ncbi.nlm.nih.gov/18164514/|https://pubmed.ncbi.nlm.nih.gov/17321638/|https://pubmed.ncbi.nlm.nih.gov/17321638/|https://pubmed.ncbi.nlm.nih.gov/17321638/|https://pubmed.ncbi.nlm.nih.gov/17321638/|https://pubmed.ncbi.nlm.nih.gov/17321638/|https://pubmed.ncbi.n…	NA	NA	NA	NA	NA	NA	NA	62	Ebis_Kinin-like_62	Kinin-like_62	Kinin-like
184_6997_042022_salamander65_Eurycea_bislineata	184	6997_042022_salamander65	Eurycea bislineata	bislineata	unique_AMPs	POSH74	Y	dbAMP_07066|dbAMP_07066|dbAMP_07066|dbAMP_07066|dbAMP_08451|dbAMP_08451|dbAMP_08451|dbAMP_08451|dbAMP_08452|dbAMP_08452|dbAMP_08452|dbAMP_08453|dbAMP_08453|dbAMP_08453|dbAMP_07066	RPPGFTP|RPPGFSP|RPPGFSP|RPPGFSP|RPPGFSP|RPPGFSP|RPPGFSP|RPPGFSP|RPPGFSP|RPPGFSP|RPPGFSP|RPPGFSP|RPPGFSP|RPPGFSP|RPPGFTP	RPPGFSP	5.87377e+06	Lithobates pipiens|Lithobates pipiens|Lithobates pipiens|Lithobates pipiens|Sylvirana guentheri|Sylvirana guentheri|Sylvirana guentheri|Sylvirana guentheri|Sylvirana guentheri|Sylvirana guentheri|Sylvirana guentheri|Sylvirana guentheri|Sylvirana guentheri|Sylvirana guentheri|Lithobates pipiens	Kininogen-1|Kininogen-1|Kininogen-1|Kininogen-1|Preprobradykinin-2|Preprobradykinin-2|Preprobradykinin-2|Preprobradykinin-2|Preprobradykinin-1|Preprobradykinin-1|Preprobradykinin-1|Preprobradykinin-3|Preprobradykinin-3|Preprobradykinin-3|Kininogen-1	Kininogen-1	https://pubmed.ncbi.nlm.nih.gov/18164514/|https://pubmed.ncbi.nlm.nih.gov/18164514/|https://pubmed.ncbi.nlm.nih.gov/18164514/|https://pubmed.ncbi.nlm.nih.gov/18164514/|https://pubmed.ncbi.nlm.nih.gov/17321638/|https://pubmed.ncbi.nlm.nih.gov/17321638/|https://pubmed.ncbi.nlm.nih.gov/17321638/|https://pubmed.ncbi.nlm.nih.gov/17321638/|https://pubmed.ncbi.nlm.nih.gov/17321638/|https://pubmed.ncbi.n…	NA	NA	NA	NA	NA	NA	NA	62	Ebis_Kinin-like_62	Kinin-like_62	Kinin-like
212_6997_042022_salamander66_Eurycea_bislineata	212	6997_042022_salamander66	Eurycea bislineata	bislineata	unique_AMPs	POSH76	Y	dbAMP_07066|dbAMP_07066|dbAMP_07066|dbAMP_07066|dbAMP_08451|dbAMP_08451|dbAMP_08451|dbAMP_08451|dbAMP_08452|dbAMP_08452|dbAMP_08452|dbAMP_08453|dbAMP_08453|dbAMP_08453|dbAMP_07066	RPPGFTP|RPPGFSP|RPPGFSP|RPPGFSP|RPPGFSP|RPPGFSP|RPPGFSP|RPPGFSP|RPPGFSP|RPPGFSP|RPPGFSP|RPPGFSP|RPPGFSP|RPPGFSP|RPPGFTP	RPPGFSP	2.8417e+06	Lithobates pipiens|Lithobates pipiens|Lithobates pipiens|Lithobates pipiens|Sylvirana guentheri|Sylvirana guentheri|Sylvirana guentheri|Sylvirana guentheri|Sylvirana guentheri|Sylvirana guentheri|Sylvirana guentheri|Sylvirana guentheri|Sylvirana guentheri|Sylvirana guentheri|Lithobates pipiens	Kininogen-1|Kininogen-1|Kininogen-1|Kininogen-1|Preprobradykinin-2|Preprobradykinin-2|Preprobradykinin-2|Preprobradykinin-2|Preprobradykinin-1|Preprobradykinin-1|Preprobradykinin-1|Preprobradykinin-3|Preprobradykinin-3|Preprobradykinin-3|Kininogen-1	Kininogen-1	https://pubmed.ncbi.nlm.nih.gov/18164514/|https://pubmed.ncbi.nlm.nih.gov/18164514/|https://pubmed.ncbi.nlm.nih.gov/18164514/|https://pubmed.ncbi.nlm.nih.gov/18164514/|https://pubmed.ncbi.nlm.nih.gov/17321638/|https://pubmed.ncbi.nlm.nih.gov/17321638/|https://pubmed.ncbi.nlm.nih.gov/17321638/|https://pubmed.ncbi.nlm.nih.gov/17321638/|https://pubmed.ncbi.nlm.nih.gov/17321638/|https://pubmed.ncbi.n…	NA	NA	NA	NA	NA	NA	NA	62	Ebis_Kinin-like_62	Kinin-like_62	Kinin-like
276_6997_042022_salamander69_Eurycea_bislineata	276	6997_042022_salamander69	Eurycea bislineata	bislineata	unique_AMPs	POSH80	Y	dbAMP_07066|dbAMP_07066|dbAMP_07066|dbAMP_07066|dbAMP_08451|dbAMP_08451|dbAMP_08451|dbAMP_08451|dbAMP_08452|dbAMP_08452|dbAMP_08452|dbAMP_08453|dbAMP_08453|dbAMP_08453|dbAMP_07066	RPPGFTP|RPPGFSP|RPPGFSP|RPPGFSP|RPPGFSP|RPPGFSP|RPPGFSP|RPPGFSP|RPPGFSP|RPPGFSP|RPPGFSP|RPPGFSP|RPPGFSP|RPPGFSP|RPPGFTP	RPPGFSP	828305	Lithobates pipiens|Lithobates pipiens|Lithobates pipiens|Lithobates pipiens|Sylvirana guentheri|Sylvirana guentheri|Sylvirana guentheri|Sylvirana guentheri|Sylvirana guentheri|Sylvirana guentheri|Sylvirana guentheri|Sylvirana guentheri|Sylvirana guentheri|Sylvirana guentheri|Lithobates pipiens	Kininogen-1|Kininogen-1|Kininogen-1|Kininogen-1|Preprobradykinin-2|Preprobradykinin-2|Preprobradykinin-2|Preprobradykinin-2|Preprobradykinin-1|Preprobradykinin-1|Preprobradykinin-1|Preprobradykinin-3|Preprobradykinin-3|Preprobradykinin-3|Kininogen-1	Kininogen-1	https://pubmed.ncbi.nlm.nih.gov/18164514/|https://pubmed.ncbi.nlm.nih.gov/18164514/|https://pubmed.ncbi.nlm.nih.gov/18164514/|https://pubmed.ncbi.nlm.nih.gov/18164514/|https://pubmed.ncbi.nlm.nih.gov/17321638/|https://pubmed.ncbi.nlm.nih.gov/17321638/|https://pubmed.ncbi.nlm.nih.gov/17321638/|https://pubmed.ncbi.nlm.nih.gov/17321638/|https://pubmed.ncbi.nlm.nih.gov/17321638/|https://pubmed.ncbi.n…	NA	NA	NA	NA	NA	NA	NA	62	Ebis_Kinin-like_62	Kinin-like_62	Kinin-like
327_6997_042022_salamander77_Eurycea_bislineata	327	6997_042022_salamander77	Eurycea bislineata	bislineata	unique_AMPs	SRBR14	Y	dbAMP_07066|dbAMP_07066|dbAMP_07066|dbAMP_07066|dbAMP_08451|dbAMP_08451|dbAMP_08451|dbAMP_08451|dbAMP_08452|dbAMP_08452|dbAMP_08452|dbAMP_08453|dbAMP_08453|dbAMP_08453|dbAMP_07066	RPPGFTP|RPPGFSP|RPPGFSP|RPPGFSP|RPPGFSP|RPPGFSP|RPPGFSP|RPPGFSP|RPPGFSP|RPPGFSP|RPPGFSP|RPPGFSP|RPPGFSP|RPPGFSP|RPPGFTP	RPPGFSP	8.97568e+06	Lithobates pipiens|Lithobates pipiens|Lithobates pipiens|Lithobates pipiens|Sylvirana guentheri|Sylvirana guentheri|Sylvirana guentheri|Sylvirana guentheri|Sylvirana guentheri|Sylvirana guentheri|Sylvirana guentheri|Sylvirana guentheri|Sylvirana guentheri|Sylvirana guentheri|Lithobates pipiens	Kininogen-1|Kininogen-1|Kininogen-1|Kininogen-1|Preprobradykinin-2|Preprobradykinin-2|Preprobradykinin-2|Preprobradykinin-2|Preprobradykinin-1|Preprobradykinin-1|Preprobradykinin-1|Preprobradykinin-3|Preprobradykinin-3|Preprobradykinin-3|Kininogen-1	Kininogen-1	https://pubmed.ncbi.nlm.nih.gov/18164514/|https://pubmed.ncbi.nlm.nih.gov/18164514/|https://pubmed.ncbi.nlm.nih.gov/18164514/|https://pubmed.ncbi.nlm.nih.gov/18164514/|https://pubmed.ncbi.nlm.nih.gov/17321638/|https://pubmed.ncbi.nlm.nih.gov/17321638/|https://pubmed.ncbi.nlm.nih.gov/17321638/|https://pubmed.ncbi.nlm.nih.gov/17321638/|https://pubmed.ncbi.nlm.nih.gov/17321638/|https://pubmed.ncbi.n…	NA	NA	NA	NA	NA	NA	NA	62	Ebis_Kinin-like_62	Kinin-like_62	Kinin-like
38_6997_042022_salamander5_Eurycea_bislineata	38	6997_042022_salamander5	Eurycea bislineata	bislineata	unique_AMPs	DMP20	Y	dbAMP_07066|dbAMP_07066|dbAMP_07066|dbAMP_07066|dbAMP_08451|dbAMP_08451|dbAMP_08451|dbAMP_08451|dbAMP_08452|dbAMP_08452|dbAMP_08452|dbAMP_08453|dbAMP_08453|dbAMP_08453|dbAMP_07066|DADP_SP_E2JDQ9	RPPGFTP|RPPGFSP|RPPGFSP|RPPGFSP|RPPGFSP|RPPGFSP|RPPGFSP|RPPGFSP|RPPGFSP|RPPGFSP|RPPGFSP|RPPGFSP|RPPGFSP|RPPGFSP|RPPGFTP|ARPPGFTP	RPPGFSP	1.05687e+06	Lithobates pipiens|Lithobates pipiens|Lithobates pipiens|Lithobates pipiens|Sylvirana guentheri|Sylvirana guentheri|Sylvirana guentheri|Sylvirana guentheri|Sylvirana guentheri|Sylvirana guentheri|Sylvirana guentheri|Sylvirana guentheri|Sylvirana guentheri|Sylvirana guentheri|Lithobates pipiens|Amolops ricketti	Kininogen-1|Kininogen-1|Kininogen-1|Kininogen-1|Preprobradykinin-2|Preprobradykinin-2|Preprobradykinin-2|Preprobradykinin-2|Preprobradykinin-1|Preprobradykinin-1|Preprobradykinin-1|Preprobradykinin-3|Preprobradykinin-3|Preprobradykinin-3|Kininogen-1|Rickettin-WH1	Kininogen-1	https://pubmed.ncbi.nlm.nih.gov/18164514/|https://pubmed.ncbi.nlm.nih.gov/18164514/|https://pubmed.ncbi.nlm.nih.gov/18164514/|https://pubmed.ncbi.nlm.nih.gov/18164514/|https://pubmed.ncbi.nlm.nih.gov/17321638/|https://pubmed.ncbi.nlm.nih.gov/17321638/|https://pubmed.ncbi.nlm.nih.gov/17321638/|https://pubmed.ncbi.nlm.nih.gov/17321638/|https://pubmed.ncbi.nlm.nih.gov/17321638/|https://pubmed.ncbi.n…	NA	NA	NA	NA	NA	NA	NA	62	Ebis_Kinin-like_62	Kinin-like_62	Kinin-like
73_6997_042022_salamander6_Eurycea_bislineata	73	6997_042022_salamander6	Eurycea bislineata	bislineata	unique_AMPs	DMP21	Y	dbAMP_07066|dbAMP_07066|dbAMP_07066|dbAMP_07066|dbAMP_08451|dbAMP_08451|dbAMP_08451|dbAMP_08451|dbAMP_08452|dbAMP_08452|dbAMP_08452|dbAMP_08453|dbAMP_08453|dbAMP_08453|dbAMP_07066|DADP_SP_E2JDQ9	RPPGFTP|RPPGFSP|RPPGFSP|RPPGFSP|RPPGFSP|RPPGFSP|RPPGFSP|RPPGFSP|RPPGFSP|RPPGFSP|RPPGFSP|RPPGFSP|RPPGFSP|RPPGFSP|RPPGFTP|ARPPGFTP	RPPGFSP	1.0991e+07	Lithobates pipiens|Lithobates pipiens|Lithobates pipiens|Lithobates pipiens|Sylvirana guentheri|Sylvirana guentheri|Sylvirana guentheri|Sylvirana guentheri|Sylvirana guentheri|Sylvirana guentheri|Sylvirana guentheri|Sylvirana guentheri|Sylvirana guentheri|Sylvirana guentheri|Lithobates pipiens|Amolops ricketti	Kininogen-1|Kininogen-1|Kininogen-1|Kininogen-1|Preprobradykinin-2|Preprobradykinin-2|Preprobradykinin-2|Preprobradykinin-2|Preprobradykinin-1|Preprobradykinin-1|Preprobradykinin-1|Preprobradykinin-3|Preprobradykinin-3|Preprobradykinin-3|Kininogen-1|Rickettin-WH1	Kininogen-1	https://pubmed.ncbi.nlm.nih.gov/18164514/|https://pubmed.ncbi.nlm.nih.gov/18164514/|https://pubmed.ncbi.nlm.nih.gov/18164514/|https://pubmed.ncbi.nlm.nih.gov/18164514/|https://pubmed.ncbi.nlm.nih.gov/17321638/|https://pubmed.ncbi.nlm.nih.gov/17321638/|https://pubmed.ncbi.nlm.nih.gov/17321638/|https://pubmed.ncbi.nlm.nih.gov/17321638/|https://pubmed.ncbi.nlm.nih.gov/17321638/|https://pubmed.ncbi.n…	NA	NA	NA	NA	NA	NA	NA	62	Ebis_Kinin-like_62	Kinin-like_62	Kinin-like
102_6997_042022_salamander7_Eurycea_bislineata	102	6997_042022_salamander7	Eurycea bislineata	bislineata	unique_AMPs	DMP22	Y	dbAMP_07066|dbAMP_07066|dbAMP_07066|dbAMP_07066|dbAMP_08451|dbAMP_08451|dbAMP_08451|dbAMP_08451|dbAMP_08452|dbAMP_08452|dbAMP_08452|dbAMP_08453|dbAMP_08453|dbAMP_08453|dbAMP_07066|DADP_SP_E2JDQ9	RPPGFTP|RPPGFSP|RPPGFSP|RPPGFSP|RPPGFSP|RPPGFSP|RPPGFSP|RPPGFSP|RPPGFSP|RPPGFSP|RPPGFSP|RPPGFSP|RPPGFSP|RPPGFSP|RPPGFTP|ARPPGFTP	RPPGFSP	5.91078e+06	Lithobates pipiens|Lithobates pipiens|Lithobates pipiens|Lithobates pipiens|Sylvirana guentheri|Sylvirana guentheri|Sylvirana guentheri|Sylvirana guentheri|Sylvirana guentheri|Sylvirana guentheri|Sylvirana guentheri|Sylvirana guentheri|Sylvirana guentheri|Sylvirana guentheri|Lithobates pipiens|Amolops ricketti	Kininogen-1|Kininogen-1|Kininogen-1|Kininogen-1|Preprobradykinin-2|Preprobradykinin-2|Preprobradykinin-2|Preprobradykinin-2|Preprobradykinin-1|Preprobradykinin-1|Preprobradykinin-1|Preprobradykinin-3|Preprobradykinin-3|Preprobradykinin-3|Kininogen-1|Rickettin-WH1	Kininogen-1	https://pubmed.ncbi.nlm.nih.gov/18164514/|https://pubmed.ncbi.nlm.nih.gov/18164514/|https://pubmed.ncbi.nlm.nih.gov/18164514/|https://pubmed.ncbi.nlm.nih.gov/18164514/|https://pubmed.ncbi.nlm.nih.gov/17321638/|https://pubmed.ncbi.nlm.nih.gov/17321638/|https://pubmed.ncbi.nlm.nih.gov/17321638/|https://pubmed.ncbi.nlm.nih.gov/17321638/|https://pubmed.ncbi.nlm.nih.gov/17321638/|https://pubmed.ncbi.n…	NA	NA	NA	NA	NA	NA	NA	62	Ebis_Kinin-like_62	Kinin-like_62	Kinin-like
132_6997_042022_salamander43_Eurycea_bislineata	132	6997_042022_salamander43	Eurycea bislineata	bislineata	unique_AMPs	HOQ01	Y	dbAMP_07066|dbAMP_07066|dbAMP_07066|dbAMP_07066|dbAMP_08451|dbAMP_08451|dbAMP_08451|dbAMP_08451|dbAMP_08452|dbAMP_08452|dbAMP_08452|dbAMP_08453|dbAMP_08453|dbAMP_08453|dbAMP_07066|DADP_SP_E2JDQ9	RPPGFTP|RPPGFSP|RPPGFSP|RPPGFSP|RPPGFSP|RPPGFSP|RPPGFSP|RPPGFSP|RPPGFSP|RPPGFSP|RPPGFSP|RPPGFSP|RPPGFSP|RPPGFSP|RPPGFTP|ARPPGFTP	RPPGFSP	1.48685e+07	Lithobates pipiens|Lithobates pipiens|Lithobates pipiens|Lithobates pipiens|Sylvirana guentheri|Sylvirana guentheri|Sylvirana guentheri|Sylvirana guentheri|Sylvirana guentheri|Sylvirana guentheri|Sylvirana guentheri|Sylvirana guentheri|Sylvirana guentheri|Sylvirana guentheri|Lithobates pipiens|Amolops ricketti	Kininogen-1|Kininogen-1|Kininogen-1|Kininogen-1|Preprobradykinin-2|Preprobradykinin-2|Preprobradykinin-2|Preprobradykinin-2|Preprobradykinin-1|Preprobradykinin-1|Preprobradykinin-1|Preprobradykinin-3|Preprobradykinin-3|Preprobradykinin-3|Kininogen-1|Rickettin-WH1	Kininogen-1	https://pubmed.ncbi.nlm.nih.gov/18164514/|https://pubmed.ncbi.nlm.nih.gov/18164514/|https://pubmed.ncbi.nlm.nih.gov/18164514/|https://pubmed.ncbi.nlm.nih.gov/18164514/|https://pubmed.ncbi.nlm.nih.gov/17321638/|https://pubmed.ncbi.nlm.nih.gov/17321638/|https://pubmed.ncbi.nlm.nih.gov/17321638/|https://pubmed.ncbi.nlm.nih.gov/17321638/|https://pubmed.ncbi.nlm.nih.gov/17321638/|https://pubmed.ncbi.n…	NA	NA	NA	NA	NA	NA	NA	62	Ebis_Kinin-like_62	Kinin-like_62	Kinin-like
151_6997_042022_salamander44_Eurycea_bislineata	151	6997_042022_salamander44	Eurycea bislineata	bislineata	unique_AMPs	HOQ02	Y	dbAMP_07066|dbAMP_07066|dbAMP_07066|dbAMP_07066|dbAMP_08451|dbAMP_08451|dbAMP_08451|dbAMP_08451|dbAMP_08452|dbAMP_08452|dbAMP_08452|dbAMP_08453|dbAMP_08453|dbAMP_08453|dbAMP_07066|DADP_SP_E2JDQ9	RPPGFTP|RPPGFSP|RPPGFSP|RPPGFSP|RPPGFSP|RPPGFSP|RPPGFSP|RPPGFSP|RPPGFSP|RPPGFSP|RPPGFSP|RPPGFSP|RPPGFSP|RPPGFSP|RPPGFTP|ARPPGFTP	RPPGFSP	5.02886e+06	Lithobates pipiens|Lithobates pipiens|Lithobates pipiens|Lithobates pipiens|Sylvirana guentheri|Sylvirana guentheri|Sylvirana guentheri|Sylvirana guentheri|Sylvirana guentheri|Sylvirana guentheri|Sylvirana guentheri|Sylvirana guentheri|Sylvirana guentheri|Sylvirana guentheri|Lithobates pipiens|Amolops ricketti	Kininogen-1|Kininogen-1|Kininogen-1|Kininogen-1|Preprobradykinin-2|Preprobradykinin-2|Preprobradykinin-2|Preprobradykinin-2|Preprobradykinin-1|Preprobradykinin-1|Preprobradykinin-1|Preprobradykinin-3|Preprobradykinin-3|Preprobradykinin-3|Kininogen-1|Rickettin-WH1	Kininogen-1	https://pubmed.ncbi.nlm.nih.gov/18164514/|https://pubmed.ncbi.nlm.nih.gov/18164514/|https://pubmed.ncbi.nlm.nih.gov/18164514/|https://pubmed.ncbi.nlm.nih.gov/18164514/|https://pubmed.ncbi.nlm.nih.gov/17321638/|https://pubmed.ncbi.nlm.nih.gov/17321638/|https://pubmed.ncbi.nlm.nih.gov/17321638/|https://pubmed.ncbi.nlm.nih.gov/17321638/|https://pubmed.ncbi.nlm.nih.gov/17321638/|https://pubmed.ncbi.n…	NA	NA	NA	NA	NA	NA	NA	62	Ebis_Kinin-like_62	Kinin-like_62	Kinin-like
185_6997_042022_salamander65_Eurycea_bislineata	185	6997_042022_salamander65	Eurycea bislineata	bislineata	unique_AMPs	POSH74	Y	dbAMP_07066|dbAMP_07066|dbAMP_07066|dbAMP_07066|dbAMP_08451|dbAMP_08451|dbAMP_08451|dbAMP_08451|dbAMP_08452|dbAMP_08452|dbAMP_08452|dbAMP_08453|dbAMP_08453|dbAMP_08453|dbAMP_07066|DADP_SP_E2JDQ9	RPPGFTP|RPPGFSP|RPPGFSP|RPPGFSP|RPPGFSP|RPPGFSP|RPPGFSP|RPPGFSP|RPPGFSP|RPPGFSP|RPPGFSP|RPPGFSP|RPPGFSP|RPPGFSP|RPPGFTP|ARPPGFTP	RPPGFSP	3.49592e+07	Lithobates pipiens|Lithobates pipiens|Lithobates pipiens|Lithobates pipiens|Sylvirana guentheri|Sylvirana guentheri|Sylvirana guentheri|Sylvirana guentheri|Sylvirana guentheri|Sylvirana guentheri|Sylvirana guentheri|Sylvirana guentheri|Sylvirana guentheri|Sylvirana guentheri|Lithobates pipiens|Amolops ricketti	Kininogen-1|Kininogen-1|Kininogen-1|Kininogen-1|Preprobradykinin-2|Preprobradykinin-2|Preprobradykinin-2|Preprobradykinin-2|Preprobradykinin-1|Preprobradykinin-1|Preprobradykinin-1|Preprobradykinin-3|Preprobradykinin-3|Preprobradykinin-3|Kininogen-1|Rickettin-WH1	Kininogen-1	https://pubmed.ncbi.nlm.nih.gov/18164514/|https://pubmed.ncbi.nlm.nih.gov/18164514/|https://pubmed.ncbi.nlm.nih.gov/18164514/|https://pubmed.ncbi.nlm.nih.gov/18164514/|https://pubmed.ncbi.nlm.nih.gov/17321638/|https://pubmed.ncbi.nlm.nih.gov/17321638/|https://pubmed.ncbi.nlm.nih.gov/17321638/|https://pubmed.ncbi.nlm.nih.gov/17321638/|https://pubmed.ncbi.nlm.nih.gov/17321638/|https://pubmed.ncbi.n…	NA	NA	NA	NA	NA	NA	NA	62	Ebis_Kinin-like_62	Kinin-like_62	Kinin-like
213_6997_042022_salamander66_Eurycea_bislineata	213	6997_042022_salamander66	Eurycea bislineata	bislineata	unique_AMPs	POSH76	Y	dbAMP_07066|dbAMP_07066|dbAMP_07066|dbAMP_07066|dbAMP_08451|dbAMP_08451|dbAMP_08451|dbAMP_08451|dbAMP_08452|dbAMP_08452|dbAMP_08452|dbAMP_08453|dbAMP_08453|dbAMP_08453|dbAMP_07066|DADP_SP_E2JDQ9	RPPGFTP|RPPGFSP|RPPGFSP|RPPGFSP|RPPGFSP|RPPGFSP|RPPGFSP|RPPGFSP|RPPGFSP|RPPGFSP|RPPGFSP|RPPGFSP|RPPGFSP|RPPGFSP|RPPGFTP|ARPPGFTP	RPPGFSP	9.62207e+07	Lithobates pipiens|Lithobates pipiens|Lithobates pipiens|Lithobates pipiens|Sylvirana guentheri|Sylvirana guentheri|Sylvirana guentheri|Sylvirana guentheri|Sylvirana guentheri|Sylvirana guentheri|Sylvirana guentheri|Sylvirana guentheri|Sylvirana guentheri|Sylvirana guentheri|Lithobates pipiens|Amolops ricketti	Kininogen-1|Kininogen-1|Kininogen-1|Kininogen-1|Preprobradykinin-2|Preprobradykinin-2|Preprobradykinin-2|Preprobradykinin-2|Preprobradykinin-1|Preprobradykinin-1|Preprobradykinin-1|Preprobradykinin-3|Preprobradykinin-3|Preprobradykinin-3|Kininogen-1|Rickettin-WH1	Kininogen-1	https://pubmed.ncbi.nlm.nih.gov/18164514/|https://pubmed.ncbi.nlm.nih.gov/18164514/|https://pubmed.ncbi.nlm.nih.gov/18164514/|https://pubmed.ncbi.nlm.nih.gov/18164514/|https://pubmed.ncbi.nlm.nih.gov/17321638/|https://pubmed.ncbi.nlm.nih.gov/17321638/|https://pubmed.ncbi.nlm.nih.gov/17321638/|https://pubmed.ncbi.nlm.nih.gov/17321638/|https://pubmed.ncbi.nlm.nih.gov/17321638/|https://pubmed.ncbi.n…	NA	NA	NA	NA	NA	NA	NA	62	Ebis_Kinin-like_62	Kinin-like_62	Kinin-like
248_6997_042022_salamander67_Eurycea_bislineata	248	6997_042022_salamander67	Eurycea bislineata	bislineata	unique_AMPs	POSH77	Y	dbAMP_07066|dbAMP_07066|dbAMP_07066|dbAMP_07066|dbAMP_08451|dbAMP_08451|dbAMP_08451|dbAMP_08451|dbAMP_08452|dbAMP_08452|dbAMP_08452|dbAMP_08453|dbAMP_08453|dbAMP_08453|dbAMP_07066|DADP_SP_E2JDQ9	RPPGFTP|RPPGFSP|RPPGFSP|RPPGFSP|RPPGFSP|RPPGFSP|RPPGFSP|RPPGFSP|RPPGFSP|RPPGFSP|RPPGFSP|RPPGFSP|RPPGFSP|RPPGFSP|RPPGFTP|ARPPGFTP	RPPGFSP	4.18185e+07	Lithobates pipiens|Lithobates pipiens|Lithobates pipiens|Lithobates pipiens|Sylvirana guentheri|Sylvirana guentheri|Sylvirana guentheri|Sylvirana guentheri|Sylvirana guentheri|Sylvirana guentheri|Sylvirana guentheri|Sylvirana guentheri|Sylvirana guentheri|Sylvirana guentheri|Lithobates pipiens|Amolops ricketti	Kininogen-1|Kininogen-1|Kininogen-1|Kininogen-1|Preprobradykinin-2|Preprobradykinin-2|Preprobradykinin-2|Preprobradykinin-2|Preprobradykinin-1|Preprobradykinin-1|Preprobradykinin-1|Preprobradykinin-3|Preprobradykinin-3|Preprobradykinin-3|Kininogen-1|Rickettin-WH1	Kininogen-1	https://pubmed.ncbi.nlm.nih.gov/18164514/|https://pubmed.ncbi.nlm.nih.gov/18164514/|https://pubmed.ncbi.nlm.nih.gov/18164514/|https://pubmed.ncbi.nlm.nih.gov/18164514/|https://pubmed.ncbi.nlm.nih.gov/17321638/|https://pubmed.ncbi.nlm.nih.gov/17321638/|https://pubmed.ncbi.nlm.nih.gov/17321638/|https://pubmed.ncbi.nlm.nih.gov/17321638/|https://pubmed.ncbi.nlm.nih.gov/17321638/|https://pubmed.ncbi.n…	NA	NA	NA	NA	NA	NA	NA	62	Ebis_Kinin-like_62	Kinin-like_62	Kinin-like
295_6997_042022_salamander71_Eurycea_bislineata	295	6997_042022_salamander71	Eurycea bislineata	bislineata	unique_AMPs	POSH82	Y	dbAMP_07066|dbAMP_07066|dbAMP_07066|dbAMP_07066|dbAMP_08451|dbAMP_08451|dbAMP_08451|dbAMP_08451|dbAMP_08452|dbAMP_08452|dbAMP_08452|dbAMP_08453|dbAMP_08453|dbAMP_08453|dbAMP_07066|DADP_SP_E2JDQ9	RPPGFTP|RPPGFSP|RPPGFSP|RPPGFSP|RPPGFSP|RPPGFSP|RPPGFSP|RPPGFSP|RPPGFSP|RPPGFSP|RPPGFSP|RPPGFSP|RPPGFSP|RPPGFSP|RPPGFTP|ARPPGFTP	RPPGFSP	822110	Lithobates pipiens|Lithobates pipiens|Lithobates pipiens|Lithobates pipiens|Sylvirana guentheri|Sylvirana guentheri|Sylvirana guentheri|Sylvirana guentheri|Sylvirana guentheri|Sylvirana guentheri|Sylvirana guentheri|Sylvirana guentheri|Sylvirana guentheri|Sylvirana guentheri|Lithobates pipiens|Amolops ricketti	Kininogen-1|Kininogen-1|Kininogen-1|Kininogen-1|Preprobradykinin-2|Preprobradykinin-2|Preprobradykinin-2|Preprobradykinin-2|Preprobradykinin-1|Preprobradykinin-1|Preprobradykinin-1|Preprobradykinin-3|Preprobradykinin-3|Preprobradykinin-3|Kininogen-1|Rickettin-WH1	Kininogen-1	https://pubmed.ncbi.nlm.nih.gov/18164514/|https://pubmed.ncbi.nlm.nih.gov/18164514/|https://pubmed.ncbi.nlm.nih.gov/18164514/|https://pubmed.ncbi.nlm.nih.gov/18164514/|https://pubmed.ncbi.nlm.nih.gov/17321638/|https://pubmed.ncbi.nlm.nih.gov/17321638/|https://pubmed.ncbi.nlm.nih.gov/17321638/|https://pubmed.ncbi.nlm.nih.gov/17321638/|https://pubmed.ncbi.nlm.nih.gov/17321638/|https://pubmed.ncbi.n…	NA	NA	NA	NA	NA	NA	NA	62	Ebis_Kinin-like_62	Kinin-like_62	Kinin-like
328_6997_042022_salamander77_Eurycea_bislineata	328	6997_042022_salamander77	Eurycea bislineata	bislineata	unique_AMPs	SRBR14	Y	dbAMP_07066|dbAMP_07066|dbAMP_07066|dbAMP_07066|dbAMP_08451|dbAMP_08451|dbAMP_08451|dbAMP_08451|dbAMP_08452|dbAMP_08452|dbAMP_08452|dbAMP_08453|dbAMP_08453|dbAMP_08453|dbAMP_07066|DADP_SP_E2JDQ9	RPPGFTP|RPPGFSP|RPPGFSP|RPPGFSP|RPPGFSP|RPPGFSP|RPPGFSP|RPPGFSP|RPPGFSP|RPPGFSP|RPPGFSP|RPPGFSP|RPPGFSP|RPPGFSP|RPPGFTP|ARPPGFTP	RPPGFSP	2.1915e+07	Lithobates pipiens|Lithobates pipiens|Lithobates pipiens|Lithobates pipiens|Sylvirana guentheri|Sylvirana guentheri|Sylvirana guentheri|Sylvirana guentheri|Sylvirana guentheri|Sylvirana guentheri|Sylvirana guentheri|Sylvirana guentheri|Sylvirana guentheri|Sylvirana guentheri|Lithobates pipiens|Amolops ricketti	Kininogen-1|Kininogen-1|Kininogen-1|Kininogen-1|Preprobradykinin-2|Preprobradykinin-2|Preprobradykinin-2|Preprobradykinin-2|Preprobradykinin-1|Preprobradykinin-1|Preprobradykinin-1|Preprobradykinin-3|Preprobradykinin-3|Preprobradykinin-3|Kininogen-1|Rickettin-WH1	Kininogen-1	https://pubmed.ncbi.nlm.nih.gov/18164514/|https://pubmed.ncbi.nlm.nih.gov/18164514/|https://pubmed.ncbi.nlm.nih.gov/18164514/|https://pubmed.ncbi.nlm.nih.gov/18164514/|https://pubmed.ncbi.nlm.nih.gov/17321638/|https://pubmed.ncbi.nlm.nih.gov/17321638/|https://pubmed.ncbi.nlm.nih.gov/17321638/|https://pubmed.ncbi.nlm.nih.gov/17321638/|https://pubmed.ncbi.nlm.nih.gov/17321638/|https://pubmed.ncbi.n…	NA	NA	NA	NA	NA	NA	NA	62	Ebis_Kinin-like_62	Kinin-like_62	Kinin-like
368_6997_042022_salamander79_Eurycea_bislineata	368	6997_042022_salamander79	Eurycea bislineata	bislineata	unique_AMPs	SRBR17	Y	dbAMP_07066|dbAMP_07066|dbAMP_07066|dbAMP_07066|dbAMP_08451|dbAMP_08451|dbAMP_08451|dbAMP_08451|dbAMP_08452|dbAMP_08452|dbAMP_08452|dbAMP_08453|dbAMP_08453|dbAMP_08453|dbAMP_07066|DADP_SP_E2JDQ9	RPPGFTP|RPPGFSP|RPPGFSP|RPPGFSP|RPPGFSP|RPPGFSP|RPPGFSP|RPPGFSP|RPPGFSP|RPPGFSP|RPPGFSP|RPPGFSP|RPPGFSP|RPPGFSP|RPPGFTP|ARPPGFTP	RPPGFSP	1.79141e+07	Lithobates pipiens|Lithobates pipiens|Lithobates pipiens|Lithobates pipiens|Sylvirana guentheri|Sylvirana guentheri|Sylvirana guentheri|Sylvirana guentheri|Sylvirana guentheri|Sylvirana guentheri|Sylvirana guentheri|Sylvirana guentheri|Sylvirana guentheri|Sylvirana guentheri|Lithobates pipiens|Amolops ricketti	Kininogen-1|Kininogen-1|Kininogen-1|Kininogen-1|Preprobradykinin-2|Preprobradykinin-2|Preprobradykinin-2|Preprobradykinin-2|Preprobradykinin-1|Preprobradykinin-1|Preprobradykinin-1|Preprobradykinin-3|Preprobradykinin-3|Preprobradykinin-3|Kininogen-1|Rickettin-WH1	Kininogen-1	https://pubmed.ncbi.nlm.nih.gov/18164514/|https://pubmed.ncbi.nlm.nih.gov/18164514/|https://pubmed.ncbi.nlm.nih.gov/18164514/|https://pubmed.ncbi.nlm.nih.gov/18164514/|https://pubmed.ncbi.nlm.nih.gov/17321638/|https://pubmed.ncbi.nlm.nih.gov/17321638/|https://pubmed.ncbi.nlm.nih.gov/17321638/|https://pubmed.ncbi.nlm.nih.gov/17321638/|https://pubmed.ncbi.nlm.nih.gov/17321638/|https://pubmed.ncbi.n…	NA	NA	NA	NA	NA	NA	NA	62	Ebis_Kinin-like_62	Kinin-like_62	Kinin-like
408_6997_042022_salamander87_Eurycea_bislineata	408	6997_042022_salamander87	Eurycea bislineata	bislineata	unique_AMPs	TIH05	Y	dbAMP_07066|dbAMP_07066|dbAMP_07066|dbAMP_07066|dbAMP_08451|dbAMP_08451|dbAMP_08451|dbAMP_08451|dbAMP_08452|dbAMP_08452|dbAMP_08452|dbAMP_08453|dbAMP_08453|dbAMP_08453|dbAMP_07066|DADP_SP_E2JDQ9	RPPGFTP|RPPGFSP|RPPGFSP|RPPGFSP|RPPGFSP|RPPGFSP|RPPGFSP|RPPGFSP|RPPGFSP|RPPGFSP|RPPGFSP|RPPGFSP|RPPGFSP|RPPGFSP|RPPGFTP|ARPPGFTP	RPPGFSP	1.06026e+08	Lithobates pipiens|Lithobates pipiens|Lithobates pipiens|Lithobates pipiens|Sylvirana guentheri|Sylvirana guentheri|Sylvirana guentheri|Sylvirana guentheri|Sylvirana guentheri|Sylvirana guentheri|Sylvirana guentheri|Sylvirana guentheri|Sylvirana guentheri|Sylvirana guentheri|Lithobates pipiens|Amolops ricketti	Kininogen-1|Kininogen-1|Kininogen-1|Kininogen-1|Preprobradykinin-2|Preprobradykinin-2|Preprobradykinin-2|Preprobradykinin-2|Preprobradykinin-1|Preprobradykinin-1|Preprobradykinin-1|Preprobradykinin-3|Preprobradykinin-3|Preprobradykinin-3|Kininogen-1|Rickettin-WH1	Kininogen-1	https://pubmed.ncbi.nlm.nih.gov/18164514/|https://pubmed.ncbi.nlm.nih.gov/18164514/|https://pubmed.ncbi.nlm.nih.gov/18164514/|https://pubmed.ncbi.nlm.nih.gov/18164514/|https://pubmed.ncbi.nlm.nih.gov/17321638/|https://pubmed.ncbi.nlm.nih.gov/17321638/|https://pubmed.ncbi.nlm.nih.gov/17321638/|https://pubmed.ncbi.nlm.nih.gov/17321638/|https://pubmed.ncbi.nlm.nih.gov/17321638/|https://pubmed.ncbi.n…	NA	NA	NA	NA	NA	NA	NA	62	Ebis_Kinin-like_62	Kinin-like_62	Kinin-like
409_6997_042022_salamander87_Eurycea_bislineata	409	6997_042022_salamander87	Eurycea bislineata	bislineata	unique_AMPs	TIH05	Y	dbAMP_07066|DADP_SP_E2JDQ9	RPPGFTPF|ARPPGFTPF	RPPGFTPFR	4.12322e+06	Lithobates pipiens|Amolops ricketti	Kininogen-1|Rickettin-WH1	Kininogen-1	https://pubmed.ncbi.nlm.nih.gov/18164514/|NA	NA	NA	NA	NA	NA	NA	NA	10	Ebis_Kinin-like_10	Kinin-like_10	Kinin-like
133_6997_042022_salamander43_Eurycea_bislineata	133	6997_042022_salamander43	Eurycea bislineata	bislineata	unique_AMPs	HOQ01	Y	dbAMP_07066|dbAMP_07066|dbAMP_07066|dbAMP_07066|dbAMP_08451|dbAMP_08451|dbAMP_08451|dbAMP_08451|dbAMP_08452|dbAMP_08452|dbAMP_08452|dbAMP_08453|dbAMP_08453|dbAMP_08453|dbAMP_07066	RPPGFTPF|RPPGFSPF|RPPGFSPF|RPPGFSPF|RPPGFSPF|RPPGFSPF|RPPGFSPF|RPPGFSPF|RPPGFSPF|RPPGFSPF|RPPGFSPF|RPPGFSPF|RPPGFSPF|RPPGFSPF|RPPGFTPF	RPPGFSPFR	1.35782e+06	Lithobates pipiens|Lithobates pipiens|Lithobates pipiens|Lithobates pipiens|Sylvirana guentheri|Sylvirana guentheri|Sylvirana guentheri|Sylvirana guentheri|Sylvirana guentheri|Sylvirana guentheri|Sylvirana guentheri|Sylvirana guentheri|Sylvirana guentheri|Sylvirana guentheri|Lithobates pipiens	Kininogen-1|Kininogen-1|Kininogen-1|Kininogen-1|Preprobradykinin-2|Preprobradykinin-2|Preprobradykinin-2|Preprobradykinin-2|Preprobradykinin-1|Preprobradykinin-1|Preprobradykinin-1|Preprobradykinin-3|Preprobradykinin-3|Preprobradykinin-3|Kininogen-1	Kininogen-1	https://pubmed.ncbi.nlm.nih.gov/18164514/|https://pubmed.ncbi.nlm.nih.gov/18164514/|https://pubmed.ncbi.nlm.nih.gov/18164514/|https://pubmed.ncbi.nlm.nih.gov/18164514/|https://pubmed.ncbi.nlm.nih.gov/17321638/|https://pubmed.ncbi.nlm.nih.gov/17321638/|https://pubmed.ncbi.nlm.nih.gov/17321638/|https://pubmed.ncbi.nlm.nih.gov/17321638/|https://pubmed.ncbi.nlm.nih.gov/17321638/|https://pubmed.ncbi.n…	NA	NA	NA	NA	NA	NA	NA	5	Ebis_Kinin-like_5	Kinin-like_5	Kinin-like
152_6997_042022_salamander44_Eurycea_bislineata	152	6997_042022_salamander44	Eurycea bislineata	bislineata	unique_AMPs	HOQ02	Y	dbAMP_07066|dbAMP_07066|dbAMP_07066|dbAMP_07066|dbAMP_08451|dbAMP_08451|dbAMP_08451|dbAMP_08451|dbAMP_08452|dbAMP_08452|dbAMP_08452|dbAMP_08453|dbAMP_08453|dbAMP_08453|dbAMP_07066	RPPGFTPF|RPPGFSPF|RPPGFSPF|RPPGFSPF|RPPGFSPF|RPPGFSPF|RPPGFSPF|RPPGFSPF|RPPGFSPF|RPPGFSPF|RPPGFSPF|RPPGFSPF|RPPGFSPF|RPPGFSPF|RPPGFTPF	RPPGFSPFR	1.25889e+06	Lithobates pipiens|Lithobates pipiens|Lithobates pipiens|Lithobates pipiens|Sylvirana guentheri|Sylvirana guentheri|Sylvirana guentheri|Sylvirana guentheri|Sylvirana guentheri|Sylvirana guentheri|Sylvirana guentheri|Sylvirana guentheri|Sylvirana guentheri|Sylvirana guentheri|Lithobates pipiens	Kininogen-1|Kininogen-1|Kininogen-1|Kininogen-1|Preprobradykinin-2|Preprobradykinin-2|Preprobradykinin-2|Preprobradykinin-2|Preprobradykinin-1|Preprobradykinin-1|Preprobradykinin-1|Preprobradykinin-3|Preprobradykinin-3|Preprobradykinin-3|Kininogen-1	Kininogen-1	https://pubmed.ncbi.nlm.nih.gov/18164514/|https://pubmed.ncbi.nlm.nih.gov/18164514/|https://pubmed.ncbi.nlm.nih.gov/18164514/|https://pubmed.ncbi.nlm.nih.gov/18164514/|https://pubmed.ncbi.nlm.nih.gov/17321638/|https://pubmed.ncbi.nlm.nih.gov/17321638/|https://pubmed.ncbi.nlm.nih.gov/17321638/|https://pubmed.ncbi.nlm.nih.gov/17321638/|https://pubmed.ncbi.nlm.nih.gov/17321638/|https://pubmed.ncbi.n…	NA	NA	NA	NA	NA	NA	NA	5	Ebis_Kinin-like_5	Kinin-like_5	Kinin-like
214_6997_042022_salamander66_Eurycea_bislineata	214	6997_042022_salamander66	Eurycea bislineata	bislineata	unique_AMPs	POSH76	Y	dbAMP_07066|dbAMP_07066|dbAMP_07066|dbAMP_07066|dbAMP_08451|dbAMP_08451|dbAMP_08451|dbAMP_08451|dbAMP_08452|dbAMP_08452|dbAMP_08452|dbAMP_08453|dbAMP_08453|dbAMP_08453|dbAMP_07066	RPPGFTPF|RPPGFSPF|RPPGFSPF|RPPGFSPF|RPPGFSPF|RPPGFSPF|RPPGFSPF|RPPGFSPF|RPPGFSPF|RPPGFSPF|RPPGFSPF|RPPGFSPF|RPPGFSPF|RPPGFSPF|RPPGFTPF	RPPGFSPFR	2.72636e+06	Lithobates pipiens|Lithobates pipiens|Lithobates pipiens|Lithobates pipiens|Sylvirana guentheri|Sylvirana guentheri|Sylvirana guentheri|Sylvirana guentheri|Sylvirana guentheri|Sylvirana guentheri|Sylvirana guentheri|Sylvirana guentheri|Sylvirana guentheri|Sylvirana guentheri|Lithobates pipiens	Kininogen-1|Kininogen-1|Kininogen-1|Kininogen-1|Preprobradykinin-2|Preprobradykinin-2|Preprobradykinin-2|Preprobradykinin-2|Preprobradykinin-1|Preprobradykinin-1|Preprobradykinin-1|Preprobradykinin-3|Preprobradykinin-3|Preprobradykinin-3|Kininogen-1	Kininogen-1	https://pubmed.ncbi.nlm.nih.gov/18164514/|https://pubmed.ncbi.nlm.nih.gov/18164514/|https://pubmed.ncbi.nlm.nih.gov/18164514/|https://pubmed.ncbi.nlm.nih.gov/18164514/|https://pubmed.ncbi.nlm.nih.gov/17321638/|https://pubmed.ncbi.nlm.nih.gov/17321638/|https://pubmed.ncbi.nlm.nih.gov/17321638/|https://pubmed.ncbi.nlm.nih.gov/17321638/|https://pubmed.ncbi.nlm.nih.gov/17321638/|https://pubmed.ncbi.n…	NA	NA	NA	NA	NA	NA	NA	5	Ebis_Kinin-like_5	Kinin-like_5	Kinin-like
249_6997_042022_salamander67_Eurycea_bislineata	249	6997_042022_salamander67	Eurycea bislineata	bislineata	unique_AMPs	POSH77	Y	dbAMP_07066|dbAMP_07066|dbAMP_07066|dbAMP_07066|dbAMP_08451|dbAMP_08451|dbAMP_08451|dbAMP_08451|dbAMP_08452|dbAMP_08452|dbAMP_08452|dbAMP_08453|dbAMP_08453|dbAMP_08453|dbAMP_07066	RPPGFTPF|RPPGFSPF|RPPGFSPF|RPPGFSPF|RPPGFSPF|RPPGFSPF|RPPGFSPF|RPPGFSPF|RPPGFSPF|RPPGFSPF|RPPGFSPF|RPPGFSPF|RPPGFSPF|RPPGFSPF|RPPGFTPF	RPPGFSPFR	1.09114e+06	Lithobates pipiens|Lithobates pipiens|Lithobates pipiens|Lithobates pipiens|Sylvirana guentheri|Sylvirana guentheri|Sylvirana guentheri|Sylvirana guentheri|Sylvirana guentheri|Sylvirana guentheri|Sylvirana guentheri|Sylvirana guentheri|Sylvirana guentheri|Sylvirana guentheri|Lithobates pipiens	Kininogen-1|Kininogen-1|Kininogen-1|Kininogen-1|Preprobradykinin-2|Preprobradykinin-2|Preprobradykinin-2|Preprobradykinin-2|Preprobradykinin-1|Preprobradykinin-1|Preprobradykinin-1|Preprobradykinin-3|Preprobradykinin-3|Preprobradykinin-3|Kininogen-1	Kininogen-1	https://pubmed.ncbi.nlm.nih.gov/18164514/|https://pubmed.ncbi.nlm.nih.gov/18164514/|https://pubmed.ncbi.nlm.nih.gov/18164514/|https://pubmed.ncbi.nlm.nih.gov/18164514/|https://pubmed.ncbi.nlm.nih.gov/17321638/|https://pubmed.ncbi.nlm.nih.gov/17321638/|https://pubmed.ncbi.nlm.nih.gov/17321638/|https://pubmed.ncbi.nlm.nih.gov/17321638/|https://pubmed.ncbi.nlm.nih.gov/17321638/|https://pubmed.ncbi.n…	NA	NA	NA	NA	NA	NA	NA	5	Ebis_Kinin-like_5	Kinin-like_5	Kinin-like
329_6997_042022_salamander77_Eurycea_bislineata	329	6997_042022_salamander77	Eurycea bislineata	bislineata	unique_AMPs	SRBR14	Y	dbAMP_07066|dbAMP_07066|dbAMP_07066|dbAMP_07066|dbAMP_08451|dbAMP_08451|dbAMP_08451|dbAMP_08451|dbAMP_08452|dbAMP_08452|dbAMP_08452|dbAMP_08453|dbAMP_08453|dbAMP_08453|dbAMP_07066	RPPGFTPF|RPPGFSPF|RPPGFSPF|RPPGFSPF|RPPGFSPF|RPPGFSPF|RPPGFSPF|RPPGFSPF|RPPGFSPF|RPPGFSPF|RPPGFSPF|RPPGFSPF|RPPGFSPF|RPPGFSPF|RPPGFTPF	RPPGFSPFR	2.01064e+06	Lithobates pipiens|Lithobates pipiens|Lithobates pipiens|Lithobates pipiens|Sylvirana guentheri|Sylvirana guentheri|Sylvirana guentheri|Sylvirana guentheri|Sylvirana guentheri|Sylvirana guentheri|Sylvirana guentheri|Sylvirana guentheri|Sylvirana guentheri|Sylvirana guentheri|Lithobates pipiens	Kininogen-1|Kininogen-1|Kininogen-1|Kininogen-1|Preprobradykinin-2|Preprobradykinin-2|Preprobradykinin-2|Preprobradykinin-2|Preprobradykinin-1|Preprobradykinin-1|Preprobradykinin-1|Preprobradykinin-3|Preprobradykinin-3|Preprobradykinin-3|Kininogen-1	Kininogen-1	https://pubmed.ncbi.nlm.nih.gov/18164514/|https://pubmed.ncbi.nlm.nih.gov/18164514/|https://pubmed.ncbi.nlm.nih.gov/18164514/|https://pubmed.ncbi.nlm.nih.gov/18164514/|https://pubmed.ncbi.nlm.nih.gov/17321638/|https://pubmed.ncbi.nlm.nih.gov/17321638/|https://pubmed.ncbi.nlm.nih.gov/17321638/|https://pubmed.ncbi.nlm.nih.gov/17321638/|https://pubmed.ncbi.nlm.nih.gov/17321638/|https://pubmed.ncbi.n…	NA	NA	NA	NA	NA	NA	NA	5	Ebis_Kinin-like_5	Kinin-like_5	Kinin-like
369_6997_042022_salamander79_Eurycea_bislineata	369	6997_042022_salamander79	Eurycea bislineata	bislineata	unique_AMPs	SRBR17	Y	dbAMP_07066|dbAMP_07066|dbAMP_07066|dbAMP_07066|dbAMP_08451|dbAMP_08451|dbAMP_08451|dbAMP_08451|dbAMP_08452|dbAMP_08452|dbAMP_08452|dbAMP_08453|dbAMP_08453|dbAMP_08453|dbAMP_07066	RPPGFTPF|RPPGFSPF|RPPGFSPF|RPPGFSPF|RPPGFSPF|RPPGFSPF|RPPGFSPF|RPPGFSPF|RPPGFSPF|RPPGFSPF|RPPGFSPF|RPPGFSPF|RPPGFSPF|RPPGFSPF|RPPGFTPF	RPPGFSPFR	2.98298e+06	Lithobates pipiens|Lithobates pipiens|Lithobates pipiens|Lithobates pipiens|Sylvirana guentheri|Sylvirana guentheri|Sylvirana guentheri|Sylvirana guentheri|Sylvirana guentheri|Sylvirana guentheri|Sylvirana guentheri|Sylvirana guentheri|Sylvirana guentheri|Sylvirana guentheri|Lithobates pipiens	Kininogen-1|Kininogen-1|Kininogen-1|Kininogen-1|Preprobradykinin-2|Preprobradykinin-2|Preprobradykinin-2|Preprobradykinin-2|Preprobradykinin-1|Preprobradykinin-1|Preprobradykinin-1|Preprobradykinin-3|Preprobradykinin-3|Preprobradykinin-3|Kininogen-1	Kininogen-1	https://pubmed.ncbi.nlm.nih.gov/18164514/|https://pubmed.ncbi.nlm.nih.gov/18164514/|https://pubmed.ncbi.nlm.nih.gov/18164514/|https://pubmed.ncbi.nlm.nih.gov/18164514/|https://pubmed.ncbi.nlm.nih.gov/17321638/|https://pubmed.ncbi.nlm.nih.gov/17321638/|https://pubmed.ncbi.nlm.nih.gov/17321638/|https://pubmed.ncbi.nlm.nih.gov/17321638/|https://pubmed.ncbi.nlm.nih.gov/17321638/|https://pubmed.ncbi.n…	NA	NA	NA	NA	NA	NA	NA	5	Ebis_Kinin-like_5	Kinin-like_5	Kinin-like
410_6997_042022_salamander87_Eurycea_bislineata	410	6997_042022_salamander87	Eurycea bislineata	bislineata	unique_AMPs	TIH05	Y	dbAMP_07066|dbAMP_07066|dbAMP_07066|dbAMP_07066|dbAMP_08451|dbAMP_08451|dbAMP_08451|dbAMP_08451|dbAMP_08452|dbAMP_08452|dbAMP_08452|dbAMP_08453|dbAMP_08453|dbAMP_08453|dbAMP_07066	RPPGFTPF|RPPGFSPF|RPPGFSPF|RPPGFSPF|RPPGFSPF|RPPGFSPF|RPPGFSPF|RPPGFSPF|RPPGFSPF|RPPGFSPF|RPPGFSPF|RPPGFSPF|RPPGFSPF|RPPGFSPF|RPPGFTPF	RPPGFSPFR	2.95084e+06	Lithobates pipiens|Lithobates pipiens|Lithobates pipiens|Lithobates pipiens|Sylvirana guentheri|Sylvirana guentheri|Sylvirana guentheri|Sylvirana guentheri|Sylvirana guentheri|Sylvirana guentheri|Sylvirana guentheri|Sylvirana guentheri|Sylvirana guentheri|Sylvirana guentheri|Lithobates pipiens	Kininogen-1|Kininogen-1|Kininogen-1|Kininogen-1|Preprobradykinin-2|Preprobradykinin-2|Preprobradykinin-2|Preprobradykinin-2|Preprobradykinin-1|Preprobradykinin-1|Preprobradykinin-1|Preprobradykinin-3|Preprobradykinin-3|Preprobradykinin-3|Kininogen-1	Kininogen-1	https://pubmed.ncbi.nlm.nih.gov/18164514/|https://pubmed.ncbi.nlm.nih.gov/18164514/|https://pubmed.ncbi.nlm.nih.gov/18164514/|https://pubmed.ncbi.nlm.nih.gov/18164514/|https://pubmed.ncbi.nlm.nih.gov/17321638/|https://pubmed.ncbi.nlm.nih.gov/17321638/|https://pubmed.ncbi.nlm.nih.gov/17321638/|https://pubmed.ncbi.nlm.nih.gov/17321638/|https://pubmed.ncbi.nlm.nih.gov/17321638/|https://pubmed.ncbi.n…	NA	NA	NA	NA	NA	NA	NA	5	Ebis_Kinin-like_5	Kinin-like_5	Kinin-like
153_6997_042022_salamander44_Eurycea_bislineata	153	6997_042022_salamander44	Eurycea bislineata	bislineata	unique_AMPs	HOQ02	Y	dbAMP_07066|dbAMP_07066|dbAMP_07066|dbAMP_07066|dbAMP_08451|dbAMP_08451|dbAMP_08451|dbAMP_08451|dbAMP_08452|dbAMP_08452|dbAMP_08452|dbAMP_08453|dbAMP_08453|dbAMP_08453|dbAMP_07066|DADP_SP_E2JDQ9	RPPGFTPF|RPPGFSPF|RPPGFSPF|RPPGFSPF|RPPGFSPF|RPPGFSPF|RPPGFSPF|RPPGFSPF|RPPGFSPF|RPPGFSPF|RPPGFSPF|RPPGFSPF|RPPGFSPF|RPPGFSPF|RPPGFTPF|ARPPGFTPF	RPPGFSPFR	916759	Lithobates pipiens|Lithobates pipiens|Lithobates pipiens|Lithobates pipiens|Sylvirana guentheri|Sylvirana guentheri|Sylvirana guentheri|Sylvirana guentheri|Sylvirana guentheri|Sylvirana guentheri|Sylvirana guentheri|Sylvirana guentheri|Sylvirana guentheri|Sylvirana guentheri|Lithobates pipiens|Amolops ricketti	Kininogen-1|Kininogen-1|Kininogen-1|Kininogen-1|Preprobradykinin-2|Preprobradykinin-2|Preprobradykinin-2|Preprobradykinin-2|Preprobradykinin-1|Preprobradykinin-1|Preprobradykinin-1|Preprobradykinin-3|Preprobradykinin-3|Preprobradykinin-3|Kininogen-1|Rickettin-WH1	Kininogen-1	https://pubmed.ncbi.nlm.nih.gov/18164514/|https://pubmed.ncbi.nlm.nih.gov/18164514/|https://pubmed.ncbi.nlm.nih.gov/18164514/|https://pubmed.ncbi.nlm.nih.gov/18164514/|https://pubmed.ncbi.nlm.nih.gov/17321638/|https://pubmed.ncbi.nlm.nih.gov/17321638/|https://pubmed.ncbi.nlm.nih.gov/17321638/|https://pubmed.ncbi.nlm.nih.gov/17321638/|https://pubmed.ncbi.nlm.nih.gov/17321638/|https://pubmed.ncbi.n…	NA	NA	NA	NA	NA	NA	NA	5	Ebis_Kinin-like_5	Kinin-like_5	Kinin-like
186_6997_042022_salamander65_Eurycea_bislineata	186	6997_042022_salamander65	Eurycea bislineata	bislineata	unique_AMPs	POSH74	Y	dbAMP_07066|dbAMP_07066|dbAMP_07066|dbAMP_07066|dbAMP_08451|dbAMP_08451|dbAMP_08451|dbAMP_08451|dbAMP_08452|dbAMP_08452|dbAMP_08452|dbAMP_08453|dbAMP_08453|dbAMP_08453|dbAMP_07066|DADP_SP_E2JDQ9	RPPGFTPF|RPPGFSPF|RPPGFSPF|RPPGFSPF|RPPGFSPF|RPPGFSPF|RPPGFSPF|RPPGFSPF|RPPGFSPF|RPPGFSPF|RPPGFSPF|RPPGFSPF|RPPGFSPF|RPPGFSPF|RPPGFTPF|ARPPGFTPF	RPPGFSPFR	612682	Lithobates pipiens|Lithobates pipiens|Lithobates pipiens|Lithobates pipiens|Sylvirana guentheri|Sylvirana guentheri|Sylvirana guentheri|Sylvirana guentheri|Sylvirana guentheri|Sylvirana guentheri|Sylvirana guentheri|Sylvirana guentheri|Sylvirana guentheri|Sylvirana guentheri|Lithobates pipiens|Amolops ricketti	Kininogen-1|Kininogen-1|Kininogen-1|Kininogen-1|Preprobradykinin-2|Preprobradykinin-2|Preprobradykinin-2|Preprobradykinin-2|Preprobradykinin-1|Preprobradykinin-1|Preprobradykinin-1|Preprobradykinin-3|Preprobradykinin-3|Preprobradykinin-3|Kininogen-1|Rickettin-WH1	Kininogen-1	https://pubmed.ncbi.nlm.nih.gov/18164514/|https://pubmed.ncbi.nlm.nih.gov/18164514/|https://pubmed.ncbi.nlm.nih.gov/18164514/|https://pubmed.ncbi.nlm.nih.gov/18164514/|https://pubmed.ncbi.nlm.nih.gov/17321638/|https://pubmed.ncbi.nlm.nih.gov/17321638/|https://pubmed.ncbi.nlm.nih.gov/17321638/|https://pubmed.ncbi.nlm.nih.gov/17321638/|https://pubmed.ncbi.nlm.nih.gov/17321638/|https://pubmed.ncbi.n…	NA	NA	NA	NA	NA	NA	NA	5	Ebis_Kinin-like_5	Kinin-like_5	Kinin-like
250_6997_042022_salamander67_Eurycea_bislineata	250	6997_042022_salamander67	Eurycea bislineata	bislineata	unique_AMPs	POSH77	Y	dbAMP_07066|dbAMP_07066|dbAMP_07066|dbAMP_07066|dbAMP_08451|dbAMP_08451|dbAMP_08451|dbAMP_08451|dbAMP_08452|dbAMP_08452|dbAMP_08452|dbAMP_08453|dbAMP_08453|dbAMP_08453|dbAMP_07066|DADP_SP_E2JDQ9	RPPGFTPF|RPPGFSPF|RPPGFSPF|RPPGFSPF|RPPGFSPF|RPPGFSPF|RPPGFSPF|RPPGFSPF|RPPGFSPF|RPPGFSPF|RPPGFSPF|RPPGFSPF|RPPGFSPF|RPPGFSPF|RPPGFTPF|ARPPGFTPF	RPPGFSPFR	914338	Lithobates pipiens|Lithobates pipiens|Lithobates pipiens|Lithobates pipiens|Sylvirana guentheri|Sylvirana guentheri|Sylvirana guentheri|Sylvirana guentheri|Sylvirana guentheri|Sylvirana guentheri|Sylvirana guentheri|Sylvirana guentheri|Sylvirana guentheri|Sylvirana guentheri|Lithobates pipiens|Amolops ricketti	Kininogen-1|Kininogen-1|Kininogen-1|Kininogen-1|Preprobradykinin-2|Preprobradykinin-2|Preprobradykinin-2|Preprobradykinin-2|Preprobradykinin-1|Preprobradykinin-1|Preprobradykinin-1|Preprobradykinin-3|Preprobradykinin-3|Preprobradykinin-3|Kininogen-1|Rickettin-WH1	Kininogen-1	https://pubmed.ncbi.nlm.nih.gov/18164514/|https://pubmed.ncbi.nlm.nih.gov/18164514/|https://pubmed.ncbi.nlm.nih.gov/18164514/|https://pubmed.ncbi.nlm.nih.gov/18164514/|https://pubmed.ncbi.nlm.nih.gov/17321638/|https://pubmed.ncbi.nlm.nih.gov/17321638/|https://pubmed.ncbi.nlm.nih.gov/17321638/|https://pubmed.ncbi.nlm.nih.gov/17321638/|https://pubmed.ncbi.nlm.nih.gov/17321638/|https://pubmed.ncbi.n…	NA	NA	NA	NA	NA	NA	NA	5	Ebis_Kinin-like_5	Kinin-like_5	Kinin-like
370_6997_042022_salamander79_Eurycea_bislineata	370	6997_042022_salamander79	Eurycea bislineata	bislineata	unique_AMPs	SRBR17	Y	dbAMP_07066|dbAMP_07066|dbAMP_07066|dbAMP_07066|dbAMP_08451|dbAMP_08451|dbAMP_08451|dbAMP_08451|dbAMP_08452|dbAMP_08452|dbAMP_08452|dbAMP_08453|dbAMP_08453|dbAMP_08453|dbAMP_07066|DADP_SP_E2JDQ9	RPPGFTPF|RPPGFSPF|RPPGFSPF|RPPGFSPF|RPPGFSPF|RPPGFSPF|RPPGFSPF|RPPGFSPF|RPPGFSPF|RPPGFSPF|RPPGFSPF|RPPGFSPF|RPPGFSPF|RPPGFSPF|RPPGFTPF|ARPPGFTPF	RPPGFSPFR	1.1529e+06	Lithobates pipiens|Lithobates pipiens|Lithobates pipiens|Lithobates pipiens|Sylvirana guentheri|Sylvirana guentheri|Sylvirana guentheri|Sylvirana guentheri|Sylvirana guentheri|Sylvirana guentheri|Sylvirana guentheri|Sylvirana guentheri|Sylvirana guentheri|Sylvirana guentheri|Lithobates pipiens|Amolops ricketti	Kininogen-1|Kininogen-1|Kininogen-1|Kininogen-1|Preprobradykinin-2|Preprobradykinin-2|Preprobradykinin-2|Preprobradykinin-2|Preprobradykinin-1|Preprobradykinin-1|Preprobradykinin-1|Preprobradykinin-3|Preprobradykinin-3|Preprobradykinin-3|Kininogen-1|Rickettin-WH1	Kininogen-1	https://pubmed.ncbi.nlm.nih.gov/18164514/|https://pubmed.ncbi.nlm.nih.gov/18164514/|https://pubmed.ncbi.nlm.nih.gov/18164514/|https://pubmed.ncbi.nlm.nih.gov/18164514/|https://pubmed.ncbi.nlm.nih.gov/17321638/|https://pubmed.ncbi.nlm.nih.gov/17321638/|https://pubmed.ncbi.nlm.nih.gov/17321638/|https://pubmed.ncbi.nlm.nih.gov/17321638/|https://pubmed.ncbi.nlm.nih.gov/17321638/|https://pubmed.ncbi.n…	NA	NA	NA	NA	NA	NA	NA	5	Ebis_Kinin-like_5	Kinin-like_5	Kinin-like
5_6997_042022_salamander3_Eurycea_bislineata	5	6997_042022_salamander3	Eurycea bislineata	bislineata	unique_AMPs	DMP18	Y	dbAMP_07066|DADP_SP_E2JDQ9	RPPGFTPFR|ARPPGFTPFR	RPPGFTPFR	3.39369e+06	Lithobates pipiens|Amolops ricketti	Kininogen-1|Rickettin-WH1	Kininogen-1	https://pubmed.ncbi.nlm.nih.gov/18164514/|NA	NA	NA	NA	NA	NA	NA	NA	10	Ebis_Kinin-like_10	Kinin-like_10	Kinin-like
24_6997_042022_salamander4_Eurycea_bislineata	24	6997_042022_salamander4	Eurycea bislineata	bislineata	unique_AMPs	DMP19	Y	dbAMP_07066|DADP_SP_E2JDQ9	RPPGFTPFR|ARPPGFTPFR	RPPGFTPFR	5.95523e+06	Lithobates pipiens|Amolops ricketti	Kininogen-1|Rickettin-WH1	Kininogen-1	https://pubmed.ncbi.nlm.nih.gov/18164514/|NA	NA	NA	NA	NA	NA	NA	NA	10	Ebis_Kinin-like_10	Kinin-like_10	Kinin-like
40_6997_042022_salamander5_Eurycea_bislineata	40	6997_042022_salamander5	Eurycea bislineata	bislineata	unique_AMPs	DMP20	Y	dbAMP_07066|DADP_SP_E2JDQ9	RPPGFTPFR|ARPPGFTPFR	RPPGFTPFR	3.75932e+07	Lithobates pipiens|Amolops ricketti	Kininogen-1|Rickettin-WH1	Kininogen-1	https://pubmed.ncbi.nlm.nih.gov/18164514/|NA	NA	NA	NA	NA	NA	NA	NA	10	Ebis_Kinin-like_10	Kinin-like_10	Kinin-like
75_6997_042022_salamander6_Eurycea_bislineata	75	6997_042022_salamander6	Eurycea bislineata	bislineata	unique_AMPs	DMP21	Y	dbAMP_07066|DADP_SP_E2JDQ9	RPPGFTPFR|ARPPGFTPFR	RPPGFTPFR	7.28787e+06	Lithobates pipiens|Amolops ricketti	Kininogen-1|Rickettin-WH1	Kininogen-1	https://pubmed.ncbi.nlm.nih.gov/18164514/|NA	NA	NA	NA	NA	NA	NA	NA	10	Ebis_Kinin-like_10	Kinin-like_10	Kinin-like
104_6997_042022_salamander7_Eurycea_bislineata	104	6997_042022_salamander7	Eurycea bislineata	bislineata	unique_AMPs	DMP22	Y	dbAMP_07066|DADP_SP_E2JDQ9	RPPGFTPFR|ARPPGFTPFR	RPPGFTPFR	1.32144e+08	Lithobates pipiens|Amolops ricketti	Kininogen-1|Rickettin-WH1	Kininogen-1	https://pubmed.ncbi.nlm.nih.gov/18164514/|NA	NA	NA	NA	NA	NA	NA	NA	10	Ebis_Kinin-like_10	Kinin-like_10	Kinin-like
135_6997_042022_salamander43_Eurycea_bislineata	135	6997_042022_salamander43	Eurycea bislineata	bislineata	unique_AMPs	HOQ01	Y	dbAMP_07066|DADP_SP_E2JDQ9	RPPGFTPFR|ARPPGFTPFR	RPPGFTPFR	1.50841e+08	Lithobates pipiens|Amolops ricketti	Kininogen-1|Rickettin-WH1	Kininogen-1	https://pubmed.ncbi.nlm.nih.gov/18164514/|NA	NA	NA	NA	NA	NA	NA	NA	10	Ebis_Kinin-like_10	Kinin-like_10	Kinin-like
155_6997_042022_salamander44_Eurycea_bislineata	155	6997_042022_salamander44	Eurycea bislineata	bislineata	unique_AMPs	HOQ02	Y	dbAMP_07066|DADP_SP_E2JDQ9	RPPGFTPFR|ARPPGFTPFR	RPPGFTPFR	7.23819e+06	Lithobates pipiens|Amolops ricketti	Kininogen-1|Rickettin-WH1	Kininogen-1	https://pubmed.ncbi.nlm.nih.gov/18164514/|NA	NA	NA	NA	NA	NA	NA	NA	10	Ebis_Kinin-like_10	Kinin-like_10	Kinin-like
166_6997_042022_salamander45_Eurycea_bislineata	166	6997_042022_salamander45	Eurycea bislineata	bislineata	unique_AMPs	HOQ06	Y	dbAMP_07066|DADP_SP_E2JDQ9	RPPGFTPFR|ARPPGFTPFR	RPPGFTPFR	4.67041e+07	Lithobates pipiens|Amolops ricketti	Kininogen-1|Rickettin-WH1	Kininogen-1	https://pubmed.ncbi.nlm.nih.gov/18164514/|NA	NA	NA	NA	NA	NA	NA	NA	10	Ebis_Kinin-like_10	Kinin-like_10	Kinin-like
174_6997_042022_salamander46_Eurycea_bislineata	174	6997_042022_salamander46	Eurycea bislineata	bislineata	unique_AMPs	HOQ09	N	dbAMP_07066|DADP_SP_E2JDQ9	RPPGFTPFR|ARPPGFTPFR	RPPGFTPFR	1.51342e+06	Lithobates pipiens|Amolops ricketti	Kininogen-1|Rickettin-WH1	Kininogen-1	https://pubmed.ncbi.nlm.nih.gov/18164514/|NA	NA	NA	NA	NA	NA	NA	NA	10	Ebis_Kinin-like_10	Kinin-like_10	Kinin-like
216_6997_042022_salamander66_Eurycea_bislineata	216	6997_042022_salamander66	Eurycea bislineata	bislineata	unique_AMPs	POSH76	Y	dbAMP_07066|DADP_SP_E2JDQ9	RPPGFTPFR|ARPPGFTPFR	RPPGFTPFR	6.37839e+08	Lithobates pipiens|Amolops ricketti	Kininogen-1|Rickettin-WH1	Kininogen-1	https://pubmed.ncbi.nlm.nih.gov/18164514/|NA	NA	NA	NA	NA	NA	NA	NA	10	Ebis_Kinin-like_10	Kinin-like_10	Kinin-like
252_6997_042022_salamander67_Eurycea_bislineata	252	6997_042022_salamander67	Eurycea bislineata	bislineata	unique_AMPs	POSH77	Y	dbAMP_07066|DADP_SP_E2JDQ9	RPPGFTPFR|ARPPGFTPFR	RPPGFTPFR	4.33121e+08	Lithobates pipiens|Amolops ricketti	Kininogen-1|Rickettin-WH1	Kininogen-1	https://pubmed.ncbi.nlm.nih.gov/18164514/|NA	NA	NA	NA	NA	NA	NA	NA	10	Ebis_Kinin-like_10	Kinin-like_10	Kinin-like
278_6997_042022_salamander69_Eurycea_bislineata	278	6997_042022_salamander69	Eurycea bislineata	bislineata	unique_AMPs	POSH80	Y	dbAMP_07066|DADP_SP_E2JDQ9	RPPGFTPFR|ARPPGFTPFR	RPPGFTPFR	1.2335e+08	Lithobates pipiens|Amolops ricketti	Kininogen-1|Rickettin-WH1	Kininogen-1	https://pubmed.ncbi.nlm.nih.gov/18164514/|NA	NA	NA	NA	NA	NA	NA	NA	10	Ebis_Kinin-like_10	Kinin-like_10	Kinin-like
297_6997_042022_salamander71_Eurycea_bislineata	297	6997_042022_salamander71	Eurycea bislineata	bislineata	unique_AMPs	POSH82	Y	dbAMP_07066|DADP_SP_E2JDQ9	RPPGFTPFR|ARPPGFTPFR	RPPGFTPFR	4.01452e+06	Lithobates pipiens|Amolops ricketti	Kininogen-1|Rickettin-WH1	Kininogen-1	https://pubmed.ncbi.nlm.nih.gov/18164514/|NA	NA	NA	NA	NA	NA	NA	NA	10	Ebis_Kinin-like_10	Kinin-like_10	Kinin-like
331_6997_042022_salamander77_Eurycea_bislineata	331	6997_042022_salamander77	Eurycea bislineata	bislineata	unique_AMPs	SRBR14	Y	dbAMP_07066|DADP_SP_E2JDQ9	RPPGFTPFR|ARPPGFTPFR	RPPGFTPFR	3.62729e+08	Lithobates pipiens|Amolops ricketti	Kininogen-1|Rickettin-WH1	Kininogen-1	https://pubmed.ncbi.nlm.nih.gov/18164514/|NA	NA	NA	NA	NA	NA	NA	NA	10	Ebis_Kinin-like_10	Kinin-like_10	Kinin-like
372_6997_042022_salamander79_Eurycea_bislineata	372	6997_042022_salamander79	Eurycea bislineata	bislineata	unique_AMPs	SRBR17	Y	dbAMP_07066|DADP_SP_E2JDQ9	RPPGFTPFR|ARPPGFTPFR	RPPGFTPFR	3.29473e+08	Lithobates pipiens|Amolops ricketti	Kininogen-1|Rickettin-WH1	Kininogen-1	https://pubmed.ncbi.nlm.nih.gov/18164514/|NA	NA	NA	NA	NA	NA	NA	NA	10	Ebis_Kinin-like_10	Kinin-like_10	Kinin-like
412_6997_042022_salamander87_Eurycea_bislineata	412	6997_042022_salamander87	Eurycea bislineata	bislineata	unique_AMPs	TIH05	Y	dbAMP_07066|DADP_SP_E2JDQ9	RPPGFTPFR|ARPPGFTPFR	RPPGFTPFR	7.78748e+07	Lithobates pipiens|Amolops ricketti	Kininogen-1|Rickettin-WH1	Kininogen-1	https://pubmed.ncbi.nlm.nih.gov/18164514/|NA	NA	NA	NA	NA	NA	NA	NA	10	Ebis_Kinin-like_10	Kinin-like_10	Kinin-like
41_6997_042022_salamander5_Eurycea_bislineata	41	6997_042022_salamander5	Eurycea bislineata	bislineata	unique_AMPs	DMP20	Y	dbAMP_07066|dbAMP_07066|dbAMP_07066|dbAMP_07066|dbAMP_08451|dbAMP_08451|dbAMP_08451|dbAMP_08451|dbAMP_08452|dbAMP_08452|dbAMP_08452|dbAMP_08453|dbAMP_08453|dbAMP_08453|dbAMP_07066	RPPGFTPFR|RPPGFSPFR|RPPGFSPFR|RPPGFSPFR|RPPGFSPFR|RPPGFSPFR|RPPGFSPFR|RPPGFSPFR|RPPGFSPFR|RPPGFSPFR|RPPGFSPFR|RPPGFSPFR|RPPGFSPFR|RPPGFSPFR|RPPGFTPFR	RPPGFSPFR	884512	Lithobates pipiens|Lithobates pipiens|Lithobates pipiens|Lithobates pipiens|Sylvirana guentheri|Sylvirana guentheri|Sylvirana guentheri|Sylvirana guentheri|Sylvirana guentheri|Sylvirana guentheri|Sylvirana guentheri|Sylvirana guentheri|Sylvirana guentheri|Sylvirana guentheri|Lithobates pipiens	Kininogen-1|Kininogen-1|Kininogen-1|Kininogen-1|Preprobradykinin-2|Preprobradykinin-2|Preprobradykinin-2|Preprobradykinin-2|Preprobradykinin-1|Preprobradykinin-1|Preprobradykinin-1|Preprobradykinin-3|Preprobradykinin-3|Preprobradykinin-3|Kininogen-1	Kininogen-1	https://pubmed.ncbi.nlm.nih.gov/18164514/|https://pubmed.ncbi.nlm.nih.gov/18164514/|https://pubmed.ncbi.nlm.nih.gov/18164514/|https://pubmed.ncbi.nlm.nih.gov/18164514/|https://pubmed.ncbi.nlm.nih.gov/17321638/|https://pubmed.ncbi.nlm.nih.gov/17321638/|https://pubmed.ncbi.nlm.nih.gov/17321638/|https://pubmed.ncbi.nlm.nih.gov/17321638/|https://pubmed.ncbi.nlm.nih.gov/17321638/|https://pubmed.ncbi.n…	NA	NA	NA	NA	NA	NA	NA	5	Ebis_Kinin-like_5	Kinin-like_5	Kinin-like
105_6997_042022_salamander7_Eurycea_bislineata	105	6997_042022_salamander7	Eurycea bislineata	bislineata	unique_AMPs	DMP22	Y	dbAMP_07066|dbAMP_07066|dbAMP_07066|dbAMP_07066|dbAMP_08451|dbAMP_08451|dbAMP_08451|dbAMP_08451|dbAMP_08452|dbAMP_08452|dbAMP_08452|dbAMP_08453|dbAMP_08453|dbAMP_08453|dbAMP_07066	RPPGFTPFR|RPPGFSPFR|RPPGFSPFR|RPPGFSPFR|RPPGFSPFR|RPPGFSPFR|RPPGFSPFR|RPPGFSPFR|RPPGFSPFR|RPPGFSPFR|RPPGFSPFR|RPPGFSPFR|RPPGFSPFR|RPPGFSPFR|RPPGFTPFR	RPPGFSPFR	5.06104e+06	Lithobates pipiens|Lithobates pipiens|Lithobates pipiens|Lithobates pipiens|Sylvirana guentheri|Sylvirana guentheri|Sylvirana guentheri|Sylvirana guentheri|Sylvirana guentheri|Sylvirana guentheri|Sylvirana guentheri|Sylvirana guentheri|Sylvirana guentheri|Sylvirana guentheri|Lithobates pipiens	Kininogen-1|Kininogen-1|Kininogen-1|Kininogen-1|Preprobradykinin-2|Preprobradykinin-2|Preprobradykinin-2|Preprobradykinin-2|Preprobradykinin-1|Preprobradykinin-1|Preprobradykinin-1|Preprobradykinin-3|Preprobradykinin-3|Preprobradykinin-3|Kininogen-1	Kininogen-1	https://pubmed.ncbi.nlm.nih.gov/18164514/|https://pubmed.ncbi.nlm.nih.gov/18164514/|https://pubmed.ncbi.nlm.nih.gov/18164514/|https://pubmed.ncbi.nlm.nih.gov/18164514/|https://pubmed.ncbi.nlm.nih.gov/17321638/|https://pubmed.ncbi.nlm.nih.gov/17321638/|https://pubmed.ncbi.nlm.nih.gov/17321638/|https://pubmed.ncbi.nlm.nih.gov/17321638/|https://pubmed.ncbi.nlm.nih.gov/17321638/|https://pubmed.ncbi.n…	NA	NA	NA	NA	NA	NA	NA	5	Ebis_Kinin-like_5	Kinin-like_5	Kinin-like
136_6997_042022_salamander43_Eurycea_bislineata	136	6997_042022_salamander43	Eurycea bislineata	bislineata	unique_AMPs	HOQ01	Y	dbAMP_07066|dbAMP_07066|dbAMP_07066|dbAMP_07066|dbAMP_08451|dbAMP_08451|dbAMP_08451|dbAMP_08451|dbAMP_08452|dbAMP_08452|dbAMP_08452|dbAMP_08453|dbAMP_08453|dbAMP_08453|dbAMP_07066	RPPGFTPFR|RPPGFSPFR|RPPGFSPFR|RPPGFSPFR|RPPGFSPFR|RPPGFSPFR|RPPGFSPFR|RPPGFSPFR|RPPGFSPFR|RPPGFSPFR|RPPGFSPFR|RPPGFSPFR|RPPGFSPFR|RPPGFSPFR|RPPGFTPFR	RPPGFSPFR	3.20533e+06	Lithobates pipiens|Lithobates pipiens|Lithobates pipiens|Lithobates pipiens|Sylvirana guentheri|Sylvirana guentheri|Sylvirana guentheri|Sylvirana guentheri|Sylvirana guentheri|Sylvirana guentheri|Sylvirana guentheri|Sylvirana guentheri|Sylvirana guentheri|Sylvirana guentheri|Lithobates pipiens	Kininogen-1|Kininogen-1|Kininogen-1|Kininogen-1|Preprobradykinin-2|Preprobradykinin-2|Preprobradykinin-2|Preprobradykinin-2|Preprobradykinin-1|Preprobradykinin-1|Preprobradykinin-1|Preprobradykinin-3|Preprobradykinin-3|Preprobradykinin-3|Kininogen-1	Kininogen-1	https://pubmed.ncbi.nlm.nih.gov/18164514/|https://pubmed.ncbi.nlm.nih.gov/18164514/|https://pubmed.ncbi.nlm.nih.gov/18164514/|https://pubmed.ncbi.nlm.nih.gov/18164514/|https://pubmed.ncbi.nlm.nih.gov/17321638/|https://pubmed.ncbi.nlm.nih.gov/17321638/|https://pubmed.ncbi.nlm.nih.gov/17321638/|https://pubmed.ncbi.nlm.nih.gov/17321638/|https://pubmed.ncbi.nlm.nih.gov/17321638/|https://pubmed.ncbi.n…	NA	NA	NA	NA	NA	NA	NA	5	Ebis_Kinin-like_5	Kinin-like_5	Kinin-like
217_6997_042022_salamander66_Eurycea_bislineata	217	6997_042022_salamander66	Eurycea bislineata	bislineata	unique_AMPs	POSH76	Y	dbAMP_07066|dbAMP_07066|dbAMP_07066|dbAMP_07066|dbAMP_08451|dbAMP_08451|dbAMP_08451|dbAMP_08451|dbAMP_08452|dbAMP_08452|dbAMP_08452|dbAMP_08453|dbAMP_08453|dbAMP_08453|dbAMP_07066	RPPGFTPFR|RPPGFSPFR|RPPGFSPFR|RPPGFSPFR|RPPGFSPFR|RPPGFSPFR|RPPGFSPFR|RPPGFSPFR|RPPGFSPFR|RPPGFSPFR|RPPGFSPFR|RPPGFSPFR|RPPGFSPFR|RPPGFSPFR|RPPGFTPFR	RPPGFSPFR	1.39023e+07	Lithobates pipiens|Lithobates pipiens|Lithobates pipiens|Lithobates pipiens|Sylvirana guentheri|Sylvirana guentheri|Sylvirana guentheri|Sylvirana guentheri|Sylvirana guentheri|Sylvirana guentheri|Sylvirana guentheri|Sylvirana guentheri|Sylvirana guentheri|Sylvirana guentheri|Lithobates pipiens	Kininogen-1|Kininogen-1|Kininogen-1|Kininogen-1|Preprobradykinin-2|Preprobradykinin-2|Preprobradykinin-2|Preprobradykinin-2|Preprobradykinin-1|Preprobradykinin-1|Preprobradykinin-1|Preprobradykinin-3|Preprobradykinin-3|Preprobradykinin-3|Kininogen-1	Kininogen-1	https://pubmed.ncbi.nlm.nih.gov/18164514/|https://pubmed.ncbi.nlm.nih.gov/18164514/|https://pubmed.ncbi.nlm.nih.gov/18164514/|https://pubmed.ncbi.nlm.nih.gov/18164514/|https://pubmed.ncbi.nlm.nih.gov/17321638/|https://pubmed.ncbi.nlm.nih.gov/17321638/|https://pubmed.ncbi.nlm.nih.gov/17321638/|https://pubmed.ncbi.nlm.nih.gov/17321638/|https://pubmed.ncbi.nlm.nih.gov/17321638/|https://pubmed.ncbi.n…	NA	NA	NA	NA	NA	NA	NA	5	Ebis_Kinin-like_5	Kinin-like_5	Kinin-like
253_6997_042022_salamander67_Eurycea_bislineata	253	6997_042022_salamander67	Eurycea bislineata	bislineata	unique_AMPs	POSH77	Y	dbAMP_07066|dbAMP_07066|dbAMP_07066|dbAMP_07066|dbAMP_08451|dbAMP_08451|dbAMP_08451|dbAMP_08451|dbAMP_08452|dbAMP_08452|dbAMP_08452|dbAMP_08453|dbAMP_08453|dbAMP_08453|dbAMP_07066	RPPGFTPFR|RPPGFSPFR|RPPGFSPFR|RPPGFSPFR|RPPGFSPFR|RPPGFSPFR|RPPGFSPFR|RPPGFSPFR|RPPGFSPFR|RPPGFSPFR|RPPGFSPFR|RPPGFSPFR|RPPGFSPFR|RPPGFSPFR|RPPGFTPFR	RPPGFSPFR	1.67367e+07	Lithobates pipiens|Lithobates pipiens|Lithobates pipiens|Lithobates pipiens|Sylvirana guentheri|Sylvirana guentheri|Sylvirana guentheri|Sylvirana guentheri|Sylvirana guentheri|Sylvirana guentheri|Sylvirana guentheri|Sylvirana guentheri|Sylvirana guentheri|Sylvirana guentheri|Lithobates pipiens	Kininogen-1|Kininogen-1|Kininogen-1|Kininogen-1|Preprobradykinin-2|Preprobradykinin-2|Preprobradykinin-2|Preprobradykinin-2|Preprobradykinin-1|Preprobradykinin-1|Preprobradykinin-1|Preprobradykinin-3|Preprobradykinin-3|Preprobradykinin-3|Kininogen-1	Kininogen-1	https://pubmed.ncbi.nlm.nih.gov/18164514/|https://pubmed.ncbi.nlm.nih.gov/18164514/|https://pubmed.ncbi.nlm.nih.gov/18164514/|https://pubmed.ncbi.nlm.nih.gov/18164514/|https://pubmed.ncbi.nlm.nih.gov/17321638/|https://pubmed.ncbi.nlm.nih.gov/17321638/|https://pubmed.ncbi.nlm.nih.gov/17321638/|https://pubmed.ncbi.nlm.nih.gov/17321638/|https://pubmed.ncbi.nlm.nih.gov/17321638/|https://pubmed.ncbi.n…	NA	NA	NA	NA	NA	NA	NA	5	Ebis_Kinin-like_5	Kinin-like_5	Kinin-like
279_6997_042022_salamander69_Eurycea_bislineata	279	6997_042022_salamander69	Eurycea bislineata	bislineata	unique_AMPs	POSH80	Y	dbAMP_07066|dbAMP_07066|dbAMP_07066|dbAMP_07066|dbAMP_08451|dbAMP_08451|dbAMP_08451|dbAMP_08451|dbAMP_08452|dbAMP_08452|dbAMP_08452|dbAMP_08453|dbAMP_08453|dbAMP_08453|dbAMP_07066	RPPGFTPFR|RPPGFSPFR|RPPGFSPFR|RPPGFSPFR|RPPGFSPFR|RPPGFSPFR|RPPGFSPFR|RPPGFSPFR|RPPGFSPFR|RPPGFSPFR|RPPGFSPFR|RPPGFSPFR|RPPGFSPFR|RPPGFSPFR|RPPGFTPFR	RPPGFSPFR	7.92436e+06	Lithobates pipiens|Lithobates pipiens|Lithobates pipiens|Lithobates pipiens|Sylvirana guentheri|Sylvirana guentheri|Sylvirana guentheri|Sylvirana guentheri|Sylvirana guentheri|Sylvirana guentheri|Sylvirana guentheri|Sylvirana guentheri|Sylvirana guentheri|Sylvirana guentheri|Lithobates pipiens	Kininogen-1|Kininogen-1|Kininogen-1|Kininogen-1|Preprobradykinin-2|Preprobradykinin-2|Preprobradykinin-2|Preprobradykinin-2|Preprobradykinin-1|Preprobradykinin-1|Preprobradykinin-1|Preprobradykinin-3|Preprobradykinin-3|Preprobradykinin-3|Kininogen-1	Kininogen-1	https://pubmed.ncbi.nlm.nih.gov/18164514/|https://pubmed.ncbi.nlm.nih.gov/18164514/|https://pubmed.ncbi.nlm.nih.gov/18164514/|https://pubmed.ncbi.nlm.nih.gov/18164514/|https://pubmed.ncbi.nlm.nih.gov/17321638/|https://pubmed.ncbi.nlm.nih.gov/17321638/|https://pubmed.ncbi.nlm.nih.gov/17321638/|https://pubmed.ncbi.nlm.nih.gov/17321638/|https://pubmed.ncbi.nlm.nih.gov/17321638/|https://pubmed.ncbi.n…	NA	NA	NA	NA	NA	NA	NA	5	Ebis_Kinin-like_5	Kinin-like_5	Kinin-like
332_6997_042022_salamander77_Eurycea_bislineata	332	6997_042022_salamander77	Eurycea bislineata	bislineata	unique_AMPs	SRBR14	Y	dbAMP_07066|dbAMP_07066|dbAMP_07066|dbAMP_07066|dbAMP_08451|dbAMP_08451|dbAMP_08451|dbAMP_08451|dbAMP_08452|dbAMP_08452|dbAMP_08452|dbAMP_08453|dbAMP_08453|dbAMP_08453|dbAMP_07066	RPPGFTPFR|RPPGFSPFR|RPPGFSPFR|RPPGFSPFR|RPPGFSPFR|RPPGFSPFR|RPPGFSPFR|RPPGFSPFR|RPPGFSPFR|RPPGFSPFR|RPPGFSPFR|RPPGFSPFR|RPPGFSPFR|RPPGFSPFR|RPPGFTPFR	RPPGFSPFR	2.09713e+07	Lithobates pipiens|Lithobates pipiens|Lithobates pipiens|Lithobates pipiens|Sylvirana guentheri|Sylvirana guentheri|Sylvirana guentheri|Sylvirana guentheri|Sylvirana guentheri|Sylvirana guentheri|Sylvirana guentheri|Sylvirana guentheri|Sylvirana guentheri|Sylvirana guentheri|Lithobates pipiens	Kininogen-1|Kininogen-1|Kininogen-1|Kininogen-1|Preprobradykinin-2|Preprobradykinin-2|Preprobradykinin-2|Preprobradykinin-2|Preprobradykinin-1|Preprobradykinin-1|Preprobradykinin-1|Preprobradykinin-3|Preprobradykinin-3|Preprobradykinin-3|Kininogen-1	Kininogen-1	https://pubmed.ncbi.nlm.nih.gov/18164514/|https://pubmed.ncbi.nlm.nih.gov/18164514/|https://pubmed.ncbi.nlm.nih.gov/18164514/|https://pubmed.ncbi.nlm.nih.gov/18164514/|https://pubmed.ncbi.nlm.nih.gov/17321638/|https://pubmed.ncbi.nlm.nih.gov/17321638/|https://pubmed.ncbi.nlm.nih.gov/17321638/|https://pubmed.ncbi.nlm.nih.gov/17321638/|https://pubmed.ncbi.nlm.nih.gov/17321638/|https://pubmed.ncbi.n…	NA	NA	NA	NA	NA	NA	NA	5	Ebis_Kinin-like_5	Kinin-like_5	Kinin-like
373_6997_042022_salamander79_Eurycea_bislineata	373	6997_042022_salamander79	Eurycea bislineata	bislineata	unique_AMPs	SRBR17	Y	dbAMP_07066|dbAMP_07066|dbAMP_07066|dbAMP_07066|dbAMP_08451|dbAMP_08451|dbAMP_08451|dbAMP_08451|dbAMP_08452|dbAMP_08452|dbAMP_08452|dbAMP_08453|dbAMP_08453|dbAMP_08453|dbAMP_07066	RPPGFTPFR|RPPGFSPFR|RPPGFSPFR|RPPGFSPFR|RPPGFSPFR|RPPGFSPFR|RPPGFSPFR|RPPGFSPFR|RPPGFSPFR|RPPGFSPFR|RPPGFSPFR|RPPGFSPFR|RPPGFSPFR|RPPGFSPFR|RPPGFTPFR	RPPGFSPFR	3.35434e+07	Lithobates pipiens|Lithobates pipiens|Lithobates pipiens|Lithobates pipiens|Sylvirana guentheri|Sylvirana guentheri|Sylvirana guentheri|Sylvirana guentheri|Sylvirana guentheri|Sylvirana guentheri|Sylvirana guentheri|Sylvirana guentheri|Sylvirana guentheri|Sylvirana guentheri|Lithobates pipiens	Kininogen-1|Kininogen-1|Kininogen-1|Kininogen-1|Preprobradykinin-2|Preprobradykinin-2|Preprobradykinin-2|Preprobradykinin-2|Preprobradykinin-1|Preprobradykinin-1|Preprobradykinin-1|Preprobradykinin-3|Preprobradykinin-3|Preprobradykinin-3|Kininogen-1	Kininogen-1	https://pubmed.ncbi.nlm.nih.gov/18164514/|https://pubmed.ncbi.nlm.nih.gov/18164514/|https://pubmed.ncbi.nlm.nih.gov/18164514/|https://pubmed.ncbi.nlm.nih.gov/18164514/|https://pubmed.ncbi.nlm.nih.gov/17321638/|https://pubmed.ncbi.nlm.nih.gov/17321638/|https://pubmed.ncbi.nlm.nih.gov/17321638/|https://pubmed.ncbi.nlm.nih.gov/17321638/|https://pubmed.ncbi.nlm.nih.gov/17321638/|https://pubmed.ncbi.n…	NA	NA	NA	NA	NA	NA	NA	5	Ebis_Kinin-like_5	Kinin-like_5	Kinin-like
413_6997_042022_salamander87_Eurycea_bislineata	413	6997_042022_salamander87	Eurycea bislineata	bislineata	unique_AMPs	TIH05	Y	dbAMP_07066|dbAMP_07066|dbAMP_07066|dbAMP_07066|dbAMP_08451|dbAMP_08451|dbAMP_08451|dbAMP_08451|dbAMP_08452|dbAMP_08452|dbAMP_08452|dbAMP_08453|dbAMP_08453|dbAMP_08453|dbAMP_07066	RPPGFTPFR|RPPGFSPFR|RPPGFSPFR|RPPGFSPFR|RPPGFSPFR|RPPGFSPFR|RPPGFSPFR|RPPGFSPFR|RPPGFSPFR|RPPGFSPFR|RPPGFSPFR|RPPGFSPFR|RPPGFSPFR|RPPGFSPFR|RPPGFTPFR	RPPGFSPFR	1.42066e+07	Lithobates pipiens|Lithobates pipiens|Lithobates pipiens|Lithobates pipiens|Sylvirana guentheri|Sylvirana guentheri|Sylvirana guentheri|Sylvirana guentheri|Sylvirana guentheri|Sylvirana guentheri|Sylvirana guentheri|Sylvirana guentheri|Sylvirana guentheri|Sylvirana guentheri|Lithobates pipiens	Kininogen-1|Kininogen-1|Kininogen-1|Kininogen-1|Preprobradykinin-2|Preprobradykinin-2|Preprobradykinin-2|Preprobradykinin-2|Preprobradykinin-1|Preprobradykinin-1|Preprobradykinin-1|Preprobradykinin-3|Preprobradykinin-3|Preprobradykinin-3|Kininogen-1	Kininogen-1	https://pubmed.ncbi.nlm.nih.gov/18164514/|https://pubmed.ncbi.nlm.nih.gov/18164514/|https://pubmed.ncbi.nlm.nih.gov/18164514/|https://pubmed.ncbi.nlm.nih.gov/18164514/|https://pubmed.ncbi.nlm.nih.gov/17321638/|https://pubmed.ncbi.nlm.nih.gov/17321638/|https://pubmed.ncbi.nlm.nih.gov/17321638/|https://pubmed.ncbi.nlm.nih.gov/17321638/|https://pubmed.ncbi.nlm.nih.gov/17321638/|https://pubmed.ncbi.n…	NA	NA	NA	NA	NA	NA	NA	5	Ebis_Kinin-like_5	Kinin-like_5	Kinin-like
25_6997_042022_salamander4_Eurycea_bislineata	25	6997_042022_salamander4	Eurycea bislineata	bislineata	unique_AMPs	DMP19	Y	dbAMP_07066|dbAMP_07066|dbAMP_07066|dbAMP_07066|dbAMP_08451|dbAMP_08451|dbAMP_08451|dbAMP_08451|dbAMP_08452|dbAMP_08452|dbAMP_08452|dbAMP_08453|dbAMP_08453|dbAMP_08453|dbAMP_07066|DADP_SP_E2JDQ9	RPPGFTPFR|RPPGFSPFR|RPPGFSPFR|RPPGFSPFR|RPPGFSPFR|RPPGFSPFR|RPPGFSPFR|RPPGFSPFR|RPPGFSPFR|RPPGFSPFR|RPPGFSPFR|RPPGFSPFR|RPPGFSPFR|RPPGFSPFR|RPPGFTPFR|ARPPGFTPFR	RPPGFSPFR	2.477e+06	Lithobates pipiens|Lithobates pipiens|Lithobates pipiens|Lithobates pipiens|Sylvirana guentheri|Sylvirana guentheri|Sylvirana guentheri|Sylvirana guentheri|Sylvirana guentheri|Sylvirana guentheri|Sylvirana guentheri|Sylvirana guentheri|Sylvirana guentheri|Sylvirana guentheri|Lithobates pipiens|Amolops ricketti	Kininogen-1|Kininogen-1|Kininogen-1|Kininogen-1|Preprobradykinin-2|Preprobradykinin-2|Preprobradykinin-2|Preprobradykinin-2|Preprobradykinin-1|Preprobradykinin-1|Preprobradykinin-1|Preprobradykinin-3|Preprobradykinin-3|Preprobradykinin-3|Kininogen-1|Rickettin-WH1	Kininogen-1	https://pubmed.ncbi.nlm.nih.gov/18164514/|https://pubmed.ncbi.nlm.nih.gov/18164514/|https://pubmed.ncbi.nlm.nih.gov/18164514/|https://pubmed.ncbi.nlm.nih.gov/18164514/|https://pubmed.ncbi.nlm.nih.gov/17321638/|https://pubmed.ncbi.nlm.nih.gov/17321638/|https://pubmed.ncbi.nlm.nih.gov/17321638/|https://pubmed.ncbi.nlm.nih.gov/17321638/|https://pubmed.ncbi.nlm.nih.gov/17321638/|https://pubmed.ncbi.n…	NA	NA	NA	NA	NA	NA	NA	5	Ebis_Kinin-like_5	Kinin-like_5	Kinin-like
42_6997_042022_salamander5_Eurycea_bislineata	42	6997_042022_salamander5	Eurycea bislineata	bislineata	unique_AMPs	DMP20	Y	dbAMP_07066|dbAMP_07066|dbAMP_07066|dbAMP_07066|dbAMP_08451|dbAMP_08451|dbAMP_08451|dbAMP_08451|dbAMP_08452|dbAMP_08452|dbAMP_08452|dbAMP_08453|dbAMP_08453|dbAMP_08453|dbAMP_07066|DADP_SP_E2JDQ9	RPPGFTPFR|RPPGFSPFR|RPPGFSPFR|RPPGFSPFR|RPPGFSPFR|RPPGFSPFR|RPPGFSPFR|RPPGFSPFR|RPPGFSPFR|RPPGFSPFR|RPPGFSPFR|RPPGFSPFR|RPPGFSPFR|RPPGFSPFR|RPPGFTPFR|ARPPGFTPFR	RPPGFSPFR	640740	Lithobates pipiens|Lithobates pipiens|Lithobates pipiens|Lithobates pipiens|Sylvirana guentheri|Sylvirana guentheri|Sylvirana guentheri|Sylvirana guentheri|Sylvirana guentheri|Sylvirana guentheri|Sylvirana guentheri|Sylvirana guentheri|Sylvirana guentheri|Sylvirana guentheri|Lithobates pipiens|Amolops ricketti	Kininogen-1|Kininogen-1|Kininogen-1|Kininogen-1|Preprobradykinin-2|Preprobradykinin-2|Preprobradykinin-2|Preprobradykinin-2|Preprobradykinin-1|Preprobradykinin-1|Preprobradykinin-1|Preprobradykinin-3|Preprobradykinin-3|Preprobradykinin-3|Kininogen-1|Rickettin-WH1	Kininogen-1	https://pubmed.ncbi.nlm.nih.gov/18164514/|https://pubmed.ncbi.nlm.nih.gov/18164514/|https://pubmed.ncbi.nlm.nih.gov/18164514/|https://pubmed.ncbi.nlm.nih.gov/18164514/|https://pubmed.ncbi.nlm.nih.gov/17321638/|https://pubmed.ncbi.nlm.nih.gov/17321638/|https://pubmed.ncbi.nlm.nih.gov/17321638/|https://pubmed.ncbi.nlm.nih.gov/17321638/|https://pubmed.ncbi.nlm.nih.gov/17321638/|https://pubmed.ncbi.n…	NA	NA	NA	NA	NA	NA	NA	5	Ebis_Kinin-like_5	Kinin-like_5	Kinin-like
106_6997_042022_salamander7_Eurycea_bislineata	106	6997_042022_salamander7	Eurycea bislineata	bislineata	unique_AMPs	DMP22	Y	dbAMP_07066|dbAMP_07066|dbAMP_07066|dbAMP_07066|dbAMP_08451|dbAMP_08451|dbAMP_08451|dbAMP_08451|dbAMP_08452|dbAMP_08452|dbAMP_08452|dbAMP_08453|dbAMP_08453|dbAMP_08453|dbAMP_07066|DADP_SP_E2JDQ9	RPPGFTPFR|RPPGFSPFR|RPPGFSPFR|RPPGFSPFR|RPPGFSPFR|RPPGFSPFR|RPPGFSPFR|RPPGFSPFR|RPPGFSPFR|RPPGFSPFR|RPPGFSPFR|RPPGFSPFR|RPPGFSPFR|RPPGFSPFR|RPPGFTPFR|ARPPGFTPFR	RPPGFSPFR	9.25009e+06	Lithobates pipiens|Lithobates pipiens|Lithobates pipiens|Lithobates pipiens|Sylvirana guentheri|Sylvirana guentheri|Sylvirana guentheri|Sylvirana guentheri|Sylvirana guentheri|Sylvirana guentheri|Sylvirana guentheri|Sylvirana guentheri|Sylvirana guentheri|Sylvirana guentheri|Lithobates pipiens|Amolops ricketti	Kininogen-1|Kininogen-1|Kininogen-1|Kininogen-1|Preprobradykinin-2|Preprobradykinin-2|Preprobradykinin-2|Preprobradykinin-2|Preprobradykinin-1|Preprobradykinin-1|Preprobradykinin-1|Preprobradykinin-3|Preprobradykinin-3|Preprobradykinin-3|Kininogen-1|Rickettin-WH1	Kininogen-1	https://pubmed.ncbi.nlm.nih.gov/18164514/|https://pubmed.ncbi.nlm.nih.gov/18164514/|https://pubmed.ncbi.nlm.nih.gov/18164514/|https://pubmed.ncbi.nlm.nih.gov/18164514/|https://pubmed.ncbi.nlm.nih.gov/17321638/|https://pubmed.ncbi.nlm.nih.gov/17321638/|https://pubmed.ncbi.nlm.nih.gov/17321638/|https://pubmed.ncbi.nlm.nih.gov/17321638/|https://pubmed.ncbi.nlm.nih.gov/17321638/|https://pubmed.ncbi.n…	NA	NA	NA	NA	NA	NA	NA	5	Ebis_Kinin-like_5	Kinin-like_5	Kinin-like
137_6997_042022_salamander43_Eurycea_bislineata	137	6997_042022_salamander43	Eurycea bislineata	bislineata	unique_AMPs	HOQ01	Y	dbAMP_07066|dbAMP_07066|dbAMP_07066|dbAMP_07066|dbAMP_08451|dbAMP_08451|dbAMP_08451|dbAMP_08451|dbAMP_08452|dbAMP_08452|dbAMP_08452|dbAMP_08453|dbAMP_08453|dbAMP_08453|dbAMP_07066|DADP_SP_E2JDQ9	RPPGFTPFR|RPPGFSPFR|RPPGFSPFR|RPPGFSPFR|RPPGFSPFR|RPPGFSPFR|RPPGFSPFR|RPPGFSPFR|RPPGFSPFR|RPPGFSPFR|RPPGFSPFR|RPPGFSPFR|RPPGFSPFR|RPPGFSPFR|RPPGFTPFR|ARPPGFTPFR	RPPGFSPFR	2.1876e+07	Lithobates pipiens|Lithobates pipiens|Lithobates pipiens|Lithobates pipiens|Sylvirana guentheri|Sylvirana guentheri|Sylvirana guentheri|Sylvirana guentheri|Sylvirana guentheri|Sylvirana guentheri|Sylvirana guentheri|Sylvirana guentheri|Sylvirana guentheri|Sylvirana guentheri|Lithobates pipiens|Amolops ricketti	Kininogen-1|Kininogen-1|Kininogen-1|Kininogen-1|Preprobradykinin-2|Preprobradykinin-2|Preprobradykinin-2|Preprobradykinin-2|Preprobradykinin-1|Preprobradykinin-1|Preprobradykinin-1|Preprobradykinin-3|Preprobradykinin-3|Preprobradykinin-3|Kininogen-1|Rickettin-WH1	Kininogen-1	https://pubmed.ncbi.nlm.nih.gov/18164514/|https://pubmed.ncbi.nlm.nih.gov/18164514/|https://pubmed.ncbi.nlm.nih.gov/18164514/|https://pubmed.ncbi.nlm.nih.gov/18164514/|https://pubmed.ncbi.nlm.nih.gov/17321638/|https://pubmed.ncbi.nlm.nih.gov/17321638/|https://pubmed.ncbi.nlm.nih.gov/17321638/|https://pubmed.ncbi.nlm.nih.gov/17321638/|https://pubmed.ncbi.nlm.nih.gov/17321638/|https://pubmed.ncbi.n…	NA	NA	NA	NA	NA	NA	NA	5	Ebis_Kinin-like_5	Kinin-like_5	Kinin-like
167_6997_042022_salamander45_Eurycea_bislineata	167	6997_042022_salamander45	Eurycea bislineata	bislineata	unique_AMPs	HOQ06	Y	dbAMP_07066|dbAMP_07066|dbAMP_07066|dbAMP_07066|dbAMP_08451|dbAMP_08451|dbAMP_08451|dbAMP_08451|dbAMP_08452|dbAMP_08452|dbAMP_08452|dbAMP_08453|dbAMP_08453|dbAMP_08453|dbAMP_07066|DADP_SP_E2JDQ9	RPPGFTPFR|RPPGFSPFR|RPPGFSPFR|RPPGFSPFR|RPPGFSPFR|RPPGFSPFR|RPPGFSPFR|RPPGFSPFR|RPPGFSPFR|RPPGFSPFR|RPPGFSPFR|RPPGFSPFR|RPPGFSPFR|RPPGFSPFR|RPPGFTPFR|ARPPGFTPFR	RPPGFSPFR	2.68102e+06	Lithobates pipiens|Lithobates pipiens|Lithobates pipiens|Lithobates pipiens|Sylvirana guentheri|Sylvirana guentheri|Sylvirana guentheri|Sylvirana guentheri|Sylvirana guentheri|Sylvirana guentheri|Sylvirana guentheri|Sylvirana guentheri|Sylvirana guentheri|Sylvirana guentheri|Lithobates pipiens|Amolops ricketti	Kininogen-1|Kininogen-1|Kininogen-1|Kininogen-1|Preprobradykinin-2|Preprobradykinin-2|Preprobradykinin-2|Preprobradykinin-2|Preprobradykinin-1|Preprobradykinin-1|Preprobradykinin-1|Preprobradykinin-3|Preprobradykinin-3|Preprobradykinin-3|Kininogen-1|Rickettin-WH1	Kininogen-1	https://pubmed.ncbi.nlm.nih.gov/18164514/|https://pubmed.ncbi.nlm.nih.gov/18164514/|https://pubmed.ncbi.nlm.nih.gov/18164514/|https://pubmed.ncbi.nlm.nih.gov/18164514/|https://pubmed.ncbi.nlm.nih.gov/17321638/|https://pubmed.ncbi.nlm.nih.gov/17321638/|https://pubmed.ncbi.nlm.nih.gov/17321638/|https://pubmed.ncbi.nlm.nih.gov/17321638/|https://pubmed.ncbi.nlm.nih.gov/17321638/|https://pubmed.ncbi.n…	NA	NA	NA	NA	NA	NA	NA	5	Ebis_Kinin-like_5	Kinin-like_5	Kinin-like
218_6997_042022_salamander66_Eurycea_bislineata	218	6997_042022_salamander66	Eurycea bislineata	bislineata	unique_AMPs	POSH76	Y	dbAMP_07066|dbAMP_07066|dbAMP_07066|dbAMP_07066|dbAMP_08451|dbAMP_08451|dbAMP_08451|dbAMP_08451|dbAMP_08452|dbAMP_08452|dbAMP_08452|dbAMP_08453|dbAMP_08453|dbAMP_08453|dbAMP_07066|DADP_SP_E2JDQ9	RPPGFTPFR|RPPGFSPFR|RPPGFSPFR|RPPGFSPFR|RPPGFSPFR|RPPGFSPFR|RPPGFSPFR|RPPGFSPFR|RPPGFSPFR|RPPGFSPFR|RPPGFSPFR|RPPGFSPFR|RPPGFSPFR|RPPGFSPFR|RPPGFTPFR|ARPPGFTPFR	RPPGFSPFR	9.08546e+07	Lithobates pipiens|Lithobates pipiens|Lithobates pipiens|Lithobates pipiens|Sylvirana guentheri|Sylvirana guentheri|Sylvirana guentheri|Sylvirana guentheri|Sylvirana guentheri|Sylvirana guentheri|Sylvirana guentheri|Sylvirana guentheri|Sylvirana guentheri|Sylvirana guentheri|Lithobates pipiens|Amolops ricketti	Kininogen-1|Kininogen-1|Kininogen-1|Kininogen-1|Preprobradykinin-2|Preprobradykinin-2|Preprobradykinin-2|Preprobradykinin-2|Preprobradykinin-1|Preprobradykinin-1|Preprobradykinin-1|Preprobradykinin-3|Preprobradykinin-3|Preprobradykinin-3|Kininogen-1|Rickettin-WH1	Kininogen-1	https://pubmed.ncbi.nlm.nih.gov/18164514/|https://pubmed.ncbi.nlm.nih.gov/18164514/|https://pubmed.ncbi.nlm.nih.gov/18164514/|https://pubmed.ncbi.nlm.nih.gov/18164514/|https://pubmed.ncbi.nlm.nih.gov/17321638/|https://pubmed.ncbi.nlm.nih.gov/17321638/|https://pubmed.ncbi.nlm.nih.gov/17321638/|https://pubmed.ncbi.nlm.nih.gov/17321638/|https://pubmed.ncbi.nlm.nih.gov/17321638/|https://pubmed.ncbi.n…	NA	NA	NA	NA	NA	NA	NA	5	Ebis_Kinin-like_5	Kinin-like_5	Kinin-like
254_6997_042022_salamander67_Eurycea_bislineata	254	6997_042022_salamander67	Eurycea bislineata	bislineata	unique_AMPs	POSH77	Y	dbAMP_07066|dbAMP_07066|dbAMP_07066|dbAMP_07066|dbAMP_08451|dbAMP_08451|dbAMP_08451|dbAMP_08451|dbAMP_08452|dbAMP_08452|dbAMP_08452|dbAMP_08453|dbAMP_08453|dbAMP_08453|dbAMP_07066|DADP_SP_E2JDQ9	RPPGFTPFR|RPPGFSPFR|RPPGFSPFR|RPPGFSPFR|RPPGFSPFR|RPPGFSPFR|RPPGFSPFR|RPPGFSPFR|RPPGFSPFR|RPPGFSPFR|RPPGFSPFR|RPPGFSPFR|RPPGFSPFR|RPPGFSPFR|RPPGFTPFR|ARPPGFTPFR	RPPGFSPFR	1.12837e+08	Lithobates pipiens|Lithobates pipiens|Lithobates pipiens|Lithobates pipiens|Sylvirana guentheri|Sylvirana guentheri|Sylvirana guentheri|Sylvirana guentheri|Sylvirana guentheri|Sylvirana guentheri|Sylvirana guentheri|Sylvirana guentheri|Sylvirana guentheri|Sylvirana guentheri|Lithobates pipiens|Amolops ricketti	Kininogen-1|Kininogen-1|Kininogen-1|Kininogen-1|Preprobradykinin-2|Preprobradykinin-2|Preprobradykinin-2|Preprobradykinin-2|Preprobradykinin-1|Preprobradykinin-1|Preprobradykinin-1|Preprobradykinin-3|Preprobradykinin-3|Preprobradykinin-3|Kininogen-1|Rickettin-WH1	Kininogen-1	https://pubmed.ncbi.nlm.nih.gov/18164514/|https://pubmed.ncbi.nlm.nih.gov/18164514/|https://pubmed.ncbi.nlm.nih.gov/18164514/|https://pubmed.ncbi.nlm.nih.gov/18164514/|https://pubmed.ncbi.nlm.nih.gov/17321638/|https://pubmed.ncbi.nlm.nih.gov/17321638/|https://pubmed.ncbi.nlm.nih.gov/17321638/|https://pubmed.ncbi.nlm.nih.gov/17321638/|https://pubmed.ncbi.nlm.nih.gov/17321638/|https://pubmed.ncbi.n…	NA	NA	NA	NA	NA	NA	NA	5	Ebis_Kinin-like_5	Kinin-like_5	Kinin-like
280_6997_042022_salamander69_Eurycea_bislineata	280	6997_042022_salamander69	Eurycea bislineata	bislineata	unique_AMPs	POSH80	Y	dbAMP_07066|dbAMP_07066|dbAMP_07066|dbAMP_07066|dbAMP_08451|dbAMP_08451|dbAMP_08451|dbAMP_08451|dbAMP_08452|dbAMP_08452|dbAMP_08452|dbAMP_08453|dbAMP_08453|dbAMP_08453|dbAMP_07066|DADP_SP_E2JDQ9	RPPGFTPFR|RPPGFSPFR|RPPGFSPFR|RPPGFSPFR|RPPGFSPFR|RPPGFSPFR|RPPGFSPFR|RPPGFSPFR|RPPGFSPFR|RPPGFSPFR|RPPGFSPFR|RPPGFSPFR|RPPGFSPFR|RPPGFSPFR|RPPGFTPFR|ARPPGFTPFR	RPPGFSPFR	3.65538e+07	Lithobates pipiens|Lithobates pipiens|Lithobates pipiens|Lithobates pipiens|Sylvirana guentheri|Sylvirana guentheri|Sylvirana guentheri|Sylvirana guentheri|Sylvirana guentheri|Sylvirana guentheri|Sylvirana guentheri|Sylvirana guentheri|Sylvirana guentheri|Sylvirana guentheri|Lithobates pipiens|Amolops ricketti	Kininogen-1|Kininogen-1|Kininogen-1|Kininogen-1|Preprobradykinin-2|Preprobradykinin-2|Preprobradykinin-2|Preprobradykinin-2|Preprobradykinin-1|Preprobradykinin-1|Preprobradykinin-1|Preprobradykinin-3|Preprobradykinin-3|Preprobradykinin-3|Kininogen-1|Rickettin-WH1	Kininogen-1	https://pubmed.ncbi.nlm.nih.gov/18164514/|https://pubmed.ncbi.nlm.nih.gov/18164514/|https://pubmed.ncbi.nlm.nih.gov/18164514/|https://pubmed.ncbi.nlm.nih.gov/18164514/|https://pubmed.ncbi.nlm.nih.gov/17321638/|https://pubmed.ncbi.nlm.nih.gov/17321638/|https://pubmed.ncbi.nlm.nih.gov/17321638/|https://pubmed.ncbi.nlm.nih.gov/17321638/|https://pubmed.ncbi.nlm.nih.gov/17321638/|https://pubmed.ncbi.n…	NA	NA	NA	NA	NA	NA	NA	5	Ebis_Kinin-like_5	Kinin-like_5	Kinin-like
333_6997_042022_salamander77_Eurycea_bislineata	333	6997_042022_salamander77	Eurycea bislineata	bislineata	unique_AMPs	SRBR14	Y	dbAMP_07066|dbAMP_07066|dbAMP_07066|dbAMP_07066|dbAMP_08451|dbAMP_08451|dbAMP_08451|dbAMP_08451|dbAMP_08452|dbAMP_08452|dbAMP_08452|dbAMP_08453|dbAMP_08453|dbAMP_08453|dbAMP_07066|DADP_SP_E2JDQ9	RPPGFTPFR|RPPGFSPFR|RPPGFSPFR|RPPGFSPFR|RPPGFSPFR|RPPGFSPFR|RPPGFSPFR|RPPGFSPFR|RPPGFSPFR|RPPGFSPFR|RPPGFSPFR|RPPGFSPFR|RPPGFSPFR|RPPGFSPFR|RPPGFTPFR|ARPPGFTPFR	RPPGFSPFR	3.90155e+07	Lithobates pipiens|Lithobates pipiens|Lithobates pipiens|Lithobates pipiens|Sylvirana guentheri|Sylvirana guentheri|Sylvirana guentheri|Sylvirana guentheri|Sylvirana guentheri|Sylvirana guentheri|Sylvirana guentheri|Sylvirana guentheri|Sylvirana guentheri|Sylvirana guentheri|Lithobates pipiens|Amolops ricketti	Kininogen-1|Kininogen-1|Kininogen-1|Kininogen-1|Preprobradykinin-2|Preprobradykinin-2|Preprobradykinin-2|Preprobradykinin-2|Preprobradykinin-1|Preprobradykinin-1|Preprobradykinin-1|Preprobradykinin-3|Preprobradykinin-3|Preprobradykinin-3|Kininogen-1|Rickettin-WH1	Kininogen-1	https://pubmed.ncbi.nlm.nih.gov/18164514/|https://pubmed.ncbi.nlm.nih.gov/18164514/|https://pubmed.ncbi.nlm.nih.gov/18164514/|https://pubmed.ncbi.nlm.nih.gov/18164514/|https://pubmed.ncbi.nlm.nih.gov/17321638/|https://pubmed.ncbi.nlm.nih.gov/17321638/|https://pubmed.ncbi.nlm.nih.gov/17321638/|https://pubmed.ncbi.nlm.nih.gov/17321638/|https://pubmed.ncbi.nlm.nih.gov/17321638/|https://pubmed.ncbi.n…	NA	NA	NA	NA	NA	NA	NA	5	Ebis_Kinin-like_5	Kinin-like_5	Kinin-like
374_6997_042022_salamander79_Eurycea_bislineata	374	6997_042022_salamander79	Eurycea bislineata	bislineata	unique_AMPs	SRBR17	Y	dbAMP_07066|dbAMP_07066|dbAMP_07066|dbAMP_07066|dbAMP_08451|dbAMP_08451|dbAMP_08451|dbAMP_08451|dbAMP_08452|dbAMP_08452|dbAMP_08452|dbAMP_08453|dbAMP_08453|dbAMP_08453|dbAMP_07066|DADP_SP_E2JDQ9	RPPGFTPFR|RPPGFSPFR|RPPGFSPFR|RPPGFSPFR|RPPGFSPFR|RPPGFSPFR|RPPGFSPFR|RPPGFSPFR|RPPGFSPFR|RPPGFSPFR|RPPGFSPFR|RPPGFSPFR|RPPGFSPFR|RPPGFSPFR|RPPGFTPFR|ARPPGFTPFR	RPPGFSPFR	2.09134e+07	Lithobates pipiens|Lithobates pipiens|Lithobates pipiens|Lithobates pipiens|Sylvirana guentheri|Sylvirana guentheri|Sylvirana guentheri|Sylvirana guentheri|Sylvirana guentheri|Sylvirana guentheri|Sylvirana guentheri|Sylvirana guentheri|Sylvirana guentheri|Sylvirana guentheri|Lithobates pipiens|Amolops ricketti	Kininogen-1|Kininogen-1|Kininogen-1|Kininogen-1|Preprobradykinin-2|Preprobradykinin-2|Preprobradykinin-2|Preprobradykinin-2|Preprobradykinin-1|Preprobradykinin-1|Preprobradykinin-1|Preprobradykinin-3|Preprobradykinin-3|Preprobradykinin-3|Kininogen-1|Rickettin-WH1	Kininogen-1	https://pubmed.ncbi.nlm.nih.gov/18164514/|https://pubmed.ncbi.nlm.nih.gov/18164514/|https://pubmed.ncbi.nlm.nih.gov/18164514/|https://pubmed.ncbi.nlm.nih.gov/18164514/|https://pubmed.ncbi.nlm.nih.gov/17321638/|https://pubmed.ncbi.nlm.nih.gov/17321638/|https://pubmed.ncbi.nlm.nih.gov/17321638/|https://pubmed.ncbi.nlm.nih.gov/17321638/|https://pubmed.ncbi.nlm.nih.gov/17321638/|https://pubmed.ncbi.n…	NA	NA	NA	NA	NA	NA	NA	5	Ebis_Kinin-like_5	Kinin-like_5	Kinin-like
414_6997_042022_salamander87_Eurycea_bislineata	414	6997_042022_salamander87	Eurycea bislineata	bislineata	unique_AMPs	TIH05	Y	dbAMP_07066|dbAMP_07066|dbAMP_07066|dbAMP_07066|dbAMP_08451|dbAMP_08451|dbAMP_08451|dbAMP_08451|dbAMP_08452|dbAMP_08452|dbAMP_08452|dbAMP_08453|dbAMP_08453|dbAMP_08453|dbAMP_07066|DADP_SP_E2JDQ9	RPPGFTPFR|RPPGFSPFR|RPPGFSPFR|RPPGFSPFR|RPPGFSPFR|RPPGFSPFR|RPPGFSPFR|RPPGFSPFR|RPPGFSPFR|RPPGFSPFR|RPPGFSPFR|RPPGFSPFR|RPPGFSPFR|RPPGFSPFR|RPPGFTPFR|ARPPGFTPFR	RPPGFSPFR	6.00255e+07	Lithobates pipiens|Lithobates pipiens|Lithobates pipiens|Lithobates pipiens|Sylvirana guentheri|Sylvirana guentheri|Sylvirana guentheri|Sylvirana guentheri|Sylvirana guentheri|Sylvirana guentheri|Sylvirana guentheri|Sylvirana guentheri|Sylvirana guentheri|Sylvirana guentheri|Lithobates pipiens|Amolops ricketti	Kininogen-1|Kininogen-1|Kininogen-1|Kininogen-1|Preprobradykinin-2|Preprobradykinin-2|Preprobradykinin-2|Preprobradykinin-2|Preprobradykinin-1|Preprobradykinin-1|Preprobradykinin-1|Preprobradykinin-3|Preprobradykinin-3|Preprobradykinin-3|Kininogen-1|Rickettin-WH1	Kininogen-1	https://pubmed.ncbi.nlm.nih.gov/18164514/|https://pubmed.ncbi.nlm.nih.gov/18164514/|https://pubmed.ncbi.nlm.nih.gov/18164514/|https://pubmed.ncbi.nlm.nih.gov/18164514/|https://pubmed.ncbi.nlm.nih.gov/17321638/|https://pubmed.ncbi.nlm.nih.gov/17321638/|https://pubmed.ncbi.nlm.nih.gov/17321638/|https://pubmed.ncbi.nlm.nih.gov/17321638/|https://pubmed.ncbi.nlm.nih.gov/17321638/|https://pubmed.ncbi.n…	NA	NA	NA	NA	NA	NA	NA	5	Ebis_Kinin-like_5	Kinin-like_5	Kinin-like
76_6997_042022_salamander6_Eurycea_bislineata	76	6997_042022_salamander6	Eurycea bislineata	bislineata	unique_AMPs	DMP21	Y	dbAMP_07066|DRAMP_01329	RPPGFTPFR|SVPPGFTPFR	RPPGFSPFR	2.71039e+06	Lithobates pipiens|Amolops loloensis	Kininogen-1|Amolopin-5a	Kininogen-1	https://pubmed.ncbi.nlm.nih.gov/18164514/|NA	NA	NA	NA	NA	NA	NA	NA	5	Ebis_Kinin-like_5	Kinin-like_5	Kinin-like
78_6997_042022_salamander6_Eurycea_bislineata	78	6997_042022_salamander6	Eurycea bislineata	bislineata	unique_AMPs	DMP21	Y	dbAMP_07066	RRPPGFSPFR	RRPPGFSPFR	947003	Lithobates pipiens	Kininogen-1	Kininogen-1	https://pubmed.ncbi.nlm.nih.gov/18164514/	NA	NA	NA	NA	NA	NA	NA	29	Ebis_Kinin-like_29	Kinin-like_29	Kinin-like
107_6997_042022_salamander7_Eurycea_bislineata	107	6997_042022_salamander7	Eurycea bislineata	bislineata	unique_AMPs	DMP22	Y	dbAMP_07066	RRPPGFSPFR	RRPPGFSPFR	1.29664e+06	Lithobates pipiens	Kininogen-1	Kininogen-1	https://pubmed.ncbi.nlm.nih.gov/18164514/	NA	NA	NA	NA	NA	NA	NA	29	Ebis_Kinin-like_29	Kinin-like_29	Kinin-like
80_6997_042022_salamander6_Eurycea_bislineata	80	6997_042022_salamander6	Eurycea bislineata	bislineata	unique_AMPs	DMP21	Y	dbAMP_07066|dbAMP_08451|dbAMP_08452|dbAMP_08453	RVPPGFTPFR	RVPPGFTPFR	6.28017e+07	Lithobates pipiens|Sylvirana guentheri|Sylvirana guentheri|Sylvirana guentheri	Kininogen-1|Preprobradykinin-2|Preprobradykinin-1|Preprobradykinin-3	Kininogen-1	https://pubmed.ncbi.nlm.nih.gov/18164514/|https://pubmed.ncbi.nlm.nih.gov/17321638/|https://pubmed.ncbi.nlm.nih.gov/17321638/|https://pubmed.ncbi.nlm.nih.gov/17321638/	NA	NA	NA	NA	NA	NA	NA	33	Ebis_Kinin-like_33	Kinin-like_33	Kinin-like
81_6997_042022_salamander6_Eurycea_bislineata	81	6997_042022_salamander6	Eurycea bislineata	bislineata	unique_AMPs	DMP21	Y	dbAMP_07066|dbAMP_08451|dbAMP_08452|dbAMP_08453|dbAMP_07066|dbAMP_08451|dbAMP_08452|dbAMP_08453	RVPPGFTPFR	RVPPGFTPFR	1.62489e+06	Lithobates pipiens|Sylvirana guentheri|Sylvirana guentheri|Sylvirana guentheri|Lithobates pipiens|Sylvirana guentheri|Sylvirana guentheri|Sylvirana guentheri	Kininogen-1|Preprobradykinin-2|Preprobradykinin-1|Preprobradykinin-3|Kininogen-1|Preprobradykinin-2|Preprobradykinin-1|Preprobradykinin-3	Kininogen-1	https://pubmed.ncbi.nlm.nih.gov/18164514/|https://pubmed.ncbi.nlm.nih.gov/17321638/|https://pubmed.ncbi.nlm.nih.gov/17321638/|https://pubmed.ncbi.nlm.nih.gov/17321638/|https://pubmed.ncbi.nlm.nih.gov/18164514/|https://pubmed.ncbi.nlm.nih.gov/17321638/|https://pubmed.ncbi.nlm.nih.gov/17321638/|https://pubmed.ncbi.nlm.nih.gov/17321638/	NA	NA	NA	NA	NA	NA	NA	33	Ebis_Kinin-like_33	Kinin-like_33	Kinin-like
157_6997_042022_salamander44_Eurycea_bislineata	157	6997_042022_salamander44	Eurycea bislineata	bislineata	unique_AMPs	HOQ02	Y	dbAMP_07066|dbAMP_08451|dbAMP_08452|dbAMP_08453	RVPPGFTPFR	RVPPGFTPFR	2.1421e+06	Lithobates pipiens|Sylvirana guentheri|Sylvirana guentheri|Sylvirana guentheri	Kininogen-1|Preprobradykinin-2|Preprobradykinin-1|Preprobradykinin-3	Kininogen-1	https://pubmed.ncbi.nlm.nih.gov/18164514/|https://pubmed.ncbi.nlm.nih.gov/17321638/|https://pubmed.ncbi.nlm.nih.gov/17321638/|https://pubmed.ncbi.nlm.nih.gov/17321638/	NA	NA	NA	NA	NA	NA	NA	33	Ebis_Kinin-like_33	Kinin-like_33	Kinin-like
308_6997_042022_salamander77_Eurycea_bislineata	308	6997_042022_salamander77	Eurycea bislineata	bislineata	unique_AMPs	SRBR14	Y	DADP_SP_Q7T3L1	GPRPPGFS	GPRPPGFS	1.50291e+06	Bombina maxima	Kininogen-1a	Kininogen-1a	https://pubmed.ncbi.nlm.nih.gov/12668203/	NA	NA	NA	NA	NA	NA	NA	5	Ebis_Kinin-like_5	Kinin-like_5	Kinin-like
160_6997_042022_salamander45_Eurycea_bislineata	160	6997_042022_salamander45	Eurycea bislineata	bislineata	unique_AMPs	HOQ06	Y	DADP_SP_Q7T3L1	KGPRPPGFSPFR	KGPRPPGFSPFR	349260	Bombina maxima	Kininogen-1a	Kininogen-1a	https://pubmed.ncbi.nlm.nih.gov/12668203/	NA	NA	NA	NA	NA	NA	NA	5	Ebis_Kinin-like_5	Kinin-like_5	Kinin-like
229_6997_042022_salamander67_Eurycea_bislineata	229	6997_042022_salamander67	Eurycea bislineata	bislineata	unique_AMPs	POSH77	Y	DADP_SP_Q7T3L1	KGPRPPGFSPFR	KGPRPPGFSPFR	5.84483e+06	Bombina maxima	Kininogen-1a	Kininogen-1a	https://pubmed.ncbi.nlm.nih.gov/12668203/	NA	NA	NA	NA	NA	NA	NA	5	Ebis_Kinin-like_5	Kinin-like_5	Kinin-like
264_6997_042022_salamander69_Eurycea_bislineata	264	6997_042022_salamander69	Eurycea bislineata	bislineata	unique_AMPs	POSH80	Y	DADP_SP_Q7T3L1	KGPRPPGFSPFR	KGPRPPGFSPFR	914866	Bombina maxima	Kininogen-1a	Kininogen-1a	https://pubmed.ncbi.nlm.nih.gov/12668203/	NA	NA	NA	NA	NA	NA	NA	5	Ebis_Kinin-like_5	Kinin-like_5	Kinin-like
390_6997_042022_salamander87_Eurycea_bislineata	390	6997_042022_salamander87	Eurycea bislineata	bislineata	unique_AMPs	TIH05	Y	DADP_SP_Q7T3L1	KGPRPPGFSPFR	KGPRPPGFSPFR	6.36059e+06	Bombina maxima	Kininogen-1a	Kininogen-1a	https://pubmed.ncbi.nlm.nih.gov/12668203/	NA	NA	NA	NA	NA	NA	NA	5	Ebis_Kinin-like_5	Kinin-like_5	Kinin-like
392_6997_042022_salamander87_Eurycea_bislineata	392	6997_042022_salamander87	Eurycea bislineata	bislineata	unique_AMPs	TIH05	Y	DADP_SP_Q7T3L1	NRKGPRPPGFSPFR	NRKGPRPPGFSPFR	6.49681e+06	Bombina maxima	Kininogen-1a	Kininogen-1a	https://pubmed.ncbi.nlm.nih.gov/12668203/	NA	NA	NA	NA	NA	NA	NA	5	Ebis_Kinin-like_5	Kinin-like_5	Kinin-like
199_6997_042022_salamander66_Eurycea_bislineata	199	6997_042022_salamander66	Eurycea bislineata	bislineata	unique_AMPs	POSH76	Y	DADP_SP_Q7T3L1|dbAMP_07066|dbAMP_08451|dbAMP_08452|dbAMP_08453	PGFSPFR	PGFSPFR	6.51064e+06	Bombina maxima|Lithobates pipiens|Sylvirana guentheri|Sylvirana guentheri|Sylvirana guentheri	Kininogen-1a|Kininogen-1|Preprobradykinin-2|Preprobradykinin-1|Preprobradykinin-3	Kininogen-1a	https://pubmed.ncbi.nlm.nih.gov/12668203/|https://pubmed.ncbi.nlm.nih.gov/18164514/|https://pubmed.ncbi.nlm.nih.gov/17321638/|https://pubmed.ncbi.nlm.nih.gov/17321638/|https://pubmed.ncbi.nlm.nih.gov/17321638/	NA	NA	NA	NA	NA	NA	NA	85	Ebis_Kinin-like_85	Kinin-like_85	Kinin-like
231_6997_042022_salamander67_Eurycea_bislineata	231	6997_042022_salamander67	Eurycea bislineata	bislineata	unique_AMPs	POSH77	Y	DADP_SP_Q7T3L1|dbAMP_07066|dbAMP_08451|dbAMP_08452|dbAMP_08453	PGFSPFR	PGFSPFR	1.38008e+07	Bombina maxima|Lithobates pipiens|Sylvirana guentheri|Sylvirana guentheri|Sylvirana guentheri	Kininogen-1a|Kininogen-1|Preprobradykinin-2|Preprobradykinin-1|Preprobradykinin-3	Kininogen-1a	https://pubmed.ncbi.nlm.nih.gov/12668203/|https://pubmed.ncbi.nlm.nih.gov/18164514/|https://pubmed.ncbi.nlm.nih.gov/17321638/|https://pubmed.ncbi.nlm.nih.gov/17321638/|https://pubmed.ncbi.nlm.nih.gov/17321638/	NA	NA	NA	NA	NA	NA	NA	85	Ebis_Kinin-like_85	Kinin-like_85	Kinin-like
265_6997_042022_salamander69_Eurycea_bislineata	265	6997_042022_salamander69	Eurycea bislineata	bislineata	unique_AMPs	POSH80	Y	DADP_SP_Q7T3L1|dbAMP_07066|dbAMP_08451|dbAMP_08452|dbAMP_08453	PGFSPFR	PGFSPFR	1.51689e+06	Bombina maxima|Lithobates pipiens|Sylvirana guentheri|Sylvirana guentheri|Sylvirana guentheri	Kininogen-1a|Kininogen-1|Preprobradykinin-2|Preprobradykinin-1|Preprobradykinin-3	Kininogen-1a	https://pubmed.ncbi.nlm.nih.gov/12668203/|https://pubmed.ncbi.nlm.nih.gov/18164514/|https://pubmed.ncbi.nlm.nih.gov/17321638/|https://pubmed.ncbi.nlm.nih.gov/17321638/|https://pubmed.ncbi.nlm.nih.gov/17321638/	NA	NA	NA	NA	NA	NA	NA	85	Ebis_Kinin-like_85	Kinin-like_85	Kinin-like
310_6997_042022_salamander77_Eurycea_bislineata	310	6997_042022_salamander77	Eurycea bislineata	bislineata	unique_AMPs	SRBR14	Y	DADP_SP_Q7T3L1|dbAMP_07066|dbAMP_08451|dbAMP_08452|dbAMP_08453	PGFSPFR	PGFSPFR	2.37762e+06	Bombina maxima|Lithobates pipiens|Sylvirana guentheri|Sylvirana guentheri|Sylvirana guentheri	Kininogen-1a|Kininogen-1|Preprobradykinin-2|Preprobradykinin-1|Preprobradykinin-3	Kininogen-1a	https://pubmed.ncbi.nlm.nih.gov/12668203/|https://pubmed.ncbi.nlm.nih.gov/18164514/|https://pubmed.ncbi.nlm.nih.gov/17321638/|https://pubmed.ncbi.nlm.nih.gov/17321638/|https://pubmed.ncbi.nlm.nih.gov/17321638/	NA	NA	NA	NA	NA	NA	NA	85	Ebis_Kinin-like_85	Kinin-like_85	Kinin-like
352_6997_042022_salamander79_Eurycea_bislineata	352	6997_042022_salamander79	Eurycea bislineata	bislineata	unique_AMPs	SRBR17	Y	DADP_SP_Q7T3L1|dbAMP_07066|dbAMP_08451|dbAMP_08452|dbAMP_08453	PGFSPFR	PGFSPFR	3.44339e+06	Bombina maxima|Lithobates pipiens|Sylvirana guentheri|Sylvirana guentheri|Sylvirana guentheri	Kininogen-1a|Kininogen-1|Preprobradykinin-2|Preprobradykinin-1|Preprobradykinin-3	Kininogen-1a	https://pubmed.ncbi.nlm.nih.gov/12668203/|https://pubmed.ncbi.nlm.nih.gov/18164514/|https://pubmed.ncbi.nlm.nih.gov/17321638/|https://pubmed.ncbi.nlm.nih.gov/17321638/|https://pubmed.ncbi.nlm.nih.gov/17321638/	NA	NA	NA	NA	NA	NA	NA	85	Ebis_Kinin-like_85	Kinin-like_85	Kinin-like
266_6997_042022_salamander69_Eurycea_bislineata	266	6997_042022_salamander69	Eurycea bislineata	bislineata	unique_AMPs	POSH80	Y	DADP_SP_Q7T3L1|dbAMP_07066|dbAMP_07066|dbAMP_07066|dbAMP_08451|dbAMP_08451|dbAMP_08451|dbAMP_08451|dbAMP_08451|dbAMP_08452|dbAMP_08452|dbAMP_08452|dbAMP_08452|dbAMP_08453|dbAMP_08453|dbAMP_08453|dbAMP_08453|dbAMP_08453|DADP_SP_C4PLD1|DADP_SP_D7PK42|DADP_SP_E2JDQ9|DADP_SP_P86093|DADP_SP_P86812|DADP_SP_P86813|DADP_SP_P86814|DADP_SP_P86815|DADP_SP_P86816|DADP_SP_P86817|DADP_SP_P86818|DADP_SP_Q0VTU0|…	PGFSPFR|PGFSPFR|PGFSPFR|PGFSPFR|PGFSPFR|PGFSPFR|PGFSPFR|PGFSPFR|PGFSPFR|PGFSPFR|PGFSPFR|PGFSPFR|PGFSPFR|PGFSPFR|PGFSPFR|PGFSPFR|PGFSPFR|PGFSPFR|PGFTPFR|PGFTPFR|PGFTPFR|PGFTPFR|PGFTPFR|PGFTPFR|PGFTPFR|PGFTPFR|PGFTPFR|PGFTPFR|PGFTPFR|PGFTPFR|PGFTPFR|PGFTPFR|PGFTPFR|PGFTPFR|PGFTPFR|PGFTPFR|PGFTPFR	PGFTPFR	1.00293e+07	Bombina maxima|Lithobates pipiens|Lithobates pipiens|Lithobates pipiens|Sylvirana guentheri|Sylvirana guentheri|Sylvirana guentheri|Sylvirana guentheri|Sylvirana guentheri|Sylvirana guentheri|Sylvirana guentheri|Sylvirana guentheri|Sylvirana guentheri|Sylvirana guentheri|Sylvirana guentheri|Sylvirana guentheri|Sylvirana guentheri|Sylvirana guentheri|Amolops wuyiensis|Hylarana temporalis|Amolops r…	Kininogen-1a|Kininogen-1|Kininogen-1|Kininogen-1|Preprobradykinin-2|Preprobradykinin-2|Preprobradykinin-2|Preprobradykinin-2|Preprobradykinin-2|Preprobradykinin-1|Preprobradykinin-1|Preprobradykinin-1|Preprobradykinin-1|Preprobradykinin-3|Preprobradykinin-3|Preprobradykinin-3|Preprobradykinin-3|Preprobradykinin-3|Amolopkinin PPB W2|Hylaranakinin TE|Rickettin-WH1|Ranakinin-N|[Ala1,Thr6]-bradykinin…	Kininogen-1a	https://pubmed.ncbi.nlm.nih.gov/12668203/|https://pubmed.ncbi.nlm.nih.gov/18164514/|https://pubmed.ncbi.nlm.nih.gov/18164514/|https://pubmed.ncbi.nlm.nih.gov/18164514/|https://pubmed.ncbi.nlm.nih.gov/17321638/|https://pubmed.ncbi.nlm.nih.gov/17321638/|https://pubmed.ncbi.nlm.nih.gov/17321638/|https://pubmed.ncbi.nlm.nih.gov/17321638/|https://pubmed.ncbi.nlm.nih.gov/17321638/|https://pubmed.ncbi.n…	NA	NA	NA	NA	NA	NA	NA	64	Ebis_Kinin-like_64	Kinin-like_64	Kinin-like
54_6997_042022_salamander6_Eurycea_bislineata	54	6997_042022_salamander6	Eurycea bislineata	bislineata	unique_AMPs	DMP21	Y	DADP_SP_Q7T3L1|dbAMP_07066|dbAMP_08451|dbAMP_08452|dbAMP_08453	PPGFSPFR	PPGFSPFR	686960	Bombina maxima|Lithobates pipiens|Sylvirana guentheri|Sylvirana guentheri|Sylvirana guentheri	Kininogen-1a|Kininogen-1|Preprobradykinin-2|Preprobradykinin-1|Preprobradykinin-3	Kininogen-1a	https://pubmed.ncbi.nlm.nih.gov/12668203/|https://pubmed.ncbi.nlm.nih.gov/18164514/|https://pubmed.ncbi.nlm.nih.gov/17321638/|https://pubmed.ncbi.nlm.nih.gov/17321638/|https://pubmed.ncbi.nlm.nih.gov/17321638/	NA	NA	NA	NA	NA	NA	NA	5	Ebis_Kinin-like_5	Kinin-like_5	Kinin-like
115_6997_042022_salamander43_Eurycea_bislineata	115	6997_042022_salamander43	Eurycea bislineata	bislineata	unique_AMPs	HOQ01	Y	DADP_SP_Q7T3L1|dbAMP_07066|dbAMP_08451|dbAMP_08452|dbAMP_08453	PPGFSPFR	PPGFSPFR	572928	Bombina maxima|Lithobates pipiens|Sylvirana guentheri|Sylvirana guentheri|Sylvirana guentheri	Kininogen-1a|Kininogen-1|Preprobradykinin-2|Preprobradykinin-1|Preprobradykinin-3	Kininogen-1a	https://pubmed.ncbi.nlm.nih.gov/12668203/|https://pubmed.ncbi.nlm.nih.gov/18164514/|https://pubmed.ncbi.nlm.nih.gov/17321638/|https://pubmed.ncbi.nlm.nih.gov/17321638/|https://pubmed.ncbi.nlm.nih.gov/17321638/	NA	NA	NA	NA	NA	NA	NA	5	Ebis_Kinin-like_5	Kinin-like_5	Kinin-like
232_6997_042022_salamander67_Eurycea_bislineata	232	6997_042022_salamander67	Eurycea bislineata	bislineata	unique_AMPs	POSH77	Y	DADP_SP_Q7T3L1|dbAMP_07066|dbAMP_08451|dbAMP_08452|dbAMP_08453	PPGFSPFR	PPGFSPFR	1.36028e+07	Bombina maxima|Lithobates pipiens|Sylvirana guentheri|Sylvirana guentheri|Sylvirana guentheri	Kininogen-1a|Kininogen-1|Preprobradykinin-2|Preprobradykinin-1|Preprobradykinin-3	Kininogen-1a	https://pubmed.ncbi.nlm.nih.gov/12668203/|https://pubmed.ncbi.nlm.nih.gov/18164514/|https://pubmed.ncbi.nlm.nih.gov/17321638/|https://pubmed.ncbi.nlm.nih.gov/17321638/|https://pubmed.ncbi.nlm.nih.gov/17321638/	NA	NA	NA	NA	NA	NA	NA	5	Ebis_Kinin-like_5	Kinin-like_5	Kinin-like
311_6997_042022_salamander77_Eurycea_bislineata	311	6997_042022_salamander77	Eurycea bislineata	bislineata	unique_AMPs	SRBR14	Y	DADP_SP_Q7T3L1|dbAMP_07066|dbAMP_08451|dbAMP_08452|dbAMP_08453	PPGFSPFR	PPGFSPFR	1.37111e+07	Bombina maxima|Lithobates pipiens|Sylvirana guentheri|Sylvirana guentheri|Sylvirana guentheri	Kininogen-1a|Kininogen-1|Preprobradykinin-2|Preprobradykinin-1|Preprobradykinin-3	Kininogen-1a	https://pubmed.ncbi.nlm.nih.gov/12668203/|https://pubmed.ncbi.nlm.nih.gov/18164514/|https://pubmed.ncbi.nlm.nih.gov/17321638/|https://pubmed.ncbi.nlm.nih.gov/17321638/|https://pubmed.ncbi.nlm.nih.gov/17321638/	NA	NA	NA	NA	NA	NA	NA	5	Ebis_Kinin-like_5	Kinin-like_5	Kinin-like
312_6997_042022_salamander77_Eurycea_bislineata	312	6997_042022_salamander77	Eurycea bislineata	bislineata	unique_AMPs	SRBR14	Y	DADP_SP_Q7T3L1|dbAMP_07066|dbAMP_08451|dbAMP_08452|dbAMP_08453|DADP_SP_Q7T3L1	PPGFSPFR	PPGFSPFR	619770	Bombina maxima|Lithobates pipiens|Sylvirana guentheri|Sylvirana guentheri|Sylvirana guentheri|Bombina maxima	Kininogen-1a|Kininogen-1|Preprobradykinin-2|Preprobradykinin-1|Preprobradykinin-3|Kininogen-1a	Kininogen-1a	https://pubmed.ncbi.nlm.nih.gov/12668203/|https://pubmed.ncbi.nlm.nih.gov/18164514/|https://pubmed.ncbi.nlm.nih.gov/17321638/|https://pubmed.ncbi.nlm.nih.gov/17321638/|https://pubmed.ncbi.nlm.nih.gov/17321638/|https://pubmed.ncbi.nlm.nih.gov/12668203/	NA	NA	NA	NA	NA	NA	NA	5	Ebis_Kinin-like_5	Kinin-like_5	Kinin-like
353_6997_042022_salamander79_Eurycea_bislineata	353	6997_042022_salamander79	Eurycea bislineata	bislineata	unique_AMPs	SRBR17	Y	DADP_SP_Q7T3L1|dbAMP_07066|dbAMP_08451|dbAMP_08452|dbAMP_08453	PPGFSPFR	PPGFSPFR	1.36968e+07	Bombina maxima|Lithobates pipiens|Sylvirana guentheri|Sylvirana guentheri|Sylvirana guentheri	Kininogen-1a|Kininogen-1|Preprobradykinin-2|Preprobradykinin-1|Preprobradykinin-3	Kininogen-1a	https://pubmed.ncbi.nlm.nih.gov/12668203/|https://pubmed.ncbi.nlm.nih.gov/18164514/|https://pubmed.ncbi.nlm.nih.gov/17321638/|https://pubmed.ncbi.nlm.nih.gov/17321638/|https://pubmed.ncbi.nlm.nih.gov/17321638/	NA	NA	NA	NA	NA	NA	NA	5	Ebis_Kinin-like_5	Kinin-like_5	Kinin-like
393_6997_042022_salamander87_Eurycea_bislineata	393	6997_042022_salamander87	Eurycea bislineata	bislineata	unique_AMPs	TIH05	Y	DADP_SP_Q7T3L1|dbAMP_07066|dbAMP_08451|dbAMP_08452|dbAMP_08453	PPGFSPFR	PPGFSPFR	4.37052e+06	Bombina maxima|Lithobates pipiens|Sylvirana guentheri|Sylvirana guentheri|Sylvirana guentheri	Kininogen-1a|Kininogen-1|Preprobradykinin-2|Preprobradykinin-1|Preprobradykinin-3	Kininogen-1a	https://pubmed.ncbi.nlm.nih.gov/12668203/|https://pubmed.ncbi.nlm.nih.gov/18164514/|https://pubmed.ncbi.nlm.nih.gov/17321638/|https://pubmed.ncbi.nlm.nih.gov/17321638/|https://pubmed.ncbi.nlm.nih.gov/17321638/	NA	NA	NA	NA	NA	NA	NA	5	Ebis_Kinin-like_5	Kinin-like_5	Kinin-like
116_6997_042022_salamander43_Eurycea_bislineata	116	6997_042022_salamander43	Eurycea bislineata	bislineata	unique_AMPs	HOQ01	Y	DADP_SP_Q7T3L1|dbAMP_07066|dbAMP_07066|dbAMP_07066|dbAMP_08451|dbAMP_08451|dbAMP_08451|dbAMP_08451|dbAMP_08451|dbAMP_08452|dbAMP_08452|dbAMP_08452|dbAMP_08452|dbAMP_08453|dbAMP_08453|dbAMP_08453|dbAMP_08453|dbAMP_08453|DADP_SP_C4PLD1|DADP_SP_D7PK42|DADP_SP_E2JDQ9|DADP_SP_P86093|DADP_SP_P86812|DADP_SP_P86813|DADP_SP_P86814|DADP_SP_P86815|DADP_SP_P86816|DADP_SP_P86817|DADP_SP_P86818|DADP_SP_Q0VTU0|…	PPGFSPFR|PPGFSPFR|PPGFSPFR|PPGFSPFR|PPGFSPFR|PPGFSPFR|PPGFSPFR|PPGFSPFR|PPGFSPFR|PPGFSPFR|PPGFSPFR|PPGFSPFR|PPGFSPFR|PPGFSPFR|PPGFSPFR|PPGFSPFR|PPGFSPFR|PPGFSPFR|PPGFTPFR|PPGFTPFR|PPGFTPFR|PPGFTPFR|PPGFTPFR|PPGFTPFR|PPGFTPFR|PPGFTPFR|PPGFTPFR|PPGFTPFR|PPGFTPFR|PPGFTPFR|PPGFTPFR|PPGFTPFR|PPGFTPFR|PPGFTPFR|PPGFTPFR|PPGFTPFR|PPGFTPFR	PGFTPFR	572928	Bombina maxima|Lithobates pipiens|Lithobates pipiens|Lithobates pipiens|Sylvirana guentheri|Sylvirana guentheri|Sylvirana guentheri|Sylvirana guentheri|Sylvirana guentheri|Sylvirana guentheri|Sylvirana guentheri|Sylvirana guentheri|Sylvirana guentheri|Sylvirana guentheri|Sylvirana guentheri|Sylvirana guentheri|Sylvirana guentheri|Sylvirana guentheri|Amolops wuyiensis|Hylarana temporalis|Amolops r…	Kininogen-1a|Kininogen-1|Kininogen-1|Kininogen-1|Preprobradykinin-2|Preprobradykinin-2|Preprobradykinin-2|Preprobradykinin-2|Preprobradykinin-2|Preprobradykinin-1|Preprobradykinin-1|Preprobradykinin-1|Preprobradykinin-1|Preprobradykinin-3|Preprobradykinin-3|Preprobradykinin-3|Preprobradykinin-3|Preprobradykinin-3|Amolopkinin PPB W2|Hylaranakinin TE|Rickettin-WH1|Ranakinin-N|[Ala1,Thr6]-bradykinin…	Kininogen-1a	https://pubmed.ncbi.nlm.nih.gov/12668203/|https://pubmed.ncbi.nlm.nih.gov/18164514/|https://pubmed.ncbi.nlm.nih.gov/18164514/|https://pubmed.ncbi.nlm.nih.gov/18164514/|https://pubmed.ncbi.nlm.nih.gov/17321638/|https://pubmed.ncbi.nlm.nih.gov/17321638/|https://pubmed.ncbi.nlm.nih.gov/17321638/|https://pubmed.ncbi.nlm.nih.gov/17321638/|https://pubmed.ncbi.nlm.nih.gov/17321638/|https://pubmed.ncbi.n…	NA	NA	NA	NA	NA	NA	NA	64	Ebis_Kinin-like_64	Kinin-like_64	Kinin-like
233_6997_042022_salamander67_Eurycea_bislineata	233	6997_042022_salamander67	Eurycea bislineata	bislineata	unique_AMPs	POSH77	Y	DADP_SP_Q7T3L1|dbAMP_07066|dbAMP_07066|dbAMP_07066|dbAMP_08451|dbAMP_08451|dbAMP_08451|dbAMP_08451|dbAMP_08451|dbAMP_08452|dbAMP_08452|dbAMP_08452|dbAMP_08452|dbAMP_08453|dbAMP_08453|dbAMP_08453|dbAMP_08453|dbAMP_08453|DADP_SP_C4PLD1|DADP_SP_D7PK42|DADP_SP_E2JDQ9|DADP_SP_P86093|DADP_SP_P86812|DADP_SP_P86813|DADP_SP_P86814|DADP_SP_P86815|DADP_SP_P86816|DADP_SP_P86817|DADP_SP_P86818|DADP_SP_Q0VTU0|…	PPGFSPFR|PPGFSPFR|PPGFSPFR|PPGFSPFR|PPGFSPFR|PPGFSPFR|PPGFSPFR|PPGFSPFR|PPGFSPFR|PPGFSPFR|PPGFSPFR|PPGFSPFR|PPGFSPFR|PPGFSPFR|PPGFSPFR|PPGFSPFR|PPGFSPFR|PPGFSPFR|PPGFTPFR|PPGFTPFR|PPGFTPFR|PPGFTPFR|PPGFTPFR|PPGFTPFR|PPGFTPFR|PPGFTPFR|PPGFTPFR|PPGFTPFR|PPGFTPFR|PPGFTPFR|PPGFTPFR|PPGFTPFR|PPGFTPFR|PPGFTPFR|PPGFTPFR|PPGFTPFR|PPGFTPFR	PGFTPFR	2.57123e+07	Bombina maxima|Lithobates pipiens|Lithobates pipiens|Lithobates pipiens|Sylvirana guentheri|Sylvirana guentheri|Sylvirana guentheri|Sylvirana guentheri|Sylvirana guentheri|Sylvirana guentheri|Sylvirana guentheri|Sylvirana guentheri|Sylvirana guentheri|Sylvirana guentheri|Sylvirana guentheri|Sylvirana guentheri|Sylvirana guentheri|Sylvirana guentheri|Amolops wuyiensis|Hylarana temporalis|Amolops r…	Kininogen-1a|Kininogen-1|Kininogen-1|Kininogen-1|Preprobradykinin-2|Preprobradykinin-2|Preprobradykinin-2|Preprobradykinin-2|Preprobradykinin-2|Preprobradykinin-1|Preprobradykinin-1|Preprobradykinin-1|Preprobradykinin-1|Preprobradykinin-3|Preprobradykinin-3|Preprobradykinin-3|Preprobradykinin-3|Preprobradykinin-3|Amolopkinin PPB W2|Hylaranakinin TE|Rickettin-WH1|Ranakinin-N|[Ala1,Thr6]-bradykinin…	Kininogen-1a	https://pubmed.ncbi.nlm.nih.gov/12668203/|https://pubmed.ncbi.nlm.nih.gov/18164514/|https://pubmed.ncbi.nlm.nih.gov/18164514/|https://pubmed.ncbi.nlm.nih.gov/18164514/|https://pubmed.ncbi.nlm.nih.gov/17321638/|https://pubmed.ncbi.nlm.nih.gov/17321638/|https://pubmed.ncbi.nlm.nih.gov/17321638/|https://pubmed.ncbi.nlm.nih.gov/17321638/|https://pubmed.ncbi.nlm.nih.gov/17321638/|https://pubmed.ncbi.n…	NA	NA	NA	NA	NA	NA	NA	64	Ebis_Kinin-like_64	Kinin-like_64	Kinin-like
267_6997_042022_salamander69_Eurycea_bislineata	267	6997_042022_salamander69	Eurycea bislineata	bislineata	unique_AMPs	POSH80	Y	DADP_SP_Q7T3L1|dbAMP_07066|dbAMP_07066|dbAMP_07066|dbAMP_08451|dbAMP_08451|dbAMP_08451|dbAMP_08451|dbAMP_08451|dbAMP_08452|dbAMP_08452|dbAMP_08452|dbAMP_08452|dbAMP_08453|dbAMP_08453|dbAMP_08453|dbAMP_08453|dbAMP_08453|DADP_SP_C4PLD1|DADP_SP_D7PK42|DADP_SP_E2JDQ9|DADP_SP_P86093|DADP_SP_P86812|DADP_SP_P86813|DADP_SP_P86814|DADP_SP_P86815|DADP_SP_P86816|DADP_SP_P86817|DADP_SP_P86818|DADP_SP_Q0VTU0|…	PPGFSPFR|PPGFSPFR|PPGFSPFR|PPGFSPFR|PPGFSPFR|PPGFSPFR|PPGFSPFR|PPGFSPFR|PPGFSPFR|PPGFSPFR|PPGFSPFR|PPGFSPFR|PPGFSPFR|PPGFSPFR|PPGFSPFR|PPGFSPFR|PPGFSPFR|PPGFSPFR|PPGFTPFR|PPGFTPFR|PPGFTPFR|PPGFTPFR|PPGFTPFR|PPGFTPFR|PPGFTPFR|PPGFTPFR|PPGFTPFR|PPGFTPFR|PPGFTPFR|PPGFTPFR|PPGFTPFR|PPGFTPFR|PPGFTPFR|PPGFTPFR|PPGFTPFR|PPGFTPFR|PPGFTPFR	PGFTPFR	1.25114e+08	Bombina maxima|Lithobates pipiens|Lithobates pipiens|Lithobates pipiens|Sylvirana guentheri|Sylvirana guentheri|Sylvirana guentheri|Sylvirana guentheri|Sylvirana guentheri|Sylvirana guentheri|Sylvirana guentheri|Sylvirana guentheri|Sylvirana guentheri|Sylvirana guentheri|Sylvirana guentheri|Sylvirana guentheri|Sylvirana guentheri|Sylvirana guentheri|Amolops wuyiensis|Hylarana temporalis|Amolops r…	Kininogen-1a|Kininogen-1|Kininogen-1|Kininogen-1|Preprobradykinin-2|Preprobradykinin-2|Preprobradykinin-2|Preprobradykinin-2|Preprobradykinin-2|Preprobradykinin-1|Preprobradykinin-1|Preprobradykinin-1|Preprobradykinin-1|Preprobradykinin-3|Preprobradykinin-3|Preprobradykinin-3|Preprobradykinin-3|Preprobradykinin-3|Amolopkinin PPB W2|Hylaranakinin TE|Rickettin-WH1|Ranakinin-N|[Ala1,Thr6]-bradykinin…	Kininogen-1a	https://pubmed.ncbi.nlm.nih.gov/12668203/|https://pubmed.ncbi.nlm.nih.gov/18164514/|https://pubmed.ncbi.nlm.nih.gov/18164514/|https://pubmed.ncbi.nlm.nih.gov/18164514/|https://pubmed.ncbi.nlm.nih.gov/17321638/|https://pubmed.ncbi.nlm.nih.gov/17321638/|https://pubmed.ncbi.nlm.nih.gov/17321638/|https://pubmed.ncbi.nlm.nih.gov/17321638/|https://pubmed.ncbi.nlm.nih.gov/17321638/|https://pubmed.ncbi.n…	NA	NA	NA	NA	NA	NA	NA	64	Ebis_Kinin-like_64	Kinin-like_64	Kinin-like
313_6997_042022_salamander77_Eurycea_bislineata	313	6997_042022_salamander77	Eurycea bislineata	bislineata	unique_AMPs	SRBR14	Y	DADP_SP_Q7T3L1|dbAMP_07066|dbAMP_07066|dbAMP_07066|dbAMP_08451|dbAMP_08451|dbAMP_08451|dbAMP_08451|dbAMP_08451|dbAMP_08452|dbAMP_08452|dbAMP_08452|dbAMP_08452|dbAMP_08453|dbAMP_08453|dbAMP_08453|dbAMP_08453|dbAMP_08453|DADP_SP_C4PLD1|DADP_SP_D7PK42|DADP_SP_E2JDQ9|DADP_SP_P86093|DADP_SP_P86812|DADP_SP_P86813|DADP_SP_P86814|DADP_SP_P86815|DADP_SP_P86816|DADP_SP_P86817|DADP_SP_P86818|DADP_SP_Q0VTU0|…	PPGFSPFR|PPGFSPFR|PPGFSPFR|PPGFSPFR|PPGFSPFR|PPGFSPFR|PPGFSPFR|PPGFSPFR|PPGFSPFR|PPGFSPFR|PPGFSPFR|PPGFSPFR|PPGFSPFR|PPGFSPFR|PPGFSPFR|PPGFSPFR|PPGFSPFR|PPGFSPFR|PPGFTPFR|PPGFTPFR|PPGFTPFR|PPGFTPFR|PPGFTPFR|PPGFTPFR|PPGFTPFR|PPGFTPFR|PPGFTPFR|PPGFTPFR|PPGFTPFR|PPGFTPFR|PPGFTPFR|PPGFTPFR|PPGFTPFR|PPGFTPFR|PPGFTPFR|PPGFTPFR|PPGFTPFR	PGFTPFR	1.39954e+07	Bombina maxima|Lithobates pipiens|Lithobates pipiens|Lithobates pipiens|Sylvirana guentheri|Sylvirana guentheri|Sylvirana guentheri|Sylvirana guentheri|Sylvirana guentheri|Sylvirana guentheri|Sylvirana guentheri|Sylvirana guentheri|Sylvirana guentheri|Sylvirana guentheri|Sylvirana guentheri|Sylvirana guentheri|Sylvirana guentheri|Sylvirana guentheri|Amolops wuyiensis|Hylarana temporalis|Amolops r…	Kininogen-1a|Kininogen-1|Kininogen-1|Kininogen-1|Preprobradykinin-2|Preprobradykinin-2|Preprobradykinin-2|Preprobradykinin-2|Preprobradykinin-2|Preprobradykinin-1|Preprobradykinin-1|Preprobradykinin-1|Preprobradykinin-1|Preprobradykinin-3|Preprobradykinin-3|Preprobradykinin-3|Preprobradykinin-3|Preprobradykinin-3|Amolopkinin PPB W2|Hylaranakinin TE|Rickettin-WH1|Ranakinin-N|[Ala1,Thr6]-bradykinin…	Kininogen-1a	https://pubmed.ncbi.nlm.nih.gov/12668203/|https://pubmed.ncbi.nlm.nih.gov/18164514/|https://pubmed.ncbi.nlm.nih.gov/18164514/|https://pubmed.ncbi.nlm.nih.gov/18164514/|https://pubmed.ncbi.nlm.nih.gov/17321638/|https://pubmed.ncbi.nlm.nih.gov/17321638/|https://pubmed.ncbi.nlm.nih.gov/17321638/|https://pubmed.ncbi.nlm.nih.gov/17321638/|https://pubmed.ncbi.nlm.nih.gov/17321638/|https://pubmed.ncbi.n…	NA	NA	NA	NA	NA	NA	NA	64	Ebis_Kinin-like_64	Kinin-like_64	Kinin-like
354_6997_042022_salamander79_Eurycea_bislineata	354	6997_042022_salamander79	Eurycea bislineata	bislineata	unique_AMPs	SRBR17	Y	DADP_SP_Q7T3L1|dbAMP_07066|dbAMP_07066|dbAMP_07066|dbAMP_08451|dbAMP_08451|dbAMP_08451|dbAMP_08451|dbAMP_08451|dbAMP_08452|dbAMP_08452|dbAMP_08452|dbAMP_08452|dbAMP_08453|dbAMP_08453|dbAMP_08453|dbAMP_08453|dbAMP_08453|DADP_SP_C4PLD1|DADP_SP_D7PK42|DADP_SP_E2JDQ9|DADP_SP_P86093|DADP_SP_P86812|DADP_SP_P86813|DADP_SP_P86814|DADP_SP_P86815|DADP_SP_P86816|DADP_SP_P86817|DADP_SP_P86818|DADP_SP_Q0VTU0|…	PPGFSPFR|PPGFSPFR|PPGFSPFR|PPGFSPFR|PPGFSPFR|PPGFSPFR|PPGFSPFR|PPGFSPFR|PPGFSPFR|PPGFSPFR|PPGFSPFR|PPGFSPFR|PPGFSPFR|PPGFSPFR|PPGFSPFR|PPGFSPFR|PPGFSPFR|PPGFSPFR|PPGFTPFR|PPGFTPFR|PPGFTPFR|PPGFTPFR|PPGFTPFR|PPGFTPFR|PPGFTPFR|PPGFTPFR|PPGFTPFR|PPGFTPFR|PPGFTPFR|PPGFTPFR|PPGFTPFR|PPGFTPFR|PPGFTPFR|PPGFTPFR|PPGFTPFR|PPGFTPFR|PPGFTPFR	PGFTPFR	1.41951e+06	Bombina maxima|Lithobates pipiens|Lithobates pipiens|Lithobates pipiens|Sylvirana guentheri|Sylvirana guentheri|Sylvirana guentheri|Sylvirana guentheri|Sylvirana guentheri|Sylvirana guentheri|Sylvirana guentheri|Sylvirana guentheri|Sylvirana guentheri|Sylvirana guentheri|Sylvirana guentheri|Sylvirana guentheri|Sylvirana guentheri|Sylvirana guentheri|Amolops wuyiensis|Hylarana temporalis|Amolops r…	Kininogen-1a|Kininogen-1|Kininogen-1|Kininogen-1|Preprobradykinin-2|Preprobradykinin-2|Preprobradykinin-2|Preprobradykinin-2|Preprobradykinin-2|Preprobradykinin-1|Preprobradykinin-1|Preprobradykinin-1|Preprobradykinin-1|Preprobradykinin-3|Preprobradykinin-3|Preprobradykinin-3|Preprobradykinin-3|Preprobradykinin-3|Amolopkinin PPB W2|Hylaranakinin TE|Rickettin-WH1|Ranakinin-N|[Ala1,Thr6]-bradykinin…	Kininogen-1a	https://pubmed.ncbi.nlm.nih.gov/12668203/|https://pubmed.ncbi.nlm.nih.gov/18164514/|https://pubmed.ncbi.nlm.nih.gov/18164514/|https://pubmed.ncbi.nlm.nih.gov/18164514/|https://pubmed.ncbi.nlm.nih.gov/17321638/|https://pubmed.ncbi.nlm.nih.gov/17321638/|https://pubmed.ncbi.nlm.nih.gov/17321638/|https://pubmed.ncbi.nlm.nih.gov/17321638/|https://pubmed.ncbi.nlm.nih.gov/17321638/|https://pubmed.ncbi.n…	NA	NA	NA	NA	NA	NA	NA	64	Ebis_Kinin-like_64	Kinin-like_64	Kinin-like
394_6997_042022_salamander87_Eurycea_bislineata	394	6997_042022_salamander87	Eurycea bislineata	bislineata	unique_AMPs	TIH05	Y	DADP_SP_Q7T3L1|dbAMP_07066|dbAMP_07066|dbAMP_07066|dbAMP_08451|dbAMP_08451|dbAMP_08451|dbAMP_08451|dbAMP_08451|dbAMP_08452|dbAMP_08452|dbAMP_08452|dbAMP_08452|dbAMP_08453|dbAMP_08453|dbAMP_08453|dbAMP_08453|dbAMP_08453|DADP_SP_C4PLD1|DADP_SP_D7PK42|DADP_SP_E2JDQ9|DADP_SP_P86093|DADP_SP_P86812|DADP_SP_P86813|DADP_SP_P86814|DADP_SP_P86815|DADP_SP_P86816|DADP_SP_P86817|DADP_SP_P86818|DADP_SP_Q0VTU0|…	PPGFSPFR|PPGFSPFR|PPGFSPFR|PPGFSPFR|PPGFSPFR|PPGFSPFR|PPGFSPFR|PPGFSPFR|PPGFSPFR|PPGFSPFR|PPGFSPFR|PPGFSPFR|PPGFSPFR|PPGFSPFR|PPGFSPFR|PPGFSPFR|PPGFSPFR|PPGFSPFR|PPGFTPFR|PPGFTPFR|PPGFTPFR|PPGFTPFR|PPGFTPFR|PPGFTPFR|PPGFTPFR|PPGFTPFR|PPGFTPFR|PPGFTPFR|PPGFTPFR|PPGFTPFR|PPGFTPFR|PPGFTPFR|PPGFTPFR|PPGFTPFR|PPGFTPFR|PPGFTPFR|PPGFTPFR	PGFTPFR	3.89068e+06	Bombina maxima|Lithobates pipiens|Lithobates pipiens|Lithobates pipiens|Sylvirana guentheri|Sylvirana guentheri|Sylvirana guentheri|Sylvirana guentheri|Sylvirana guentheri|Sylvirana guentheri|Sylvirana guentheri|Sylvirana guentheri|Sylvirana guentheri|Sylvirana guentheri|Sylvirana guentheri|Sylvirana guentheri|Sylvirana guentheri|Sylvirana guentheri|Amolops wuyiensis|Hylarana temporalis|Amolops r…	Kininogen-1a|Kininogen-1|Kininogen-1|Kininogen-1|Preprobradykinin-2|Preprobradykinin-2|Preprobradykinin-2|Preprobradykinin-2|Preprobradykinin-2|Preprobradykinin-1|Preprobradykinin-1|Preprobradykinin-1|Preprobradykinin-1|Preprobradykinin-3|Preprobradykinin-3|Preprobradykinin-3|Preprobradykinin-3|Preprobradykinin-3|Amolopkinin PPB W2|Hylaranakinin TE|Rickettin-WH1|Ranakinin-N|[Ala1,Thr6]-bradykinin…	Kininogen-1a	https://pubmed.ncbi.nlm.nih.gov/12668203/|https://pubmed.ncbi.nlm.nih.gov/18164514/|https://pubmed.ncbi.nlm.nih.gov/18164514/|https://pubmed.ncbi.nlm.nih.gov/18164514/|https://pubmed.ncbi.nlm.nih.gov/17321638/|https://pubmed.ncbi.nlm.nih.gov/17321638/|https://pubmed.ncbi.nlm.nih.gov/17321638/|https://pubmed.ncbi.nlm.nih.gov/17321638/|https://pubmed.ncbi.nlm.nih.gov/17321638/|https://pubmed.ncbi.n…	NA	NA	NA	NA	NA	NA	NA	64	Ebis_Kinin-like_64	Kinin-like_64	Kinin-like
56_6997_042022_salamander6_Eurycea_bislineata	56	6997_042022_salamander6	Eurycea bislineata	bislineata	unique_AMPs	DMP21	Y	DADP_SP_Q7T3L1	PRPPGFSPFR	PRPPGFSPFR	7.87635e+07	Bombina maxima	Kininogen-1a	Kininogen-1a	https://pubmed.ncbi.nlm.nih.gov/12668203/	NA	NA	NA	NA	NA	NA	NA	5	Ebis_Kinin-like_5	Kinin-like_5	Kinin-like
89_6997_042022_salamander7_Eurycea_bislineata	89	6997_042022_salamander7	Eurycea bislineata	bislineata	unique_AMPs	DMP22	Y	DADP_SP_Q7T3L1	PRPPGFSPFR	PRPPGFSPFR	3.33652e+06	Bombina maxima	Kininogen-1a	Kininogen-1a	https://pubmed.ncbi.nlm.nih.gov/12668203/	NA	NA	NA	NA	NA	NA	NA	5	Ebis_Kinin-like_5	Kinin-like_5	Kinin-like
117_6997_042022_salamander43_Eurycea_bislineata	117	6997_042022_salamander43	Eurycea bislineata	bislineata	unique_AMPs	HOQ01	Y	DADP_SP_Q7T3L1	PRPPGFSPFR	PRPPGFSPFR	2.48665e+06	Bombina maxima	Kininogen-1a	Kininogen-1a	https://pubmed.ncbi.nlm.nih.gov/12668203/	NA	NA	NA	NA	NA	NA	NA	5	Ebis_Kinin-like_5	Kinin-like_5	Kinin-like
200_6997_042022_salamander66_Eurycea_bislineata	200	6997_042022_salamander66	Eurycea bislineata	bislineata	unique_AMPs	POSH76	Y	DADP_SP_Q7T3L1	PRPPGFSPFR	PRPPGFSPFR	1.53238e+07	Bombina maxima	Kininogen-1a	Kininogen-1a	https://pubmed.ncbi.nlm.nih.gov/12668203/	NA	NA	NA	NA	NA	NA	NA	5	Ebis_Kinin-like_5	Kinin-like_5	Kinin-like
234_6997_042022_salamander67_Eurycea_bislineata	234	6997_042022_salamander67	Eurycea bislineata	bislineata	unique_AMPs	POSH77	Y	DADP_SP_Q7T3L1	PRPPGFSPFR	PRPPGFSPFR	2.00008e+06	Bombina maxima	Kininogen-1a	Kininogen-1a	https://pubmed.ncbi.nlm.nih.gov/12668203/	NA	NA	NA	NA	NA	NA	NA	5	Ebis_Kinin-like_5	Kinin-like_5	Kinin-like
314_6997_042022_salamander77_Eurycea_bislineata	314	6997_042022_salamander77	Eurycea bislineata	bislineata	unique_AMPs	SRBR14	Y	DADP_SP_Q7T3L1	PRPPGFSPFR	PRPPGFSPFR	5.4399e+07	Bombina maxima	Kininogen-1a	Kininogen-1a	https://pubmed.ncbi.nlm.nih.gov/12668203/	NA	NA	NA	NA	NA	NA	NA	5	Ebis_Kinin-like_5	Kinin-like_5	Kinin-like
355_6997_042022_salamander79_Eurycea_bislineata	355	6997_042022_salamander79	Eurycea bislineata	bislineata	unique_AMPs	SRBR17	Y	DADP_SP_Q7T3L1	PRPPGFSPFR	PRPPGFSPFR	5.03335e+07	Bombina maxima	Kininogen-1a	Kininogen-1a	https://pubmed.ncbi.nlm.nih.gov/12668203/	NA	NA	NA	NA	NA	NA	NA	5	Ebis_Kinin-like_5	Kinin-like_5	Kinin-like
395_6997_042022_salamander87_Eurycea_bislineata	395	6997_042022_salamander87	Eurycea bislineata	bislineata	unique_AMPs	TIH05	Y	DADP_SP_Q7T3L1	PRPPGFSPFR	PRPPGFSPFR	6.0531e+06	Bombina maxima	Kininogen-1a	Kininogen-1a	https://pubmed.ncbi.nlm.nih.gov/12668203/	NA	NA	NA	NA	NA	NA	NA	5	Ebis_Kinin-like_5	Kinin-like_5	Kinin-like
12_6997_042022_salamander4_Eurycea_bislineata	12	6997_042022_salamander4	Eurycea bislineata	bislineata	unique_AMPs	DMP19	Y	DADP_SP_Q7T3L1	RKGPRPPGFSPFR	RKGPRPPGFSPFR	1.33099e+06	Bombina maxima	Kininogen-1a	Kininogen-1a	https://pubmed.ncbi.nlm.nih.gov/12668203/	NA	NA	NA	NA	NA	NA	NA	5	Ebis_Kinin-like_5	Kinin-like_5	Kinin-like
60_6997_042022_salamander6_Eurycea_bislineata	60	6997_042022_salamander6	Eurycea bislineata	bislineata	unique_AMPs	DMP21	Y	DADP_SP_Q7T3L1	RKGPRPPGFSPFR	RKGPRPPGFSPFR	1.10404e+06	Bombina maxima	Kininogen-1a	Kininogen-1a	https://pubmed.ncbi.nlm.nih.gov/12668203/	NA	NA	NA	NA	NA	NA	NA	5	Ebis_Kinin-like_5	Kinin-like_5	Kinin-like
317_6997_042022_salamander77_Eurycea_bislineata	317	6997_042022_salamander77	Eurycea bislineata	bislineata	unique_AMPs	SRBR14	Y	DADP_SP_Q7T3L1	RKGPRPPGFSPFR	RKGPRPPGFSPFR	2.10248e+06	Bombina maxima	Kininogen-1a	Kininogen-1a	https://pubmed.ncbi.nlm.nih.gov/12668203/	NA	NA	NA	NA	NA	NA	NA	5	Ebis_Kinin-like_5	Kinin-like_5	Kinin-like
356_6997_042022_salamander79_Eurycea_bislineata	356	6997_042022_salamander79	Eurycea bislineata	bislineata	unique_AMPs	SRBR17	Y	DADP_SP_Q7T3L1	RKGPRPPGFSPFR	RKGPRPPGFSPFR	2.86695e+06	Bombina maxima	Kininogen-1a	Kininogen-1a	https://pubmed.ncbi.nlm.nih.gov/12668203/	NA	NA	NA	NA	NA	NA	NA	5	Ebis_Kinin-like_5	Kinin-like_5	Kinin-like
406_6997_042022_salamander87_Eurycea_bislineata	406	6997_042022_salamander87	Eurycea bislineata	bislineata	unique_AMPs	TIH05	Y	DADP_SP_Q7T3L1|dbAMP_07066	RPPGFSPFR|RPPGFTPFR	RPPGFSPFR	6.74165e+06	Bombina maxima|Lithobates pipiens	Kininogen-1a|Kininogen-1	Kininogen-1a	https://pubmed.ncbi.nlm.nih.gov/12668203/|https://pubmed.ncbi.nlm.nih.gov/18164514/	NA	NA	NA	NA	NA	NA	NA	5	Ebis_Kinin-like_5	Kinin-like_5	Kinin-like
114_6997_042022_salamander43_Eurycea_bislineata	114	6997_042022_salamander43	Eurycea bislineata	bislineata	Ebis_AMPs_homology	HOQ01	Y	sp55_NODE_82598_length_398_cov_6.702624_g67094_i0	ELSLNDIRLQALQ	ELSLNDIRLQALQ	1.88947e+06	Eurycea bislineata	NA	LEAP-2	NA	0.974506	Liver-expressed antimicrobial peptide	leap2	LEAP-2	NA	NA	NA	9	Ebis_LEAP2_9	LEAP2_9	LEAP2
425_6997_042022_salamander57_Plethodon_cinereus	425	6997_042022_salamander57	Plethodon cinereus	cinereus	unique_AMPs	POSH61	Y	APD_01405:Leptoglycin (UCLL1; frog, amphibians, animals; Gly-rich, Leu-rich)	GLLGGLLG	GLLGGLLG	4.80333e+06	Leptodactylus pentadactylus	Leptoglycin	Leptoglycin	https://pubmed.ncbi.nlm.nih.gov/19298834/	NA	NA	NA	NA	NA	NA	NA	43	Pcin_Lepto-like_43	Lepto-like_43	Leptoglycin-like
431_6997_042022_salamander59_Plethodon_cinereus	431	6997_042022_salamander59	Plethodon cinereus	cinereus	unique_AMPs	POSH64	Y	APD_01405:Leptoglycin (UCLL1; frog, amphibians, animals; Gly-rich, Leu-rich)	GLLGGLLG	GLLGGLLG	1.75914e+06	Leptodactylus pentadactylus	Leptoglycin	Leptoglycin	https://pubmed.ncbi.nlm.nih.gov/19298834/	NA	NA	NA	NA	NA	NA	NA	43	Pcin_Lepto-like_43	Lepto-like_43	Leptoglycin-like
433_6997_042022_salamander64_Plethodon_cinereus	433	6997_042022_salamander64	Plethodon cinereus	cinereus	unique_AMPs	POSH71	Y	APD_01405:Leptoglycin (UCLL1; frog, amphibians, animals; Gly-rich, Leu-rich)	GLLGGLLG	GLLGGLLG	3.33296e+06	Leptodactylus pentadactylus	Leptoglycin	Leptoglycin	https://pubmed.ncbi.nlm.nih.gov/19298834/	NA	NA	NA	NA	NA	NA	NA	43	Pcin_Lepto-like_43	Lepto-like_43	Leptoglycin-like
434_6997_042022_salamander90_Plethodon_cinereus	434	6997_042022_salamander90	Plethodon cinereus	cinereus	unique_AMPs	TIMR08	Y	APD_01405:Leptoglycin (UCLL1; frog, amphibians, animals; Gly-rich, Leu-rich)	GLLGGLLG	GLLGGLLG	2.22358e+06	Leptodactylus pentadactylus	Leptoglycin	Leptoglycin	https://pubmed.ncbi.nlm.nih.gov/19298834/	NA	NA	NA	NA	NA	NA	NA	43	Pcin_Lepto-like_44	Lepto-like_43	Leptoglycin-like
339_6997_042022_salamander78_Eurycea_bislineata	339	6997_042022_salamander78	Eurycea bislineata	bislineata	unique_AMPs	SRBR15	Y	APD_01405:Leptoglycin (UCLL1; frog, amphibians, animals; Gly-rich, Leu-rich)	LGGGGGGGGGL	LGGGGGGGGGL	747772	Leptodactylus pentadactylus	Leptoglycin	Leptoglycin	https://pubmed.ncbi.nlm.nih.gov/19298834/	NA	NA	NA	NA	NA	NA	NA	27	Ebis_Lepto-like_27	Lepto-like_27	Leptoglycin-like
283_6997_042022_salamander70_Eurycea_bislineata	283	6997_042022_salamander70	Eurycea bislineata	bislineata	unique_AMPs	POSH81	Y	dbAMP_08670	GLIGNALGG	GLIGNALGG	333505	Bombina maxima	Maximin	Maximin	NA	NA	NA	NA	NA	NA	NA	NA	41	Ebis_Bomb-like_41	Bombinin-like_41	Bombinin-like
426_6997_042022_salamander59_Plethodon_cinereus	426	6997_042022_salamander59	Plethodon cinereus	cinereus	Pcin_AMPs_all	POSH64	Y	sp55_NODE_219244_length_281_cov_5.022124_g183661_i0	AGGGGGRGMCVCFT	AGGGGGRGMCVCFT	1.45459e+07	Plethodon cinereus	NA	ML-unknown	NA	0.990921	NA	NA	NA	NA	NA	NA	0	Pcin_ML-UNKW_0	ML-unknown_0	ML-unknown
427_6997_042022_salamander59_Plethodon_cinereus	427	6997_042022_salamander59	Plethodon cinereus	cinereus	Pcin_AMPs_all	POSH64	Y	sp55_NODE_219244_length_281_cov_5.022124_g183661_i0	AGGGGGRGMCVCFTLVLGRGY	AGGGGGRGMCVCFTLVLGRGY	509625	Plethodon cinereus	NA	ML-unknown	NA	0.990921	NA	NA	NA	NA	NA	NA	0	Pcin_ML-UNKW_1	ML-unknown_1	ML-unknown
428_6997_042022_salamander59_Plethodon_cinereus	428	6997_042022_salamander59	Plethodon cinereus	cinereus	Pcin_AMPs_all	POSH64	Y	sp55_NODE_219244_length_281_cov_5.022124_g183661_i0	AGGGGGRGMCVCFTLVLGRGYCFCP	AGGGGGRGMCVCFTLVLGRGYCFCP	1.42971e+06	Plethodon cinereus	NA	ML-unknown	NA	0.990921	NA	NA	NA	NA	NA	NA	0	Pcin_ML-UNKW_2	ML-unknown_2	ML-unknown
350_6997_042022_salamander79_Eurycea_bislineata	350	6997_042022_salamander79	Eurycea bislineata	bislineata	Ebis_AMPs_all	SRBR17	Y	sp55_NODE_97872_length_344_cov_2.619377_g82366_i0	FGGVSSHGKVW	FGGVSSHGKVW	2.88219e+06	Eurycea bislineata	NA	ML-unknown	NA	0.998351	NA	NA	NA	NA	NA	NA	28	Ebis_ML_UNKW_28	ML_unknown_28	ML-unknown
424_6997_042022_salamander83_Nothopthalmus_viridescens	424	6997_042022_salamander83	Nothopthalmus viridescens	viridescens	Nvir_AMPs_all	SRR09	Y	bp_BINPACKER.27583.3	KGKNIFK	KGKNIFK	7.16668e+06	Nothopthalmus viridescens	NA	ML-unknown	NA	0.997072	NA	NA	NA	NA	NA	NA	128	Nvir_ML-UNKW_128	ML-unknown_128	ML-unknown
198_6997_042022_salamander66_Eurycea_bislineata	198	6997_042022_salamander66	Eurycea bislineata	bislineata	Ebis_AMPs_all	POSH76	Y	bp_BINPACKER.19307.3	LMSAIGCNIAR	LMSAIGCNIAR	1.16127e+06	Eurycea bislineata	NA	ML-unknown	NA	0.991573	NA	NA	NA	NA	NA	NA	23	Ebis_ML_UNKW_23	ML_unknown_23	ML-unknown
309_6997_042022_salamander77_Eurycea_bislineata	309	6997_042022_salamander77	Eurycea bislineata	bislineata	Ebis_AMPs_all	SRBR14	Y	bp_BINPACKER.19307.3	LMSAIGCNIAR	LMSAIGCNIAR	1.86708e+06	Eurycea bislineata	NA	ML-unknown	NA	0.991573	NA	NA	NA	NA	NA	NA	23	Ebis_ML_UNKW_23	ML_unknown_23	ML-unknown
391_6997_042022_salamander87_Eurycea_bislineata	391	6997_042022_salamander87	Eurycea bislineata	bislineata	Ebis_AMPs_all	TIH05	Y	bp_BINPACKER.19307.3	LMSAIGCNIAR	LMSAIGCNIAR	3.17809e+06	Eurycea bislineata	NA	ML-unknown	NA	0.991573	NA	NA	NA	NA	NA	NA	23	Ebis_ML_UNKW_23	ML_unknown_23	ML-unknown
230_6997_042022_salamander67_Eurycea_bislineata	230	6997_042022_salamander67	Eurycea bislineata	bislineata	Ebis_AMPs_all	POSH77	Y	sp55_NODE_11095_length_2921_cov_157.125262_g6686_i1	MALRFSPLR	MALRFSPLR	1.43772e+06	Eurycea bislineata	NA	ML-unknown	NA	0.996119	NA	NA	NA	NA	NA	NA	39	Ebis_ML_UNKW_39	ML_unknown_39	ML-unknown
423_6997_042022_salamander51_Nothopthalmus_viridescens	423	6997_042022_salamander51	Nothopthalmus viridescens	viridescens	Nvir_AMPs_all	LEEP25	Y	sp55_NODE_69113_length_1004_cov_39954.728135_g133_i22	QPLNQFSFHRFQCL	QPLNQFSFHRFQCL	1.33994e+06	Nothopthalmus viridescens	NA	ML-unknown	NA	0.994696	NA	NA	NA	NA	NA	NA	6	Nvir_ML-UNKW_6	ML-unknown_6	ML-unknown
188_6997_042022_salamander65_Eurycea_bislineata	188	6997_042022_salamander65	Eurycea bislineata	bislineata	Ebis_AMPs_all	POSH74	Y	sp55_NODE_74777_length_438_cov_10.817232_g59276_i0	SGLRGSL	SGLRGSL	1.05868e+06	Eurycea bislineata	NA	ML-unknown	NA	0.996513	NA	NA	NA	NA	NA	NA	84	Ebis_ML_UNKW_84	ML_unknown_84	ML-unknown
219_6997_042022_salamander66_Eurycea_bislineata	219	6997_042022_salamander66	Eurycea bislineata	bislineata	Ebis_AMPs_all	POSH76	Y	sp55_NODE_74777_length_438_cov_10.817232_g59276_i0	SGLRGSL	SGLRGSL	1.46253e+07	Eurycea bislineata	NA	ML-unknown	NA	0.996513	NA	NA	NA	NA	NA	NA	84	Ebis_ML_UNKW_84	ML_unknown_84	ML-unknown
256_6997_042022_salamander67_Eurycea_bislineata	256	6997_042022_salamander67	Eurycea bislineata	bislineata	Ebis_AMPs_all	POSH77	Y	sp55_NODE_74777_length_438_cov_10.817232_g59276_i0	SGLRGSL	SGLRGSL	3.09486e+06	Eurycea bislineata	NA	ML-unknown	NA	0.996513	NA	NA	NA	NA	NA	NA	84	Ebis_ML_UNKW_84	ML_unknown_84	ML-unknown
281_6997_042022_salamander69_Eurycea_bislineata	281	6997_042022_salamander69	Eurycea bislineata	bislineata	Ebis_AMPs_all	POSH80	Y	sp55_NODE_74777_length_438_cov_10.817232_g59276_i0	SGLRGSL	SGLRGSL	7.85727e+06	Eurycea bislineata	NA	ML-unknown	NA	0.996513	NA	NA	NA	NA	NA	NA	84	Ebis_ML_UNKW_84	ML_unknown_84	ML-unknown
258_6997_042022_salamander67_Eurycea_bislineata	258	6997_042022_salamander67	Eurycea bislineata	bislineata	Ebis_AMPs_all	POSH77	Y	bp_BINPACKER.106449.1	TELLCISVLGPEK	TELLCISVLGPEK	9876208	Eurycea bislineata	NA	ML-unknown	NA	0.997417	NA	NA	NA	NA	NA	NA	11	Ebis_ML_UNKW_11	ML_unknown_11	ML-unknown
418_6997_042022_salamander87_Eurycea_bislineata	418	6997_042022_salamander87	Eurycea bislineata	bislineata	Ebis_AMPs_all	TIH05	Y	bp_BINPACKER.106449.1	TELLCISVLGPEK	TELLCISVLGPEK	1.05831e+07	Eurycea bislineata	NA	ML-unknown	NA	0.997417	NA	NA	NA	NA	NA	NA	11	Ebis_ML_UNKW_11	ML_unknown_11	ML-unknown
84_6997_042022_salamander6_Eurycea_bislineata	84	6997_042022_salamander6	Eurycea bislineata	bislineata	Ebis_AMPs_all	DMP21	Y	sp55_NODE_159945_length_248_cov_3.689119_g144439_i0	VGVEPGVGSAR	VGVEPGVGSAR	2.9251e+06	Eurycea bislineata	NA	ML-unknown	NA	0.99132	NA	NA	NA	NA	NA	NA	21	Ebis_ML_UNKW_21	ML_unknown_21	ML-unknown
178_6997_042022_salamander65_Eurycea_bislineata	178	6997_042022_salamander65	Eurycea bislineata	bislineata	unique_AMPs	POSH74	Y	DADP_SP_A6MBP0	AVGIQGLSPLR	AVGIQGLSPLR	7.38582e+07	Odorrana grahami	Odorranain-L1	Odorranain-L1	https://pubmed.ncbi.nlm.nih.gov/17272268/	NA	NA	NA	NA	NA	NA	NA	22	Ebis_Odor-like_22	Odorranin-like_22	Odorranin-like
195_6997_042022_salamander66_Eurycea_bislineata	195	6997_042022_salamander66	Eurycea bislineata	bislineata	unique_AMPs	POSH76	Y	DADP_SP_A6MBP0	AVGIQGLSPLR	AVGIQGLSPLR	7.26738e+08	Odorrana grahami	Odorranain-L1	Odorranain-L1	https://pubmed.ncbi.nlm.nih.gov/17272268/	NA	NA	NA	NA	NA	NA	NA	22	Ebis_Odor-like_22	Odorranin-like_22	Odorranin-like
228_6997_042022_salamander67_Eurycea_bislineata	228	6997_042022_salamander67	Eurycea bislineata	bislineata	unique_AMPs	POSH77	Y	DADP_SP_A6MBP0	AVGIQGLSPLR	AVGIQGLSPLR	1.99049e+08	Odorrana grahami	Odorranain-L1	Odorranain-L1	https://pubmed.ncbi.nlm.nih.gov/17272268/	NA	NA	NA	NA	NA	NA	NA	22	Ebis_Odor-like_22	Odorranin-like_22	Odorranin-like
263_6997_042022_salamander69_Eurycea_bislineata	263	6997_042022_salamander69	Eurycea bislineata	bislineata	unique_AMPs	POSH80	Y	DADP_SP_A6MBP0	AVGIQGLSPLR	AVGIQGLSPLR	144253795	Odorrana grahami	Odorranain-L1	Odorranain-L1	https://pubmed.ncbi.nlm.nih.gov/17272268/	NA	NA	NA	NA	NA	NA	NA	22	Ebis_Odor-like_22	Odorranin-like_22	Odorranin-like
291_6997_042022_salamander71_Eurycea_bislineata	291	6997_042022_salamander71	Eurycea bislineata	bislineata	unique_AMPs	POSH82	Y	DADP_SP_A6MBP0	AVGIQGLSPLR	AVGIQGLSPLR	5.4068e+07	Odorrana grahami	Odorranain-L1	Odorranain-L1	https://pubmed.ncbi.nlm.nih.gov/17272268/	NA	NA	NA	NA	NA	NA	NA	22	Ebis_Odor-like_22	Odorranin-like_22	Odorranin-like
389_6997_042022_salamander87_Eurycea_bislineata	389	6997_042022_salamander87	Eurycea bislineata	bislineata	unique_AMPs	TIH05	Y	DADP_SP_A6MBP2|DADP_SP_A6MBP4	KGKGIYGLSPLR	KGKGIYGLSPLR	2.01129e+06	Odorrana grahami|Odorrana grahami	Odorranain-L2|Odorranain-L4	Odorranain-L2	https://pubmed.ncbi.nlm.nih.gov/17272268/|https://pubmed.ncbi.nlm.nih.gov/17272268/	NA	NA	NA	NA	NA	NA	NA	19	Ebis_Odor-like_19	Odorranin-like_19	Odorranin-like
11_6997_042022_salamander4_Eurycea_bislineata	11	6997_042022_salamander4	Eurycea bislineata	bislineata	unique_AMPs	DMP19	Y	DADP_SP_2828	DVGTQGLSPLR	DVGTQGLSPLR	528111	Odorrana hejiangensis	Odorranin-L-OH1	Odorranin-L-OH1	NA	NA	NA	NA	NA	NA	NA	NA	20	Ebis_Odor-like_20	Odorranin-like_20	Odorranin-like
51_6997_042022_salamander6_Eurycea_bislineata	51	6997_042022_salamander6	Eurycea bislineata	bislineata	unique_AMPs	DMP21	Y	DADP_SP_2828	DVGTQGLSPLR	DVGTQGLSPLR	6.39829e+06	Odorrana hejiangensis	Odorranin-L-OH1	Odorranin-L-OH1	NA	NA	NA	NA	NA	NA	NA	NA	20	Ebis_Odor-like_20	Odorranin-like_20	Odorranin-like
196_6997_042022_salamander66_Eurycea_bislineata	196	6997_042022_salamander66	Eurycea bislineata	bislineata	unique_AMPs	POSH76	Y	DADP_SP_2828	DVGTQGLSPLR	DVGTQGLSPLR	283046	Odorrana hejiangensis	Odorranin-L-OH1	Odorranin-L-OH1	NA	NA	NA	NA	NA	NA	NA	NA	20	Ebis_Odor-like_20	Odorranin-like_20	Odorranin-like
305_6997_042022_salamander77_Eurycea_bislineata	305	6997_042022_salamander77	Eurycea bislineata	bislineata	unique_AMPs	SRBR14	Y	DADP_SP_2828	DVGTQGLSPLR	DVGTQGLSPLR	668592	Odorrana hejiangensis	Odorranin-L-OH1	Odorranin-L-OH1	NA	NA	NA	NA	NA	NA	NA	NA	20	Ebis_Odor-like_20	Odorranin-like_20	Odorranin-like
52_6997_042022_salamander6_Eurycea_bislineata	52	6997_042022_salamander6	Eurycea bislineata	bislineata	unique_AMPs	DMP21	Y	DADP_SP_2828	GTQGLSPLR	GTQGLSPLR	3.47895e+06	Odorrana hejiangensis	Odorranin-L-OH1	Odorranin-L-OH1	NA	NA	NA	NA	NA	NA	NA	NA	20	Ebis_Odor-like_20	Odorranin-like_20	Odorranin-like
386_6997_042022_salamander87_Eurycea_bislineata	386	6997_042022_salamander87	Eurycea bislineata	bislineata	unique_AMPs	TIH05	Y	DADP_SP_2828	GTQGLSPLR	GTQGLSPLR	591245	Odorrana hejiangensis	Odorranin-L-OH1	Odorranin-L-OH1	NA	NA	NA	NA	NA	NA	NA	NA	20	Ebis_Odor-like_20	Odorranin-like_20	Odorranin-like
83_6997_042022_salamander6_Eurycea_bislineata	83	6997_042022_salamander6	Eurycea bislineata	bislineata	unique_AMPs	DMP21	Y	DADP_SP_2828	VGTQGLSPLR	VGTQGLSPLR	1.83194e+06	Odorrana hejiangensis	Odorranin-L-OH1	Odorranin-L-OH1	NA	NA	NA	NA	NA	NA	NA	NA	20	Ebis_Odor-like_20	Odorranin-like_20	Odorranin-like
343_6997_042022_salamander78_Eurycea_bislineata	343	6997_042022_salamander78	Eurycea bislineata	bislineata	unique_AMPs	SRBR15	Y	DBAASP_14617	SVLGGGQGGGGL	SVLGGGQGGGGL	475378	Leptodactylus laticeps	Plasticin-L1	Plasticin-L1	https://pubmed.ncbi.nlm.nih.gov/19428765/	NA	NA	NA	NA	NA	NA	NA	18	Ebis_Lepto-like_18	Lepto-like_18	Leptoglycin-like
77_6997_042022_salamander6_Eurycea_bislineata	77	6997_042022_salamander6	Eurycea bislineata	bislineata	unique_AMPs	DMP21	Y	DADP_SP_E7AIL2	RPPGWSPLR	RPPGWSPLR	1.07351e+06	Pelophylax esculentus	[Arg0, Trp5, Leu8]-bradykinin precursor	Preprobradykinin-1	https://pubmed.ncbi.nlm.nih.gov/20923691/	NA	NA	NA	NA	NA	NA	NA	37	Ebis_Kinin-like_37	Kinin-like_37	Kinin-like
337_6997_042022_salamander77_Eurycea_bislineata	337	6997_042022_salamander77	Eurycea bislineata	bislineata	unique_AMPs	SRBR14	Y	dbAMP_08451|dbAMP_08452|dbAMP_08453|dbAMP_08453|DADP_SP_P86093|DADP_SP_Q0VTU0|dbAMP_07066|dbAMP_08451|dbAMP_08452|dbAMP_08453|DRAMP_01168|DRAMP_01329	VPPGFSPFR|VPPGFSPFR|VPPGFSPFR|VPPGFSPFR|VPPGFTPFR|VPPGFTPFR|VPPGFTPFR|VPPGFTPFR|VPPGFTPFR|VPPGFTPFR|VPPGFTPFR|VPPGFTPFR	VPPGFTPFR	672324	Sylvirana guentheri|Sylvirana guentheri|Sylvirana guentheri|Sylvirana guentheri|Hylarana nigrovittata|Phyllomedusa azurea|Lithobates pipiens|Sylvirana guentheri|Sylvirana guentheri|Sylvirana guentheri|Rana nigrovittata|Amolops loloensis	Preprobradykinin-2|Preprobradykinin-1|Preprobradykinin-3|Preprobradykinin-3|Ranakinin-N|Probradykinin-1|Kininogen-1|Preprobradykinin-2|Preprobradykinin-1|Preprobradykinin-3|Ranakinin-N|Amolopin-5a	Preprobradykinin-1	https://pubmed.ncbi.nlm.nih.gov/17321638/|https://pubmed.ncbi.nlm.nih.gov/17321638/|https://pubmed.ncbi.nlm.nih.gov/17321638/|https://pubmed.ncbi.nlm.nih.gov/17321638/|https://pubmed.ncbi.nlm.nih.gov/17994619/|https://pubmed.ncbi.nlm.nih.gov/17120273/|https://pubmed.ncbi.nlm.nih.gov/18164514/|https://pubmed.ncbi.nlm.nih.gov/17321638/|https://pubmed.ncbi.nlm.nih.gov/17321638/|https://pubmed.ncbi.n…	NA	NA	NA	NA	NA	NA	NA	16	Ebis_Kinin-like_16	Kinin-like_16	Kinin-like
419_6997_042022_salamander87_Eurycea_bislineata	419	6997_042022_salamander87	Eurycea bislineata	bislineata	unique_AMPs	TIH05	Y	dbAMP_08451|dbAMP_08452|dbAMP_08453|dbAMP_08453|DADP_SP_P86093|DADP_SP_Q0VTU0|dbAMP_07066|dbAMP_08451|dbAMP_08452|dbAMP_08453|DRAMP_01168|DRAMP_01329	VPPGFSPFR|VPPGFSPFR|VPPGFSPFR|VPPGFSPFR|VPPGFTPFR|VPPGFTPFR|VPPGFTPFR|VPPGFTPFR|VPPGFTPFR|VPPGFTPFR|VPPGFTPFR|VPPGFTPFR	VPPGFTPFR	1.67893e+06	Sylvirana guentheri|Sylvirana guentheri|Sylvirana guentheri|Sylvirana guentheri|Hylarana nigrovittata|Phyllomedusa azurea|Lithobates pipiens|Sylvirana guentheri|Sylvirana guentheri|Sylvirana guentheri|Rana nigrovittata|Amolops loloensis	Preprobradykinin-2|Preprobradykinin-1|Preprobradykinin-3|Preprobradykinin-3|Ranakinin-N|Probradykinin-1|Kininogen-1|Preprobradykinin-2|Preprobradykinin-1|Preprobradykinin-3|Ranakinin-N|Amolopin-5a	Preprobradykinin-1	https://pubmed.ncbi.nlm.nih.gov/17321638/|https://pubmed.ncbi.nlm.nih.gov/17321638/|https://pubmed.ncbi.nlm.nih.gov/17321638/|https://pubmed.ncbi.nlm.nih.gov/17321638/|https://pubmed.ncbi.nlm.nih.gov/17994619/|https://pubmed.ncbi.nlm.nih.gov/17120273/|https://pubmed.ncbi.nlm.nih.gov/18164514/|https://pubmed.ncbi.nlm.nih.gov/17321638/|https://pubmed.ncbi.nlm.nih.gov/17321638/|https://pubmed.ncbi.n…	NA	NA	NA	NA	NA	NA	NA	16	Ebis_Kinin-like_16	Kinin-like_16	Kinin-like
26_6997_042022_salamander4_Eurycea_bislineata	26	6997_042022_salamander4	Eurycea bislineata	bislineata	unique_AMPs	DMP19	Y	dbAMP_08451|dbAMP_08452|dbAMP_08453	RVPPGFSPFR	RVPPGFSPFR	7.56739e+06	Sylvirana guentheri|Sylvirana guentheri|Sylvirana guentheri	Preprobradykinin-2|Preprobradykinin-1|Preprobradykinin-3	Preprobradykinin-2	https://pubmed.ncbi.nlm.nih.gov/17321638/|https://pubmed.ncbi.nlm.nih.gov/17321638/|https://pubmed.ncbi.nlm.nih.gov/17321638/	NA	NA	NA	NA	NA	NA	NA	31	Ebis_Kinin-like_31	Kinin-like_31	Kinin-like
79_6997_042022_salamander6_Eurycea_bislineata	79	6997_042022_salamander6	Eurycea bislineata	bislineata	unique_AMPs	DMP21	Y	dbAMP_08451|dbAMP_08452|dbAMP_08453	RVPPGFSPFR	RVPPGFSPFR	8.84615e+07	Sylvirana guentheri|Sylvirana guentheri|Sylvirana guentheri	Preprobradykinin-2|Preprobradykinin-1|Preprobradykinin-3	Preprobradykinin-2	https://pubmed.ncbi.nlm.nih.gov/17321638/|https://pubmed.ncbi.nlm.nih.gov/17321638/|https://pubmed.ncbi.nlm.nih.gov/17321638/	NA	NA	NA	NA	NA	NA	NA	31	Ebis_Kinin-like_31	Kinin-like_31	Kinin-like
108_6997_042022_salamander7_Eurycea_bislineata	108	6997_042022_salamander7	Eurycea bislineata	bislineata	unique_AMPs	DMP22	Y	dbAMP_08451|dbAMP_08452|dbAMP_08453	RVPPGFSPFR	RVPPGFSPFR	1.47708e+06	Sylvirana guentheri|Sylvirana guentheri|Sylvirana guentheri	Preprobradykinin-2|Preprobradykinin-1|Preprobradykinin-3	Preprobradykinin-2	https://pubmed.ncbi.nlm.nih.gov/17321638/|https://pubmed.ncbi.nlm.nih.gov/17321638/|https://pubmed.ncbi.nlm.nih.gov/17321638/	NA	NA	NA	NA	NA	NA	NA	31	Ebis_Kinin-like_31	Kinin-like_31	Kinin-like
138_6997_042022_salamander43_Eurycea_bislineata	138	6997_042022_salamander43	Eurycea bislineata	bislineata	unique_AMPs	HOQ01	Y	dbAMP_08451|dbAMP_08452|dbAMP_08453	RVPPGFSPFR	RVPPGFSPFR	556681	Sylvirana guentheri|Sylvirana guentheri|Sylvirana guentheri	Preprobradykinin-2|Preprobradykinin-1|Preprobradykinin-3	Preprobradykinin-2	https://pubmed.ncbi.nlm.nih.gov/17321638/|https://pubmed.ncbi.nlm.nih.gov/17321638/|https://pubmed.ncbi.nlm.nih.gov/17321638/	NA	NA	NA	NA	NA	NA	NA	31	Ebis_Kinin-like_31	Kinin-like_31	Kinin-like
156_6997_042022_salamander44_Eurycea_bislineata	156	6997_042022_salamander44	Eurycea bislineata	bislineata	unique_AMPs	HOQ02	Y	dbAMP_08451|dbAMP_08452|dbAMP_08453	RVPPGFSPFR	RVPPGFSPFR	485487	Sylvirana guentheri|Sylvirana guentheri|Sylvirana guentheri	Preprobradykinin-2|Preprobradykinin-1|Preprobradykinin-3	Preprobradykinin-2	https://pubmed.ncbi.nlm.nih.gov/17321638/|https://pubmed.ncbi.nlm.nih.gov/17321638/|https://pubmed.ncbi.nlm.nih.gov/17321638/	NA	NA	NA	NA	NA	NA	NA	31	Ebis_Kinin-like_31	Kinin-like_31	Kinin-like
175_6997_042022_salamander46_Eurycea_bislineata	175	6997_042022_salamander46	Eurycea bislineata	bislineata	unique_AMPs	HOQ09	N	dbAMP_08451|dbAMP_08452|dbAMP_08453	RVPPGFSPFR	RVPPGFSPFR	481227	Sylvirana guentheri|Sylvirana guentheri|Sylvirana guentheri	Preprobradykinin-2|Preprobradykinin-1|Preprobradykinin-3	Preprobradykinin-2	https://pubmed.ncbi.nlm.nih.gov/17321638/|https://pubmed.ncbi.nlm.nih.gov/17321638/|https://pubmed.ncbi.nlm.nih.gov/17321638/	NA	NA	NA	NA	NA	NA	NA	31	Ebis_Kinin-like_31	Kinin-like_31	Kinin-like
255_6997_042022_salamander67_Eurycea_bislineata	255	6997_042022_salamander67	Eurycea bislineata	bislineata	unique_AMPs	POSH77	Y	dbAMP_08451|dbAMP_08452|dbAMP_08453	RVPPGFSPFR	RVPPGFSPFR	3.28836e+06	Sylvirana guentheri|Sylvirana guentheri|Sylvirana guentheri	Preprobradykinin-2|Preprobradykinin-1|Preprobradykinin-3	Preprobradykinin-2	https://pubmed.ncbi.nlm.nih.gov/17321638/|https://pubmed.ncbi.nlm.nih.gov/17321638/|https://pubmed.ncbi.nlm.nih.gov/17321638/	NA	NA	NA	NA	NA	NA	NA	31	Ebis_Kinin-like_31	Kinin-like_31	Kinin-like
334_6997_042022_salamander77_Eurycea_bislineata	334	6997_042022_salamander77	Eurycea bislineata	bislineata	unique_AMPs	SRBR14	Y	dbAMP_08451|dbAMP_08452|dbAMP_08453	RVPPGFSPFR	RVPPGFSPFR	2.7648e+06	Sylvirana guentheri|Sylvirana guentheri|Sylvirana guentheri	Preprobradykinin-2|Preprobradykinin-1|Preprobradykinin-3	Preprobradykinin-2	https://pubmed.ncbi.nlm.nih.gov/17321638/|https://pubmed.ncbi.nlm.nih.gov/17321638/|https://pubmed.ncbi.nlm.nih.gov/17321638/	NA	NA	NA	NA	NA	NA	NA	31	Ebis_Kinin-like_31	Kinin-like_31	Kinin-like
375_6997_042022_salamander79_Eurycea_bislineata	375	6997_042022_salamander79	Eurycea bislineata	bislineata	unique_AMPs	SRBR17	Y	dbAMP_08451|dbAMP_08452|dbAMP_08453	RVPPGFSPFR	RVPPGFSPFR	3.70955e+06	Sylvirana guentheri|Sylvirana guentheri|Sylvirana guentheri	Preprobradykinin-2|Preprobradykinin-1|Preprobradykinin-3	Preprobradykinin-2	https://pubmed.ncbi.nlm.nih.gov/17321638/|https://pubmed.ncbi.nlm.nih.gov/17321638/|https://pubmed.ncbi.nlm.nih.gov/17321638/	NA	NA	NA	NA	NA	NA	NA	31	Ebis_Kinin-like_31	Kinin-like_31	Kinin-like
415_6997_042022_salamander87_Eurycea_bislineata	415	6997_042022_salamander87	Eurycea bislineata	bislineata	unique_AMPs	TIH05	Y	dbAMP_08451|dbAMP_08452|dbAMP_08453	RVPPGFSPFR	RVPPGFSPFR	3.93798e+06	Sylvirana guentheri|Sylvirana guentheri|Sylvirana guentheri	Preprobradykinin-2|Preprobradykinin-1|Preprobradykinin-3	Preprobradykinin-2	https://pubmed.ncbi.nlm.nih.gov/17321638/|https://pubmed.ncbi.nlm.nih.gov/17321638/|https://pubmed.ncbi.nlm.nih.gov/17321638/	NA	NA	NA	NA	NA	NA	NA	31	Ebis_Kinin-like_31	Kinin-like_31	Kinin-like
306_6997_042022_salamander77_Eurycea_bislineata	306	6997_042022_salamander77	Eurycea bislineata	bislineata	unique_AMPs	SRBR14	Y	DADP_SP_Q0VTU0	EPVPPGFTPFR	EPVPPGFTPFR	2.5656e+06	Phyllomedusa azurea	Probradykinin-1	Probradykinin-1	https://pubmed.ncbi.nlm.nih.gov/17120273/	NA	NA	NA	NA	NA	NA	NA	24	Ebis_Kinin-like_24	Kinin-like_24	Kinin-like
235_6997_042022_salamander67_Eurycea_bislineata	235	6997_042022_salamander67	Eurycea bislineata	bislineata	unique_AMPs	POSH77	Y	DADP_SP_Q0VTU0	PVPPGFTPFR	PVPPGFTPFR	1.27931e+06	Phyllomedusa azurea	Probradykinin-1	Probradykinin-1	https://pubmed.ncbi.nlm.nih.gov/17120273/	NA	NA	NA	NA	NA	NA	NA	24	Ebis_Kinin-like_24	Kinin-like_24	Kinin-like
57_6997_042022_salamander6_Eurycea_bislineata	57	6997_042022_salamander6	Eurycea bislineata	bislineata	unique_AMPs	DMP21	Y	DADP_SP_Q0VTU0|DADP_SP_Q0VTU0|DADP_SP_Q0VTU0|DRAMP_01329	PVPPGFTPFR|PVPPGFTPFR|PVPPGFTPFR|SVPPGFTPFR	PVPPGFTPFR	1.42953e+06	Phyllomedusa azurea|Phyllomedusa azurea|Phyllomedusa azurea|Amolops loloensis	Probradykinin-1|Probradykinin-1|Probradykinin-1|Amolopin-5a	Probradykinin-1	https://pubmed.ncbi.nlm.nih.gov/17120273/|https://pubmed.ncbi.nlm.nih.gov/17120273/|https://pubmed.ncbi.nlm.nih.gov/17120273/|NA	NA	NA	NA	NA	NA	NA	NA	24	Ebis_Kinin-like_24	Kinin-like_24	Kinin-like
58_6997_042022_salamander6_Eurycea_bislineata	58	6997_042022_salamander6	Eurycea bislineata	bislineata	unique_AMPs	DMP21	Y	DADP_SP_Q0VTU0|DRAMP_01329	PVPPGFTPFR|SVPPGFTPFR	PVPPGFTPFR	1.43329e+07	Phyllomedusa azurea|Amolops loloensis	Probradykinin-1|Amolopin-5a	Probradykinin-1	https://pubmed.ncbi.nlm.nih.gov/17120273/|NA	NA	NA	NA	NA	NA	NA	NA	24	Ebis_Kinin-like_24	Kinin-like_24	Kinin-like
236_6997_042022_salamander67_Eurycea_bislineata	236	6997_042022_salamander67	Eurycea bislineata	bislineata	unique_AMPs	POSH77	Y	DADP_SP_Q0VTU0|DRAMP_01329	PVPPGFTPFR|SVPPGFTPFR	PVPPGFTPFR	1.55002e+06	Phyllomedusa azurea|Amolops loloensis	Probradykinin-1|Amolopin-5a	Probradykinin-1	https://pubmed.ncbi.nlm.nih.gov/17120273/|NA	NA	NA	NA	NA	NA	NA	NA	24	Ebis_Kinin-like_24	Kinin-like_24	Kinin-like
315_6997_042022_salamander77_Eurycea_bislineata	315	6997_042022_salamander77	Eurycea bislineata	bislineata	unique_AMPs	SRBR14	Y	DADP_SP_Q0VTU0|DRAMP_01329	PVPPGFTPFR|SVPPGFTPFR	PVPPGFTPFR	6.82751e+06	Phyllomedusa azurea|Amolops loloensis	Probradykinin-1|Amolopin-5a	Probradykinin-1	https://pubmed.ncbi.nlm.nih.gov/17120273/|NA	NA	NA	NA	NA	NA	NA	NA	24	Ebis_Kinin-like_24	Kinin-like_24	Kinin-like
59_6997_042022_salamander6_Eurycea_bislineata	59	6997_042022_salamander6	Eurycea bislineata	bislineata	unique_AMPs	DMP21	Y	dbAMP_08451|dbAMP_08452|dbAMP_08453	RISKRPPGFSPFR	RISKRPPGFSPFR	1.95588e+06	Sylvirana guentheri|Sylvirana guentheri|Sylvirana guentheri	Preprobradykinin-2|Preprobradykinin-1|Preprobradykinin-3	Probradykinin-1	https://pubmed.ncbi.nlm.nih.gov/17321638/|https://pubmed.ncbi.nlm.nih.gov/17321638/|https://pubmed.ncbi.nlm.nih.gov/17321638/	NA	NA	NA	NA	NA	NA	NA	8	Ebis_Kinin-like_8	Kinin-like_8	Kinin-like
300_6997_042022_salamander77_Eurycea_bislineata	300	6997_042022_salamander77	Eurycea bislineata	bislineata	unique_AMPs	SRBR14	Y	DADP_SP_P86093|DRAMP_01168|DADP_SP_P86093|DRAMP_01168	AEAVPPGFTPFR	AEAVPPGFTPFR	1.59709e+06	Hylarana nigrovittata|Rana nigrovittata|Hylarana nigrovittata|Rana nigrovittata	Ranakinin-N|Ranakinin-N|Ranakinin-N|Ranakinin-N	Ranakinin-N	https://pubmed.ncbi.nlm.nih.gov/17994619/|https://pubmed.ncbi.nlm.nih.gov/17994619/|https://pubmed.ncbi.nlm.nih.gov/17994619/|https://pubmed.ncbi.nlm.nih.gov/17994619/	NA	NA	NA	NA	NA	NA	NA	17	Ebis_Kinin-like_17	Kinin-like_17	Kinin-like
384_6997_042022_salamander87_Eurycea_bislineata	384	6997_042022_salamander87	Eurycea bislineata	bislineata	unique_AMPs	TIH05	Y	DADP_SP_P86093|DRAMP_01168	AVPPGFTPFR	AVPPGFTPFR	2.16083e+06	Hylarana nigrovittata|Rana nigrovittata	Ranakinin-N|Ranakinin-N	Ranakinin-N	https://pubmed.ncbi.nlm.nih.gov/17994619/|https://pubmed.ncbi.nlm.nih.gov/17994619/	NA	NA	NA	NA	NA	NA	NA	17	Ebis_Kinin-like_17	Kinin-like_17	Kinin-like
85_6997_042022_salamander6_Eurycea_bislineata	85	6997_042022_salamander6	Eurycea bislineata	bislineata	unique_AMPs	DMP21	Y	DADP_SP_P86093|dbAMP_07066|dbAMP_08451|dbAMP_08452|dbAMP_08453|DRAMP_01168|DRAMP_01329	VPPGFTPFR	VPPGFTPFR	673683	Hylarana nigrovittata|Lithobates pipiens|Sylvirana guentheri|Sylvirana guentheri|Sylvirana guentheri|Rana nigrovittata|Amolops loloensis	Ranakinin-N|Kininogen-1|Preprobradykinin-2|Preprobradykinin-1|Preprobradykinin-3|Ranakinin-N|Amolopin-5a	Ranakinin-N	https://pubmed.ncbi.nlm.nih.gov/17994619/|https://pubmed.ncbi.nlm.nih.gov/18164514/|https://pubmed.ncbi.nlm.nih.gov/17321638/|https://pubmed.ncbi.nlm.nih.gov/17321638/|https://pubmed.ncbi.nlm.nih.gov/17321638/|https://pubmed.ncbi.nlm.nih.gov/17994619/|NA	NA	NA	NA	NA	NA	NA	NA	16	Ebis_Kinin-like_16	Kinin-like_16	Kinin-like
221_6997_042022_salamander66_Eurycea_bislineata	221	6997_042022_salamander66	Eurycea bislineata	bislineata	unique_AMPs	POSH76	Y	DADP_SP_P86093|dbAMP_07066|dbAMP_08451|dbAMP_08452|dbAMP_08453|DRAMP_01168|DRAMP_01329	VPPGFTPFR	VPPGFTPFR	493812	Hylarana nigrovittata|Lithobates pipiens|Sylvirana guentheri|Sylvirana guentheri|Sylvirana guentheri|Rana nigrovittata|Amolops loloensis	Ranakinin-N|Kininogen-1|Preprobradykinin-2|Preprobradykinin-1|Preprobradykinin-3|Ranakinin-N|Amolopin-5a	Ranakinin-N	https://pubmed.ncbi.nlm.nih.gov/17994619/|https://pubmed.ncbi.nlm.nih.gov/18164514/|https://pubmed.ncbi.nlm.nih.gov/17321638/|https://pubmed.ncbi.nlm.nih.gov/17321638/|https://pubmed.ncbi.nlm.nih.gov/17321638/|https://pubmed.ncbi.nlm.nih.gov/17994619/|NA	NA	NA	NA	NA	NA	NA	NA	16	Ebis_Kinin-like_16	Kinin-like_16	Kinin-like
259_6997_042022_salamander67_Eurycea_bislineata	259	6997_042022_salamander67	Eurycea bislineata	bislineata	unique_AMPs	POSH77	Y	DADP_SP_P86093|dbAMP_07066|dbAMP_08451|dbAMP_08452|dbAMP_08453|DRAMP_01168|DRAMP_01329	VPPGFTPFR	VPPGFTPFR	1.64166e+06	Hylarana nigrovittata|Lithobates pipiens|Sylvirana guentheri|Sylvirana guentheri|Sylvirana guentheri|Rana nigrovittata|Amolops loloensis	Ranakinin-N|Kininogen-1|Preprobradykinin-2|Preprobradykinin-1|Preprobradykinin-3|Ranakinin-N|Amolopin-5a	Ranakinin-N	https://pubmed.ncbi.nlm.nih.gov/17994619/|https://pubmed.ncbi.nlm.nih.gov/18164514/|https://pubmed.ncbi.nlm.nih.gov/17321638/|https://pubmed.ncbi.nlm.nih.gov/17321638/|https://pubmed.ncbi.nlm.nih.gov/17321638/|https://pubmed.ncbi.nlm.nih.gov/17994619/|NA	NA	NA	NA	NA	NA	NA	NA	16	Ebis_Kinin-like_16	Kinin-like_16	Kinin-like
338_6997_042022_salamander77_Eurycea_bislineata	338	6997_042022_salamander77	Eurycea bislineata	bislineata	unique_AMPs	SRBR14	Y	DADP_SP_P86093|dbAMP_07066|dbAMP_08451|dbAMP_08452|dbAMP_08453|DRAMP_01168|DRAMP_01329	VPPGFTPFR	VPPGFTPFR	1.06028e+06	Hylarana nigrovittata|Lithobates pipiens|Sylvirana guentheri|Sylvirana guentheri|Sylvirana guentheri|Rana nigrovittata|Amolops loloensis	Ranakinin-N|Kininogen-1|Preprobradykinin-2|Preprobradykinin-1|Preprobradykinin-3|Ranakinin-N|Amolopin-5a	Ranakinin-N	https://pubmed.ncbi.nlm.nih.gov/17994619/|https://pubmed.ncbi.nlm.nih.gov/18164514/|https://pubmed.ncbi.nlm.nih.gov/17321638/|https://pubmed.ncbi.nlm.nih.gov/17321638/|https://pubmed.ncbi.nlm.nih.gov/17321638/|https://pubmed.ncbi.nlm.nih.gov/17994619/|NA	NA	NA	NA	NA	NA	NA	NA	16	Ebis_Kinin-like_16	Kinin-like_16	Kinin-like
420_6997_042022_salamander87_Eurycea_bislineata	420	6997_042022_salamander87	Eurycea bislineata	bislineata	unique_AMPs	TIH05	Y	DADP_SP_P86093|dbAMP_07066|dbAMP_08451|dbAMP_08452|dbAMP_08453|DRAMP_01168|DRAMP_01329	VPPGFTPFR	VPPGFTPFR	4.7907e+06	Hylarana nigrovittata|Lithobates pipiens|Sylvirana guentheri|Sylvirana guentheri|Sylvirana guentheri|Rana nigrovittata|Amolops loloensis	Ranakinin-N|Kininogen-1|Preprobradykinin-2|Preprobradykinin-1|Preprobradykinin-3|Ranakinin-N|Amolopin-5a	Ranakinin-N	https://pubmed.ncbi.nlm.nih.gov/17994619/|https://pubmed.ncbi.nlm.nih.gov/18164514/|https://pubmed.ncbi.nlm.nih.gov/17321638/|https://pubmed.ncbi.nlm.nih.gov/17321638/|https://pubmed.ncbi.nlm.nih.gov/17321638/|https://pubmed.ncbi.nlm.nih.gov/17994619/|NA	NA	NA	NA	NA	NA	NA	NA	16	Ebis_Kinin-like_16	Kinin-like_16	Kinin-like
8_6997_042022_salamander4_Eurycea_bislineata	8	6997_042022_salamander4	Eurycea bislineata	bislineata	unique_AMPs	DMP19	Y	DADP_SP_E2JDQ9	ARPPGFTP	ARPPGFTP	3.09441e+06	Amolops ricketti	Rickettin-WH1	Rickettin-WH1	NA	NA	NA	NA	NA	NA	NA	NA	26	Ebis_Kinin-like_26	Kinin-like_26	Kinin-like
28_6997_042022_salamander5_Eurycea_bislineata	28	6997_042022_salamander5	Eurycea bislineata	bislineata	unique_AMPs	DMP20	Y	DADP_SP_E2JDQ9	ARPPGFTP	ARPPGFTP	1.82916e+06	Amolops ricketti	Rickettin-WH1	Rickettin-WH1	NA	NA	NA	NA	NA	NA	NA	NA	26	Ebis_Kinin-like_26	Kinin-like_26	Kinin-like
48_6997_042022_salamander6_Eurycea_bislineata	48	6997_042022_salamander6	Eurycea bislineata	bislineata	unique_AMPs	DMP21	Y	DADP_SP_E2JDQ9	ARPPGFTP	ARPPGFTP	2.092e+06	Amolops ricketti	Rickettin-WH1	Rickettin-WH1	NA	NA	NA	NA	NA	NA	NA	NA	26	Ebis_Kinin-like_26	Kinin-like_26	Kinin-like
141_6997_042022_salamander44_Eurycea_bislineata	141	6997_042022_salamander44	Eurycea bislineata	bislineata	unique_AMPs	HOQ02	Y	DADP_SP_E2JDQ9	ARPPGFTP	ARPPGFTP	5.15495e+06	Amolops ricketti	Rickettin-WH1	Rickettin-WH1	NA	NA	NA	NA	NA	NA	NA	NA	26	Ebis_Kinin-like_26	Kinin-like_26	Kinin-like
225_6997_042022_salamander67_Eurycea_bislineata	225	6997_042022_salamander67	Eurycea bislineata	bislineata	unique_AMPs	POSH77	Y	DADP_SP_E2JDQ9	ARPPGFTP	ARPPGFTP	4.33042e+06	Amolops ricketti	Rickettin-WH1	Rickettin-WH1	NA	NA	NA	NA	NA	NA	NA	NA	26	Ebis_Kinin-like_26	Kinin-like_26	Kinin-like
381_6997_042022_salamander87_Eurycea_bislineata	381	6997_042022_salamander87	Eurycea bislineata	bislineata	unique_AMPs	TIH05	Y	DADP_SP_E2JDQ9	ARPPGFTP	ARPPGFTP	5.1589e+06	Amolops ricketti	Rickettin-WH1	Rickettin-WH1	NA	NA	NA	NA	NA	NA	NA	NA	26	Ebis_Kinin-like_26	Kinin-like_26	Kinin-like
9_6997_042022_salamander4_Eurycea_bislineata	9	6997_042022_salamander4	Eurycea bislineata	bislineata	unique_AMPs	DMP19	Y	DADP_SP_E2JDQ9	ARPPGFTPFR	ARPPGFTPFR	3.24901e+06	Amolops ricketti	Rickettin-WH1	Rickettin-WH1	NA	NA	NA	NA	NA	NA	NA	NA	26	Ebis_Kinin-like_26	Kinin-like_26	Kinin-like
49_6997_042022_salamander6_Eurycea_bislineata	49	6997_042022_salamander6	Eurycea bislineata	bislineata	unique_AMPs	DMP21	Y	DADP_SP_E2JDQ9	ARPPGFTPFR	ARPPGFTPFR	1.53867e+06	Amolops ricketti	Rickettin-WH1	Rickettin-WH1	NA	NA	NA	NA	NA	NA	NA	NA	26	Ebis_Kinin-like_26	Kinin-like_26	Kinin-like
112_6997_042022_salamander43_Eurycea_bislineata	112	6997_042022_salamander43	Eurycea bislineata	bislineata	unique_AMPs	HOQ01	Y	DADP_SP_E2JDQ9	ARPPGFTPFR	ARPPGFTPFR	2.07681e+07	Amolops ricketti	Rickettin-WH1	Rickettin-WH1	NA	NA	NA	NA	NA	NA	NA	NA	26	Ebis_Kinin-like_26	Kinin-like_26	Kinin-like
158_6997_042022_salamander45_Eurycea_bislineata	158	6997_042022_salamander45	Eurycea bislineata	bislineata	unique_AMPs	HOQ06	Y	DADP_SP_E2JDQ9	ARPPGFTPFR	ARPPGFTPFR	2.19433e+06	Amolops ricketti	Rickettin-WH1	Rickettin-WH1	NA	NA	NA	NA	NA	NA	NA	NA	26	Ebis_Kinin-like_26	Kinin-like_26	Kinin-like
193_6997_042022_salamander66_Eurycea_bislineata	193	6997_042022_salamander66	Eurycea bislineata	bislineata	unique_AMPs	POSH76	Y	DADP_SP_E2JDQ9	ARPPGFTPFR	ARPPGFTPFR	1.30371e+08	Amolops ricketti	Rickettin-WH1	Rickettin-WH1	NA	NA	NA	NA	NA	NA	NA	NA	26	Ebis_Kinin-like_26	Kinin-like_26	Kinin-like
226_6997_042022_salamander67_Eurycea_bislineata	226	6997_042022_salamander67	Eurycea bislineata	bislineata	unique_AMPs	POSH77	Y	DADP_SP_E2JDQ9	ARPPGFTPFR	ARPPGFTPFR	6.98077e+06	Amolops ricketti	Rickettin-WH1	Rickettin-WH1	NA	NA	NA	NA	NA	NA	NA	NA	26	Ebis_Kinin-like_26	Kinin-like_26	Kinin-like
261_6997_042022_salamander69_Eurycea_bislineata	261	6997_042022_salamander69	Eurycea bislineata	bislineata	unique_AMPs	POSH80	Y	DADP_SP_E2JDQ9	ARPPGFTPFR	ARPPGFTPFR	2.64964e+06	Amolops ricketti	Rickettin-WH1	Rickettin-WH1	NA	NA	NA	NA	NA	NA	NA	NA	26	Ebis_Kinin-like_26	Kinin-like_26	Kinin-like
303_6997_042022_salamander77_Eurycea_bislineata	303	6997_042022_salamander77	Eurycea bislineata	bislineata	unique_AMPs	SRBR14	Y	DADP_SP_E2JDQ9	ARPPGFTPFR	ARPPGFTPFR	2.16211e+06	Amolops ricketti	Rickettin-WH1	Rickettin-WH1	NA	NA	NA	NA	NA	NA	NA	NA	26	Ebis_Kinin-like_26	Kinin-like_26	Kinin-like
348_6997_042022_salamander79_Eurycea_bislineata	348	6997_042022_salamander79	Eurycea bislineata	bislineata	unique_AMPs	SRBR17	Y	DADP_SP_E2JDQ9	ARPPGFTPFR	ARPPGFTPFR	1.95128e+06	Amolops ricketti	Rickettin-WH1	Rickettin-WH1	NA	NA	NA	NA	NA	NA	NA	NA	26	Ebis_Kinin-like_26	Kinin-like_26	Kinin-like
382_6997_042022_salamander87_Eurycea_bislineata	382	6997_042022_salamander87	Eurycea bislineata	bislineata	unique_AMPs	TIH05	Y	DADP_SP_E2JDQ9	ARPPGFTPFR	ARPPGFTPFR	2.06564e+08	Amolops ricketti	Rickettin-WH1	Rickettin-WH1	NA	NA	NA	NA	NA	NA	NA	NA	26	Ebis_Kinin-like_26	Kinin-like_26	Kinin-like
336_6997_042022_salamander77_Eurycea_bislineata	336	6997_042022_salamander77	Eurycea bislineata	bislineata	unique_AMPs	SRBR14	Y	DADP_SP_E2JDQ9	VARPPGFTPFR	VARPPGFTPFR	3.83783e+07	Amolops ricketti	Rickettin-WH1	Rickettin-WH1	NA	NA	NA	NA	NA	NA	NA	NA	26	Ebis_Kinin-like_26	Kinin-like_26	Kinin-like
