# Supplementary material for: Novel antimicrobial peptides and peptide-microbiome crosstalk in Appalachian salamander skin
Source: NPJ Biofilms Microbiomes. 2025 Nov 20;11:213. doi: 10.1038/s41522-025-00837-0 (PMC12635268; doi:10.1038/s41522-025-00837-0)
Supplement: Supplementary file 9 — TableS8-DDA-Peptides [file 41522_2025_837_MOESM9_ESM.xlsx]

## Sheet: Table_S4-Qvalue_PepsumDDA_JUC
merge_id	SeqNo	filename	Organism	species_shorthand	database	SampleID	Acetycholine_Injection	Protein.Accession	Base.Sequence	Consensus_sequence	PSMsum	Source_species	Protein_name	Reference	Ampir_prob_AMP	emapper_Description	emapper_Preferred_name	emapper_PFAMs	usearch_target	usearch_q_cov	usearch_perc_id	Rep_seqs	ProteinConsensus	ClusterNo	ClusterSubunit	PeptideCluster	PeptideClass
6997_042022_salamander67_137	137	6997_042022_salamander67	Eurycea bislineata	Ebis_	unique_AMPs	POSH77	Y	dbAMP_06195	ENEAASEEKRGL	ENEAASEEKRGL	334664	Ranoidea aurea	Aurein-5.2	https://pubmed.ncbi.nlm.nih.gov/15721491/	NA	NA	NA	NA	NA	NA	NA	R	Aurein-5.2	7	Ebis_Aurein-like_7	Aurein-like_7	Aurein-like
6997_042022_salamander69_154	154	6997_042022_salamander69	Eurycea bislineata	Ebis_	unique_AMPs	POSH80	Y	dbAMP_06195	ENEAASEEKRGL	ENEAASEEKRGL	322569	Ranoidea aurea	Aurein-5.2	https://pubmed.ncbi.nlm.nih.gov/15721491/	NA	NA	NA	NA	NA	NA	NA		Aurein-5.2	7	Ebis_Aurein-like_7	Aurein-like_7	Aurein-like
6997_042022_salamander44_65	65	6997_042022_salamander44	Eurycea bislineata	Ebis_	unique_AMPs	HOQ02	Y	DADP_SP_C5H0C9|DRAMP_01329|DADP_SP_C5H0C9|DRAMP_01329	ASVPPGFTPFR	ASVPPGFTPFR	39219	Amolops loloensis|Amolops loloensis|Amolops loloensis|Amolops loloensis	Amolopin-5a|Amolopin-5a|Amolopin-5a|Amolopin-5a	NA|NA|NA|NA	NA	NA	NA	NA	NA	NA	NA	R	Amolopin-5a	10	Ebis_Brevinin-like_10	Brevinin-like_10	Brevinin-like
6997_042022_salamander3_1	1	6997_042022_salamander3	Eurycea bislineata	Ebis_	unique_AMPs	DMP18	Y	DADP_SP_C5H0C9|DRAMP_01329|DADP_SP_C5H0C9|DRAMP_01329	ASVPPGFTPF	ASVPPGFTPF	90034.6	Amolops loloensis|Amolops loloensis|Amolops loloensis|Amolops loloensis	Amolopin-5a|Amolopin-5a|Amolopin-5a|Amolopin-5a	NA|NA|NA|NA	NA	NA	NA	NA	NA	NA	NA	R	Amolopin-5a	64	Ebis_Brevinin-like_64	Brevinin-like_64	Brevinin-like
6997_042022_salamander66_114	114	6997_042022_salamander66	Eurycea bislineata	Ebis_	unique_AMPs	POSH76	Y	dbAMP_06921	EVRGIGKFLHSAK	EVRGIGKFLHSAK	3.58396e+06	Xenopus laevis	Magainins preproprotein	https://pubmed.ncbi.nlm.nih.gov/2833514/	NA	NA	NA	NA	NA	NA	NA	R	Cathelicidin	4	Ebis_Cath-like_4	Cath-like_4	Cath-like
6997_042022_salamander6_24	24	6997_042022_salamander6	Eurycea bislineata	Ebis_	Ebis_AMPs_homology	DMP21	Y	sp55_NODE_48272_length_710_cov_10.297710_g33551_i0|tr_TRINITY_DN10214_c0_g1_i1	AIMAAPAAGQAQ	AIMAAPAAGQAQ	1.36186e+07	Eurycea bislineata|Eurycea bislineata	NA	NA	0.003152305|0.003250788	Retinoic acid receptor responder|Retinoic acid receptor responder	RARRES2|RARRES2	Cathelicidins|Cathelicidins	NA|NA	NA|NA	NA|NA	R	Chemerin (Not Cath - mistake in PFAMs)	5	Ebis_Cath-like_5	Cath-like_5	Chemerin
6997_042022_salamander7_39	39	6997_042022_salamander7	Eurycea bislineata	Ebis_	Ebis_AMPs_homology	DMP22	Y	sp55_NODE_48272_length_710_cov_10.297710_g33551_i0|tr_TRINITY_DN10214_c0_g1_i1	AIMAAPAAGQAQ	AIMAAPAAGQAQ	262324	Eurycea bislineata|Eurycea bislineata	NA	NA	0.003152305|0.003250788	Retinoic acid receptor responder|Retinoic acid receptor responder	RARRES2|RARRES2	Cathelicidins|Cathelicidins	NA|NA	NA|NA	NA|NA		Chemerin (Not Cath - mistake in PFAMs)	5	Ebis_Cath-like_5	Cath-like_5	Chemerin
6997_042022_salamander32_53	53	6997_042022_salamander32	Nothopthalmus viridescens	Nvir_	Nvir_homology	GAR06	Y	bp_BINPACKER.3743.1|bp_BINPACKER.3743.4	EESTRGGVAVE	EESTRGGVAVE	216553	Nothopthalmus viridescens|Nothopthalmus viridescens	NA	NA	0.034946833|0.07763192	negative regulation of growth of symbiont on or near host surface|negative regulation of growth of symbiont on or near host surface	CAMP|CAMP	Cathelicidins|Cathelicidins	NA|NA	NA|NA	NA|NA	R	Cathelicidin	9	Nvir_Cath-like_9	Cath-like_9	Cath-like
6997_042022_salamander53_102	102	6997_042022_salamander53	Nothopthalmus viridescens	Nvir_	unique_AMPs	LEEP27	Y	DADP_SP_P84923	KMLGHVAKQFLGSQ	KMLGHVAKQFLGSQ	327203	Phyllomedusa tarsius	Dermaseptin-3	NA	NA	NA	NA	NA	NA	NA	NA	R	Dermaseptin-3	2	Nvir_Dermaseptin-like_2	Dermaseptin-like_2	Dermaseptin-like
6997_042022_salamander66_131	131	6997_042022_salamander66	Eurycea bislineata	Ebis_	unique_AMPs	POSH76	Y	APD_00573:Esculentin-1SEa (frog, amphibians, animals; XXU; 1S=S, UCSS1a)|APD_00604:Esculentin-1SEb (UCLL1; frog, amphibians, animals)|APD_01503:Esculentin-1CPa (frog, amphibians, animals; DXWZ; XXU; 1S=S, UCSS1a)|APD_00573:Esculentin-1SEa (frog, amphibians, animals; XXU; 1S=S, UCSS1a)|APD_00604:Esculentin-1SEb (UCLL1; frog, amphibians, animals)|APD_01503:Esculentin-1CPa (frog, amphibians, animals…	TAGKEAGLEALR	TAGKEAGLEALR	2.60073e+06	Rana sevosa|Rana sevosa|Lithobates capito|Rana sevosa|Rana sevosa|Lithobates capito	Esculentin-1SEa|Esculentin-1SEb|Esculentin-1CPa|Esculentin-1SEa|Esculentin-1SEb|Esculentin-1CPa	https://pubmed.ncbi.nlm.nih.gov/16386333/|https://pubmed.ncbi.nlm.nih.gov/16386333/|https://pubmed.ncbi.nlm.nih.gov/19635516/|https://pubmed.ncbi.nlm.nih.gov/16386333/|https://pubmed.ncbi.nlm.nih.gov/16386333/|https://pubmed.ncbi.nlm.nih.gov/19635516/	NA	NA	NA	NA	NA	NA	NA	R	Esculentin-1SEa	6	Ebis_Esculentin-like_6	Esculentin-like_6	Esculentin-like
6997_042022_salamander44_69	69	6997_042022_salamander44	Eurycea bislineata	Ebis_	unique_AMPs	HOQ02	Y	APD_01253:Brevinin-2PRa (Brevinin 2PRa, frog, amphibians, animals; XXU; 1S=S, UCSS1a)|APD_01254:Brevinin-2PRb (Brevinin 2PRb, frog, amphibians, animals; XXU; 1S=S, UCSS1a)|APD_01256:Brevinin-2PRd (Brevinin 2PRd, frog, amphibians, animals; XXU; 1S=S, UCSS1a)|DRAMP_01876	GGSLLDQAKCKITG	GGSLLDQAKCKITG	45147.5	Rana pirica|Rana pirica|Rana pirica|Rana pirica	Brevinin-2PRa|Brevinin-2PRb|Brevinin-2PRd|Brevinin-2PRb	https://pubmed.ncbi.nlm.nih.gov/15003829/|https://pubmed.ncbi.nlm.nih.gov/15003829/|https://pubmed.ncbi.nlm.nih.gov/15003829/|https://pubmed.ncbi.nlm.nih.gov/15003829/	NA	NA	NA	NA	NA	NA	NA	R	Brevinin-2PR	0	Ebis_Kinin-like_0	Kinin-like_0	Brevinin-like
6997_042022_salamander6_28	28	6997_042022_salamander6	Eurycea bislineata	Ebis_	unique_AMPs	DMP21	Y	DADP_SP_P84824	PPGFSPFRVD	PPGFSPFRVD	7.10179e+06	Ascaphus truei	Bradykinin-like peptide RD-11	https://pubmed.ncbi.nlm.nih.gov/15922344/	NA	NA	NA	NA	NA	NA	NA	R	Bradykinin-like peptdie RD-11	15	Ebis_Kinin-like_15	Kinin-like_15	Kinin-like
6997_042022_salamander3_6	6	6997_042022_salamander3	Eurycea bislineata	Ebis_	unique_AMPs	DMP18	Y	DADP_SP_P84824|dbAMP_07066|dbAMP_07110|dbAMP_07111|dbAMP_07112|dbAMP_08450	RPPGFSPFR	RPPGFSPFR	7.757e+06	Ascaphus truei|Lithobates pipiens|Rana tagoi okiensis|Rana tagoi okiensis|Rana tagoi okiensis|Sylvirana guentheri	Bradykinin-like peptide RD-11|Kininogen-1|Bradykinin-4|Bradykinin-3|Bradykinin-2|Preprobradykinin-4	https://pubmed.ncbi.nlm.nih.gov/15922344/|https://pubmed.ncbi.nlm.nih.gov/18164514/|https://pubmed.ncbi.nlm.nih.gov/20457198/|https://pubmed.ncbi.nlm.nih.gov/20457198/|https://pubmed.ncbi.nlm.nih.gov/20457198/|https://pubmed.ncbi.nlm.nih.gov/17321638/	NA	NA	NA	NA	NA	NA	NA		Bradykinin-like peptide RD-11	17	Ebis_Kinin-like_17	Kinin-like_17	Kinin-like
6997_042022_salamander4_13	13	6997_042022_salamander4	Eurycea bislineata	Ebis_	unique_AMPs	DMP19	Y	DADP_SP_P84824|dbAMP_07066|dbAMP_07066|dbAMP_07066|dbAMP_07110|dbAMP_07110|dbAMP_07110|dbAMP_07111|dbAMP_07111|dbAMP_07112|dbAMP_08450|dbAMP_08450|dbAMP_08450|DADP_SP_P84824|dbAMP_07066|dbAMP_07066|dbAMP_07066|dbAMP_07110|dbAMP_07110|dbAMP_07110|dbAMP_07111|dbAMP_07111|dbAMP_07112|dbAMP_08450|dbAMP_08450|dbAMP_08450|DADP_SP_P84824|dbAMP_07066|dbAMP_07066|dbAMP_07066|dbAMP_07110|dbAMP_07110|dbAMP_…	RPPGFSPFR	RPPGFSPFR	82257.1	Ascaphus truei|Lithobates pipiens|Lithobates pipiens|Lithobates pipiens|Rana tagoi okiensis|Rana tagoi okiensis|Rana tagoi okiensis|Rana tagoi okiensis|Rana tagoi okiensis|Rana tagoi okiensis|Sylvirana guentheri|Sylvirana guentheri|Sylvirana guentheri|Ascaphus truei|Lithobates pipiens|Lithobates pipiens|Lithobates pipiens|Rana tagoi okiensis|Rana tagoi okiensis|Rana tagoi okiensis|Rana tagoi okie…	Bradykinin-like peptide RD-11|Kininogen-1|Kininogen-1|Kininogen-1|Bradykinin-4|Bradykinin-4|Bradykinin-4|Bradykinin-3|Bradykinin-3|Bradykinin-2|Preprobradykinin-4|Preprobradykinin-4|Preprobradykinin-4|Bradykinin-like peptide RD-11|Kininogen-1|Kininogen-1|Kininogen-1|Bradykinin-4|Bradykinin-4|Bradykinin-4|Bradykinin-3|Bradykinin-3|Bradykinin-2|Preprobradykinin-4|Preprobradykinin-4|Preprobradykinin…	https://pubmed.ncbi.nlm.nih.gov/15922344/|https://pubmed.ncbi.nlm.nih.gov/18164514/|https://pubmed.ncbi.nlm.nih.gov/18164514/|https://pubmed.ncbi.nlm.nih.gov/18164514/|https://pubmed.ncbi.nlm.nih.gov/20457198/|https://pubmed.ncbi.nlm.nih.gov/20457198/|https://pubmed.ncbi.nlm.nih.gov/20457198/|https://pubmed.ncbi.nlm.nih.gov/20457198/|https://pubmed.ncbi.nlm.nih.gov/20457198/|https://pubmed.ncbi.n…	NA	NA	NA	NA	NA	NA	NA		Bradykinin-like peptide RD-11	17	Ebis_Kinin-like_17	Kinin-like_17	Kinin-like
6997_042022_salamander4_14	14	6997_042022_salamander4	Eurycea bislineata	Ebis_	unique_AMPs	DMP19	Y	DADP_SP_P84824|dbAMP_07066|dbAMP_07110|dbAMP_07111|dbAMP_07112|dbAMP_08450	RPPGFSPFR	RPPGFSPFR	1.85172e+08	Ascaphus truei|Lithobates pipiens|Rana tagoi okiensis|Rana tagoi okiensis|Rana tagoi okiensis|Sylvirana guentheri	Bradykinin-like peptide RD-11|Kininogen-1|Bradykinin-4|Bradykinin-3|Bradykinin-2|Preprobradykinin-4	https://pubmed.ncbi.nlm.nih.gov/15922344/|https://pubmed.ncbi.nlm.nih.gov/18164514/|https://pubmed.ncbi.nlm.nih.gov/20457198/|https://pubmed.ncbi.nlm.nih.gov/20457198/|https://pubmed.ncbi.nlm.nih.gov/20457198/|https://pubmed.ncbi.nlm.nih.gov/17321638/	NA	NA	NA	NA	NA	NA	NA		Bradykinin-like peptide RD-11	17	Ebis_Kinin-like_17	Kinin-like_17	Kinin-like
6997_042022_salamander5_21	21	6997_042022_salamander5	Eurycea bislineata	Ebis_	unique_AMPs	DMP20	Y	DADP_SP_P84824|dbAMP_07066|dbAMP_07110|dbAMP_07111|dbAMP_07112|dbAMP_08450	RPPGFSPFR	RPPGFSPFR	2.76631e+08	Ascaphus truei|Lithobates pipiens|Rana tagoi okiensis|Rana tagoi okiensis|Rana tagoi okiensis|Sylvirana guentheri	Bradykinin-like peptide RD-11|Kininogen-1|Bradykinin-4|Bradykinin-3|Bradykinin-2|Preprobradykinin-4	https://pubmed.ncbi.nlm.nih.gov/15922344/|https://pubmed.ncbi.nlm.nih.gov/18164514/|https://pubmed.ncbi.nlm.nih.gov/20457198/|https://pubmed.ncbi.nlm.nih.gov/20457198/|https://pubmed.ncbi.nlm.nih.gov/20457198/|https://pubmed.ncbi.nlm.nih.gov/17321638/	NA	NA	NA	NA	NA	NA	NA		Bradykinin-like peptide RD-11	17	Ebis_Kinin-like_17	Kinin-like_17	Kinin-like
6997_042022_salamander6_33	33	6997_042022_salamander6	Eurycea bislineata	Ebis_	unique_AMPs	DMP21	Y	DADP_SP_P84824|dbAMP_07066|dbAMP_07066|dbAMP_07066|dbAMP_07110|dbAMP_07110|dbAMP_07110|dbAMP_07111|dbAMP_07111|dbAMP_07112|dbAMP_08450|dbAMP_08450|dbAMP_08450|DADP_SP_P84824|dbAMP_07066|dbAMP_07066|dbAMP_07066|dbAMP_07110|dbAMP_07110|dbAMP_07110|dbAMP_07111|dbAMP_07111|dbAMP_07112|dbAMP_08450|dbAMP_08450|dbAMP_08450	RPPGFSPFR	RPPGFSPFR	553135	Ascaphus truei|Lithobates pipiens|Lithobates pipiens|Lithobates pipiens|Rana tagoi okiensis|Rana tagoi okiensis|Rana tagoi okiensis|Rana tagoi okiensis|Rana tagoi okiensis|Rana tagoi okiensis|Sylvirana guentheri|Sylvirana guentheri|Sylvirana guentheri|Ascaphus truei|Lithobates pipiens|Lithobates pipiens|Lithobates pipiens|Rana tagoi okiensis|Rana tagoi okiensis|Rana tagoi okiensis|Rana tagoi okie…	Bradykinin-like peptide RD-11|Kininogen-1|Kininogen-1|Kininogen-1|Bradykinin-4|Bradykinin-4|Bradykinin-4|Bradykinin-3|Bradykinin-3|Bradykinin-2|Preprobradykinin-4|Preprobradykinin-4|Preprobradykinin-4|Bradykinin-like peptide RD-11|Kininogen-1|Kininogen-1|Kininogen-1|Bradykinin-4|Bradykinin-4|Bradykinin-4|Bradykinin-3|Bradykinin-3|Bradykinin-2|Preprobradykinin-4|Preprobradykinin-4|Preprobradykinin…	https://pubmed.ncbi.nlm.nih.gov/15922344/|https://pubmed.ncbi.nlm.nih.gov/18164514/|https://pubmed.ncbi.nlm.nih.gov/18164514/|https://pubmed.ncbi.nlm.nih.gov/18164514/|https://pubmed.ncbi.nlm.nih.gov/20457198/|https://pubmed.ncbi.nlm.nih.gov/20457198/|https://pubmed.ncbi.nlm.nih.gov/20457198/|https://pubmed.ncbi.nlm.nih.gov/20457198/|https://pubmed.ncbi.nlm.nih.gov/20457198/|https://pubmed.ncbi.n…	NA	NA	NA	NA	NA	NA	NA		Bradykinin-like peptide RD-11	17	Ebis_Kinin-like_17	Kinin-like_17	Kinin-like
6997_042022_salamander6_34	34	6997_042022_salamander6	Eurycea bislineata	Ebis_	unique_AMPs	DMP21	Y	DADP_SP_P84824|dbAMP_07066|dbAMP_07110|dbAMP_07111|dbAMP_07112|dbAMP_08450	RPPGFSPFR	RPPGFSPFR	1817341275	Ascaphus truei|Lithobates pipiens|Rana tagoi okiensis|Rana tagoi okiensis|Rana tagoi okiensis|Sylvirana guentheri	Bradykinin-like peptide RD-11|Kininogen-1|Bradykinin-4|Bradykinin-3|Bradykinin-2|Preprobradykinin-4	https://pubmed.ncbi.nlm.nih.gov/15922344/|https://pubmed.ncbi.nlm.nih.gov/18164514/|https://pubmed.ncbi.nlm.nih.gov/20457198/|https://pubmed.ncbi.nlm.nih.gov/20457198/|https://pubmed.ncbi.nlm.nih.gov/20457198/|https://pubmed.ncbi.nlm.nih.gov/17321638/	NA	NA	NA	NA	NA	NA	NA		Bradykinin-like peptide RD-11	17	Ebis_Kinin-like_17	Kinin-like_17	Kinin-like
6997_042022_salamander7_47	47	6997_042022_salamander7	Eurycea bislineata	Ebis_	unique_AMPs	DMP22	Y	DADP_SP_P84824|dbAMP_07066|dbAMP_07110|dbAMP_07111|dbAMP_07112|dbAMP_08450	RPPGFSPFR	RPPGFSPFR	562522187	Ascaphus truei|Lithobates pipiens|Rana tagoi okiensis|Rana tagoi okiensis|Rana tagoi okiensis|Sylvirana guentheri	Bradykinin-like peptide RD-11|Kininogen-1|Bradykinin-4|Bradykinin-3|Bradykinin-2|Preprobradykinin-4	https://pubmed.ncbi.nlm.nih.gov/15922344/|https://pubmed.ncbi.nlm.nih.gov/18164514/|https://pubmed.ncbi.nlm.nih.gov/20457198/|https://pubmed.ncbi.nlm.nih.gov/20457198/|https://pubmed.ncbi.nlm.nih.gov/20457198/|https://pubmed.ncbi.nlm.nih.gov/17321638/	NA	NA	NA	NA	NA	NA	NA		Bradykinin-like peptide RD-11	17	Ebis_Kinin-like_17	Kinin-like_17	Kinin-like
6997_042022_salamander7_49	49	6997_042022_salamander7	Eurycea bislineata	Ebis_	unique_AMPs	DMP22	Y	DADP_SP_P84824	RPPGFSPFRV	RPPGFSPFRV	493209	Ascaphus truei	Bradykinin-like peptide RD-11	https://pubmed.ncbi.nlm.nih.gov/15922344/	NA	NA	NA	NA	NA	NA	NA	R	Bradykinin-like peptide RD-11	17	Ebis_Kinin-like_17	Kinin-like_17	Kinin-like
6997_042022_salamander43_60	60	6997_042022_salamander43	Eurycea bislineata	Ebis_	unique_AMPs	HOQ01	Y	DADP_SP_P84824|dbAMP_07066|dbAMP_07110|dbAMP_07111|dbAMP_07112|dbAMP_08450	RPPGFSPFR	RPPGFSPFR	2.77629e+08	Ascaphus truei|Lithobates pipiens|Rana tagoi okiensis|Rana tagoi okiensis|Rana tagoi okiensis|Sylvirana guentheri	Bradykinin-like peptide RD-11|Kininogen-1|Bradykinin-4|Bradykinin-3|Bradykinin-2|Preprobradykinin-4	https://pubmed.ncbi.nlm.nih.gov/15922344/|https://pubmed.ncbi.nlm.nih.gov/18164514/|https://pubmed.ncbi.nlm.nih.gov/20457198/|https://pubmed.ncbi.nlm.nih.gov/20457198/|https://pubmed.ncbi.nlm.nih.gov/20457198/|https://pubmed.ncbi.nlm.nih.gov/17321638/	NA	NA	NA	NA	NA	NA	NA		Bradykinin-like peptide RD-11	17	Ebis_Kinin-like_17	Kinin-like_17	Kinin-like
6997_042022_salamander44_76	76	6997_042022_salamander44	Eurycea bislineata	Ebis_	unique_AMPs	HOQ02	Y	DADP_SP_P84824|dbAMP_07066|dbAMP_07110|dbAMP_07111|dbAMP_07112|dbAMP_08450	RPPGFSPFR	RPPGFSPFR	2.78082e+07	Ascaphus truei|Lithobates pipiens|Rana tagoi okiensis|Rana tagoi okiensis|Rana tagoi okiensis|Sylvirana guentheri	Bradykinin-like peptide RD-11|Kininogen-1|Bradykinin-4|Bradykinin-3|Bradykinin-2|Preprobradykinin-4	https://pubmed.ncbi.nlm.nih.gov/15922344/|https://pubmed.ncbi.nlm.nih.gov/18164514/|https://pubmed.ncbi.nlm.nih.gov/20457198/|https://pubmed.ncbi.nlm.nih.gov/20457198/|https://pubmed.ncbi.nlm.nih.gov/20457198/|https://pubmed.ncbi.nlm.nih.gov/17321638/	NA	NA	NA	NA	NA	NA	NA		Bradykinin-like peptide RD-11	17	Ebis_Kinin-like_17	Kinin-like_17	Kinin-like
6997_042022_salamander45_86	86	6997_042022_salamander45	Eurycea bislineata	Ebis_	unique_AMPs	HOQ06	Y	DADP_SP_P84824|dbAMP_07066|dbAMP_07110|dbAMP_07111|dbAMP_07112|dbAMP_08450	RPPGFSPFR	RPPGFSPFR	7.15804e+07	Ascaphus truei|Lithobates pipiens|Rana tagoi okiensis|Rana tagoi okiensis|Rana tagoi okiensis|Sylvirana guentheri	Bradykinin-like peptide RD-11|Kininogen-1|Bradykinin-4|Bradykinin-3|Bradykinin-2|Preprobradykinin-4	https://pubmed.ncbi.nlm.nih.gov/15922344/|https://pubmed.ncbi.nlm.nih.gov/18164514/|https://pubmed.ncbi.nlm.nih.gov/20457198/|https://pubmed.ncbi.nlm.nih.gov/20457198/|https://pubmed.ncbi.nlm.nih.gov/20457198/|https://pubmed.ncbi.nlm.nih.gov/17321638/	NA	NA	NA	NA	NA	NA	NA		Bradykinin-like peptide RD-11	17	Ebis_Kinin-like_17	Kinin-like_17	Kinin-like
6997_042022_salamander46_91	91	6997_042022_salamander46	Eurycea bislineata	Ebis_	unique_AMPs	HOQ09	N	DADP_SP_P84824|dbAMP_07066|dbAMP_07110|dbAMP_07111|dbAMP_07112|dbAMP_08450	RPPGFSPFR	RPPGFSPFR	3.42143e+06	Ascaphus truei|Lithobates pipiens|Rana tagoi okiensis|Rana tagoi okiensis|Rana tagoi okiensis|Sylvirana guentheri	Bradykinin-like peptide RD-11|Kininogen-1|Bradykinin-4|Bradykinin-3|Bradykinin-2|Preprobradykinin-4	https://pubmed.ncbi.nlm.nih.gov/15922344/|https://pubmed.ncbi.nlm.nih.gov/18164514/|https://pubmed.ncbi.nlm.nih.gov/20457198/|https://pubmed.ncbi.nlm.nih.gov/20457198/|https://pubmed.ncbi.nlm.nih.gov/20457198/|https://pubmed.ncbi.nlm.nih.gov/17321638/	NA	NA	NA	NA	NA	NA	NA		Bradykinin-like peptide RD-11	17	Ebis_Kinin-like_17	Kinin-like_17	Kinin-like
6997_042022_salamander47_99	99	6997_042022_salamander47	Eurycea bislineata	Ebis_	unique_AMPs	HOQ14	N	DADP_SP_P84824|dbAMP_07066|dbAMP_07110|dbAMP_07111|dbAMP_07112|dbAMP_08450	RPPGFSPFR	RPPGFSPFR	4.30145e+07	Ascaphus truei|Lithobates pipiens|Rana tagoi okiensis|Rana tagoi okiensis|Rana tagoi okiensis|Sylvirana guentheri	Bradykinin-like peptide RD-11|Kininogen-1|Bradykinin-4|Bradykinin-3|Bradykinin-2|Preprobradykinin-4	https://pubmed.ncbi.nlm.nih.gov/15922344/|https://pubmed.ncbi.nlm.nih.gov/18164514/|https://pubmed.ncbi.nlm.nih.gov/20457198/|https://pubmed.ncbi.nlm.nih.gov/20457198/|https://pubmed.ncbi.nlm.nih.gov/20457198/|https://pubmed.ncbi.nlm.nih.gov/17321638/	NA	NA	NA	NA	NA	NA	NA		Bradykinin-like peptide RD-11	17	Ebis_Kinin-like_17	Kinin-like_17	Kinin-like
6997_042022_salamander65_109	109	6997_042022_salamander65	Eurycea bislineata	Ebis_	unique_AMPs	POSH74	Y	DADP_SP_P84824|dbAMP_07066|dbAMP_07110|dbAMP_07111|dbAMP_07112|dbAMP_08450	RPPGFSPFR	RPPGFSPFR	3.07366e+06	Ascaphus truei|Lithobates pipiens|Rana tagoi okiensis|Rana tagoi okiensis|Rana tagoi okiensis|Sylvirana guentheri	Bradykinin-like peptide RD-11|Kininogen-1|Bradykinin-4|Bradykinin-3|Bradykinin-2|Preprobradykinin-4	https://pubmed.ncbi.nlm.nih.gov/15922344/|https://pubmed.ncbi.nlm.nih.gov/18164514/|https://pubmed.ncbi.nlm.nih.gov/20457198/|https://pubmed.ncbi.nlm.nih.gov/20457198/|https://pubmed.ncbi.nlm.nih.gov/20457198/|https://pubmed.ncbi.nlm.nih.gov/17321638/	NA	NA	NA	NA	NA	NA	NA		Bradykinin-like peptide RD-11	17	Ebis_Kinin-like_17	Kinin-like_17	Kinin-like
6997_042022_salamander66_120	120	6997_042022_salamander66	Eurycea bislineata	Ebis_	unique_AMPs	POSH76	Y	DADP_SP_P83056|DADP_SP_P84824|dbAMP_07066|dbAMP_07066|dbAMP_07066|dbAMP_07110|dbAMP_07110|dbAMP_07110|dbAMP_07111|dbAMP_07111|dbAMP_07112|dbAMP_08450|dbAMP_08450|dbAMP_08450|DADP_SP_P84824|dbAMP_07066|dbAMP_07066|dbAMP_07066|dbAMP_07110|dbAMP_07110|dbAMP_07110|dbAMP_07111|dbAMP_07111|dbAMP_07112|dbAMP_08450|dbAMP_08450|dbAMP_08450|DADP_SP_P84824|dbAMP_07066|dbAMP_07066|dbAMP_07066|dbAMP_07110|dbA…	RPAGFTPFR|RPPGFSPFR|RPPGFSPFR|RPPGFSPFR|RPPGFSPFR|RPPGFSPFR|RPPGFSPFR|RPPGFSPFR|RPPGFSPFR|RPPGFSPFR|RPPGFSPFR|RPPGFSPFR|RPPGFSPFR|RPPGFSPFR|RPPGFSPFR|RPPGFSPFR|RPPGFSPFR|RPPGFSPFR|RPPGFSPFR|RPPGFSPFR|RPPGFSPFR|RPPGFSPFR|RPPGFSPFR|RPPGFSPFR|RPPGFSPFR|RPPGFSPFR|RPPGFSPFR|RPPGFSPFR|RPPGFSPFR|RPPGFSPFR|RPPGFSPFR|RPPGFSPFR|RPPGFSPFR|RPPGFSPFR|RPPGFSPFR|RPPGFSPFR|RPPGFSPFR|RPPGFSPFR|RPPGFSPFR|RPPGFSPFR	RPPGFSPFR	1.81351e+06	Bombina variegata|Ascaphus truei|Lithobates pipiens|Lithobates pipiens|Lithobates pipiens|Rana tagoi okiensis|Rana tagoi okiensis|Rana tagoi okiensis|Rana tagoi okiensis|Rana tagoi okiensis|Rana tagoi okiensis|Sylvirana guentheri|Sylvirana guentheri|Sylvirana guentheri|Ascaphus truei|Lithobates pipiens|Lithobates pipiens|Lithobates pipiens|Rana tagoi okiensis|Rana tagoi okiensis|Rana tagoi okiens…	Kininogen-1|Bradykinin-like peptide RD-11|Kininogen-1|Kininogen-1|Kininogen-1|Bradykinin-4|Bradykinin-4|Bradykinin-4|Bradykinin-3|Bradykinin-3|Bradykinin-2|Preprobradykinin-4|Preprobradykinin-4|Preprobradykinin-4|Bradykinin-like peptide RD-11|Kininogen-1|Kininogen-1|Kininogen-1|Bradykinin-4|Bradykinin-4|Bradykinin-4|Bradykinin-3|Bradykinin-3|Bradykinin-2|Preprobradykinin-4|Preprobradykinin-4|Prep…	https://pubmed.ncbi.nlm.nih.gov/12230583/|https://pubmed.ncbi.nlm.nih.gov/15922344/|https://pubmed.ncbi.nlm.nih.gov/18164514/|https://pubmed.ncbi.nlm.nih.gov/18164514/|https://pubmed.ncbi.nlm.nih.gov/18164514/|https://pubmed.ncbi.nlm.nih.gov/20457198/|https://pubmed.ncbi.nlm.nih.gov/20457198/|https://pubmed.ncbi.nlm.nih.gov/20457198/|https://pubmed.ncbi.nlm.nih.gov/20457198/|https://pubmed.ncbi.n…	NA	NA	NA	NA	NA	NA	NA		Bradykinin-like peptide RD-11	17	Ebis_Kinin-like_17	Kinin-like_17	Kinin-like
6997_042022_salamander66_125	125	6997_042022_salamander66	Eurycea bislineata	Ebis_	unique_AMPs	POSH76	Y	DADP_SP_P84824|dbAMP_07066|dbAMP_07066|dbAMP_07066|dbAMP_07110|dbAMP_07110|dbAMP_07110|dbAMP_07111|dbAMP_07111|dbAMP_07112|dbAMP_08450|dbAMP_08450|dbAMP_08450|DADP_SP_P84824|dbAMP_07066|dbAMP_07066|dbAMP_07066|dbAMP_07110|dbAMP_07110|dbAMP_07110|dbAMP_07111|dbAMP_07111|dbAMP_07112|dbAMP_08450|dbAMP_08450|dbAMP_08450	RPPGFSPFR	RPPGFSPFR	525792	Ascaphus truei|Lithobates pipiens|Lithobates pipiens|Lithobates pipiens|Rana tagoi okiensis|Rana tagoi okiensis|Rana tagoi okiensis|Rana tagoi okiensis|Rana tagoi okiensis|Rana tagoi okiensis|Sylvirana guentheri|Sylvirana guentheri|Sylvirana guentheri|Ascaphus truei|Lithobates pipiens|Lithobates pipiens|Lithobates pipiens|Rana tagoi okiensis|Rana tagoi okiensis|Rana tagoi okiensis|Rana tagoi okie…	Bradykinin-like peptide RD-11|Kininogen-1|Kininogen-1|Kininogen-1|Bradykinin-4|Bradykinin-4|Bradykinin-4|Bradykinin-3|Bradykinin-3|Bradykinin-2|Preprobradykinin-4|Preprobradykinin-4|Preprobradykinin-4|Bradykinin-like peptide RD-11|Kininogen-1|Kininogen-1|Kininogen-1|Bradykinin-4|Bradykinin-4|Bradykinin-4|Bradykinin-3|Bradykinin-3|Bradykinin-2|Preprobradykinin-4|Preprobradykinin-4|Preprobradykinin…	https://pubmed.ncbi.nlm.nih.gov/15922344/|https://pubmed.ncbi.nlm.nih.gov/18164514/|https://pubmed.ncbi.nlm.nih.gov/18164514/|https://pubmed.ncbi.nlm.nih.gov/18164514/|https://pubmed.ncbi.nlm.nih.gov/20457198/|https://pubmed.ncbi.nlm.nih.gov/20457198/|https://pubmed.ncbi.nlm.nih.gov/20457198/|https://pubmed.ncbi.nlm.nih.gov/20457198/|https://pubmed.ncbi.nlm.nih.gov/20457198/|https://pubmed.ncbi.n…	NA	NA	NA	NA	NA	NA	NA		Bradykinin-like peptide RD-11	17	Ebis_Kinin-like_17	Kinin-like_17	Kinin-like
6997_042022_salamander66_126	126	6997_042022_salamander66	Eurycea bislineata	Ebis_	unique_AMPs	POSH76	Y	DADP_SP_P84824|dbAMP_07066|dbAMP_07066|dbAMP_07066|dbAMP_07110|dbAMP_07110|dbAMP_07110|dbAMP_07111|dbAMP_07111|dbAMP_07112|dbAMP_08450|dbAMP_08450|dbAMP_08450|DADP_SP_P84824|dbAMP_07066|dbAMP_07066|dbAMP_07066|dbAMP_07110|dbAMP_07110|dbAMP_07110|dbAMP_07111|dbAMP_07111|dbAMP_07112|dbAMP_08450|dbAMP_08450|dbAMP_08450|DADP_SP_P84824|dbAMP_07066|dbAMP_07066|dbAMP_07066|dbAMP_07110|dbAMP_07110|dbAMP_…	RPPGFSPFR	RPPGFSPFR	627965	Ascaphus truei|Lithobates pipiens|Lithobates pipiens|Lithobates pipiens|Rana tagoi okiensis|Rana tagoi okiensis|Rana tagoi okiensis|Rana tagoi okiensis|Rana tagoi okiensis|Rana tagoi okiensis|Sylvirana guentheri|Sylvirana guentheri|Sylvirana guentheri|Ascaphus truei|Lithobates pipiens|Lithobates pipiens|Lithobates pipiens|Rana tagoi okiensis|Rana tagoi okiensis|Rana tagoi okiensis|Rana tagoi okie…	Bradykinin-like peptide RD-11|Kininogen-1|Kininogen-1|Kininogen-1|Bradykinin-4|Bradykinin-4|Bradykinin-4|Bradykinin-3|Bradykinin-3|Bradykinin-2|Preprobradykinin-4|Preprobradykinin-4|Preprobradykinin-4|Bradykinin-like peptide RD-11|Kininogen-1|Kininogen-1|Kininogen-1|Bradykinin-4|Bradykinin-4|Bradykinin-4|Bradykinin-3|Bradykinin-3|Bradykinin-2|Preprobradykinin-4|Preprobradykinin-4|Preprobradykinin…	https://pubmed.ncbi.nlm.nih.gov/15922344/|https://pubmed.ncbi.nlm.nih.gov/18164514/|https://pubmed.ncbi.nlm.nih.gov/18164514/|https://pubmed.ncbi.nlm.nih.gov/18164514/|https://pubmed.ncbi.nlm.nih.gov/20457198/|https://pubmed.ncbi.nlm.nih.gov/20457198/|https://pubmed.ncbi.nlm.nih.gov/20457198/|https://pubmed.ncbi.nlm.nih.gov/20457198/|https://pubmed.ncbi.nlm.nih.gov/20457198/|https://pubmed.ncbi.n…	NA	NA	NA	NA	NA	NA	NA		Bradykinin-like peptide RD-11	17	Ebis_Kinin-like_17	Kinin-like_17	Kinin-like
6997_042022_salamander66_127	127	6997_042022_salamander66	Eurycea bislineata	Ebis_	unique_AMPs	POSH76	Y	DADP_SP_P84824|dbAMP_07066|dbAMP_07110|dbAMP_07111|dbAMP_07112|dbAMP_08450	RPPGFSPFR	RPPGFSPFR	8.04347e+08	Ascaphus truei|Lithobates pipiens|Rana tagoi okiensis|Rana tagoi okiensis|Rana tagoi okiensis|Sylvirana guentheri	Bradykinin-like peptide RD-11|Kininogen-1|Bradykinin-4|Bradykinin-3|Bradykinin-2|Preprobradykinin-4	https://pubmed.ncbi.nlm.nih.gov/15922344/|https://pubmed.ncbi.nlm.nih.gov/18164514/|https://pubmed.ncbi.nlm.nih.gov/20457198/|https://pubmed.ncbi.nlm.nih.gov/20457198/|https://pubmed.ncbi.nlm.nih.gov/20457198/|https://pubmed.ncbi.nlm.nih.gov/17321638/	NA	NA	NA	NA	NA	NA	NA		Bradykinin-like peptide RD-11	17	Ebis_Kinin-like_17	Kinin-like_17	Kinin-like
6997_042022_salamander67_147	147	6997_042022_salamander67	Eurycea bislineata	Ebis_	unique_AMPs	POSH77	Y	DADP_SP_P84824|dbAMP_07066|dbAMP_07066|dbAMP_07066|dbAMP_07110|dbAMP_07110|dbAMP_07110|dbAMP_07111|dbAMP_07111|dbAMP_07112|dbAMP_08450|dbAMP_08450|dbAMP_08450|DADP_SP_P84824|dbAMP_07066|dbAMP_07066|dbAMP_07066|dbAMP_07110|dbAMP_07110|dbAMP_07110|dbAMP_07111|dbAMP_07111|dbAMP_07112|dbAMP_08450|dbAMP_08450|dbAMP_08450|DADP_SP_P84824|dbAMP_07066|dbAMP_07066|dbAMP_07066|dbAMP_07110|dbAMP_07110|dbAMP_…	RPPGFSPFR	RPPGFSPFR	169256	Ascaphus truei|Lithobates pipiens|Lithobates pipiens|Lithobates pipiens|Rana tagoi okiensis|Rana tagoi okiensis|Rana tagoi okiensis|Rana tagoi okiensis|Rana tagoi okiensis|Rana tagoi okiensis|Sylvirana guentheri|Sylvirana guentheri|Sylvirana guentheri|Ascaphus truei|Lithobates pipiens|Lithobates pipiens|Lithobates pipiens|Rana tagoi okiensis|Rana tagoi okiensis|Rana tagoi okiensis|Rana tagoi okie…	Bradykinin-like peptide RD-11|Kininogen-1|Kininogen-1|Kininogen-1|Bradykinin-4|Bradykinin-4|Bradykinin-4|Bradykinin-3|Bradykinin-3|Bradykinin-2|Preprobradykinin-4|Preprobradykinin-4|Preprobradykinin-4|Bradykinin-like peptide RD-11|Kininogen-1|Kininogen-1|Kininogen-1|Bradykinin-4|Bradykinin-4|Bradykinin-4|Bradykinin-3|Bradykinin-3|Bradykinin-2|Preprobradykinin-4|Preprobradykinin-4|Preprobradykinin…	https://pubmed.ncbi.nlm.nih.gov/15922344/|https://pubmed.ncbi.nlm.nih.gov/18164514/|https://pubmed.ncbi.nlm.nih.gov/18164514/|https://pubmed.ncbi.nlm.nih.gov/18164514/|https://pubmed.ncbi.nlm.nih.gov/20457198/|https://pubmed.ncbi.nlm.nih.gov/20457198/|https://pubmed.ncbi.nlm.nih.gov/20457198/|https://pubmed.ncbi.nlm.nih.gov/20457198/|https://pubmed.ncbi.nlm.nih.gov/20457198/|https://pubmed.ncbi.n…	NA	NA	NA	NA	NA	NA	NA		Bradykinin-like peptide RD-11	17	Ebis_Kinin-like_17	Kinin-like_17	Kinin-like
6997_042022_salamander67_148	148	6997_042022_salamander67	Eurycea bislineata	Ebis_	unique_AMPs	POSH77	Y	DADP_SP_P84824|dbAMP_07066|dbAMP_07110|dbAMP_07111|dbAMP_07112|dbAMP_08450	RPPGFSPFR	RPPGFSPFR	4.24594e+08	Ascaphus truei|Lithobates pipiens|Rana tagoi okiensis|Rana tagoi okiensis|Rana tagoi okiensis|Sylvirana guentheri	Bradykinin-like peptide RD-11|Kininogen-1|Bradykinin-4|Bradykinin-3|Bradykinin-2|Preprobradykinin-4	https://pubmed.ncbi.nlm.nih.gov/15922344/|https://pubmed.ncbi.nlm.nih.gov/18164514/|https://pubmed.ncbi.nlm.nih.gov/20457198/|https://pubmed.ncbi.nlm.nih.gov/20457198/|https://pubmed.ncbi.nlm.nih.gov/20457198/|https://pubmed.ncbi.nlm.nih.gov/17321638/	NA	NA	NA	NA	NA	NA	NA		Bradykinin-like peptide RD-11	17	Ebis_Kinin-like_17	Kinin-like_17	Kinin-like
6997_042022_salamander69_163	163	6997_042022_salamander69	Eurycea bislineata	Ebis_	unique_AMPs	POSH80	Y	DADP_SP_P84824|dbAMP_07066|dbAMP_07110|dbAMP_07111|dbAMP_07112|dbAMP_08450	RPPGFSPFR	RPPGFSPFR	7.11992e+07	Ascaphus truei|Lithobates pipiens|Rana tagoi okiensis|Rana tagoi okiensis|Rana tagoi okiensis|Sylvirana guentheri	Bradykinin-like peptide RD-11|Kininogen-1|Bradykinin-4|Bradykinin-3|Bradykinin-2|Preprobradykinin-4	https://pubmed.ncbi.nlm.nih.gov/15922344/|https://pubmed.ncbi.nlm.nih.gov/18164514/|https://pubmed.ncbi.nlm.nih.gov/20457198/|https://pubmed.ncbi.nlm.nih.gov/20457198/|https://pubmed.ncbi.nlm.nih.gov/20457198/|https://pubmed.ncbi.nlm.nih.gov/17321638/	NA	NA	NA	NA	NA	NA	NA		Bradykinin-like peptide RD-11	17	Ebis_Kinin-like_17	Kinin-like_17	Kinin-like
6997_042022_salamander77_168	168	6997_042022_salamander77	Eurycea bislineata	Ebis_	unique_AMPs	SRBR14	Y	DADP_SP_P84824|dbAMP_07066|dbAMP_07110|dbAMP_07111|dbAMP_07112|dbAMP_08450	RPPGFSPFR	RPPGFSPFR	3.53572e+07	Ascaphus truei|Lithobates pipiens|Rana tagoi okiensis|Rana tagoi okiensis|Rana tagoi okiensis|Sylvirana guentheri	Bradykinin-like peptide RD-11|Kininogen-1|Bradykinin-4|Bradykinin-3|Bradykinin-2|Preprobradykinin-4	https://pubmed.ncbi.nlm.nih.gov/15922344/|https://pubmed.ncbi.nlm.nih.gov/18164514/|https://pubmed.ncbi.nlm.nih.gov/20457198/|https://pubmed.ncbi.nlm.nih.gov/20457198/|https://pubmed.ncbi.nlm.nih.gov/20457198/|https://pubmed.ncbi.nlm.nih.gov/17321638/	NA	NA	NA	NA	NA	NA	NA		Bradykinin-like peptide RD-11	17	Ebis_Kinin-like_17	Kinin-like_17	Kinin-like
6997_042022_salamander79_172	172	6997_042022_salamander79	Eurycea bislineata	Ebis_	unique_AMPs	SRBR17	Y	DADP_SP_P84824|dbAMP_07066|dbAMP_07066|dbAMP_07066|dbAMP_07110|dbAMP_07110|dbAMP_07110|dbAMP_07111|dbAMP_07111|dbAMP_07112|dbAMP_08450|dbAMP_08450|dbAMP_08450|DADP_SP_P84824|dbAMP_07066|dbAMP_07066|dbAMP_07066|dbAMP_07110|dbAMP_07110|dbAMP_07110|dbAMP_07111|dbAMP_07111|dbAMP_07112|dbAMP_08450|dbAMP_08450|dbAMP_08450|DADP_SP_P84824|dbAMP_07066|dbAMP_07066|dbAMP_07066|dbAMP_07110|dbAMP_07110|dbAMP_…	RPPGFSPFR	RPPGFSPFR	96944.5	Ascaphus truei|Lithobates pipiens|Lithobates pipiens|Lithobates pipiens|Rana tagoi okiensis|Rana tagoi okiensis|Rana tagoi okiensis|Rana tagoi okiensis|Rana tagoi okiensis|Rana tagoi okiensis|Sylvirana guentheri|Sylvirana guentheri|Sylvirana guentheri|Ascaphus truei|Lithobates pipiens|Lithobates pipiens|Lithobates pipiens|Rana tagoi okiensis|Rana tagoi okiensis|Rana tagoi okiensis|Rana tagoi okie…	Bradykinin-like peptide RD-11|Kininogen-1|Kininogen-1|Kininogen-1|Bradykinin-4|Bradykinin-4|Bradykinin-4|Bradykinin-3|Bradykinin-3|Bradykinin-2|Preprobradykinin-4|Preprobradykinin-4|Preprobradykinin-4|Bradykinin-like peptide RD-11|Kininogen-1|Kininogen-1|Kininogen-1|Bradykinin-4|Bradykinin-4|Bradykinin-4|Bradykinin-3|Bradykinin-3|Bradykinin-2|Preprobradykinin-4|Preprobradykinin-4|Preprobradykinin…	https://pubmed.ncbi.nlm.nih.gov/15922344/|https://pubmed.ncbi.nlm.nih.gov/18164514/|https://pubmed.ncbi.nlm.nih.gov/18164514/|https://pubmed.ncbi.nlm.nih.gov/18164514/|https://pubmed.ncbi.nlm.nih.gov/20457198/|https://pubmed.ncbi.nlm.nih.gov/20457198/|https://pubmed.ncbi.nlm.nih.gov/20457198/|https://pubmed.ncbi.nlm.nih.gov/20457198/|https://pubmed.ncbi.nlm.nih.gov/20457198/|https://pubmed.ncbi.n…	NA	NA	NA	NA	NA	NA	NA		Bradykinin-like peptide RD-11	17	Ebis_Kinin-like_17	Kinin-like_17	Kinin-like
6997_042022_salamander79_173	173	6997_042022_salamander79	Eurycea bislineata	Ebis_	unique_AMPs	SRBR17	Y	DADP_SP_P84824|dbAMP_07066|dbAMP_07110|dbAMP_07111|dbAMP_07112|dbAMP_08450	RPPGFSPFR	RPPGFSPFR	8.43139e+07	Ascaphus truei|Lithobates pipiens|Rana tagoi okiensis|Rana tagoi okiensis|Rana tagoi okiensis|Sylvirana guentheri	Bradykinin-like peptide RD-11|Kininogen-1|Bradykinin-4|Bradykinin-3|Bradykinin-2|Preprobradykinin-4	https://pubmed.ncbi.nlm.nih.gov/15922344/|https://pubmed.ncbi.nlm.nih.gov/18164514/|https://pubmed.ncbi.nlm.nih.gov/20457198/|https://pubmed.ncbi.nlm.nih.gov/20457198/|https://pubmed.ncbi.nlm.nih.gov/20457198/|https://pubmed.ncbi.nlm.nih.gov/17321638/	NA	NA	NA	NA	NA	NA	NA		Bradykinin-like peptide RD-11	17	Ebis_Kinin-like_17	Kinin-like_17	Kinin-like
6997_042022_salamander3_7	7	6997_042022_salamander3	Eurycea bislineata	Ebis_	unique_AMPs	DMP18	Y	DADP_SP_P84824|DADP_SP_P86157|dbAMP_07066|dbAMP_07110|dbAMP_07111|dbAMP_07112|dbAMP_08450	RPPGFSPFR|RPPGFTPFR|RPPGFTPFR|RPPGFTPFR|RPPGFTPFR|RPPGFTPFR|RPPGFTPFR	RPPGFTPFR	1.64331e+06	Ascaphus truei|Pelophylax ridibundus|Lithobates pipiens|Rana tagoi okiensis|Rana tagoi okiensis|Rana tagoi okiensis|Sylvirana guentheri	Bradykinin-like peptide RD-11|[Thr6]-bradykinin RA-11|Kininogen-1|Bradykinin-4|Bradykinin-3|Bradykinin-2|Preprobradykinin-4	https://pubmed.ncbi.nlm.nih.gov/15922344/|https://pubmed.ncbi.nlm.nih.gov/18855342/|https://pubmed.ncbi.nlm.nih.gov/18164514/|https://pubmed.ncbi.nlm.nih.gov/20457198/|https://pubmed.ncbi.nlm.nih.gov/20457198/|https://pubmed.ncbi.nlm.nih.gov/20457198/|https://pubmed.ncbi.nlm.nih.gov/17321638/	NA	NA	NA	NA	NA	NA	NA		Bradykinin-like peptide RD-11	18	Ebis_Kinin-like_18	Kinin-like_18	Kinin-like
6997_042022_salamander3_8	8	6997_042022_salamander3	Eurycea bislineata	Ebis_	unique_AMPs	DMP18	Y	DADP_SP_P84824|DADP_SP_P86157|dbAMP_07066|dbAMP_07110|dbAMP_07111|dbAMP_07112|dbAMP_08450|DADP_SP_C5H0C9|DRAMP_01329|DADP_SP_C5H0C9|DRAMP_01329	RPPGFSPFR|RPPGFTPFR|RPPGFTPFR|RPPGFTPFR|RPPGFTPFR|RPPGFTPFR|RPPGFTPFR|ASVPPGFTPFR|ASVPPGFTPFR|ASVPPGFTPFR|ASVPPGFTPFR	RPPGFTPFR	70904	Ascaphus truei|Pelophylax ridibundus|Lithobates pipiens|Rana tagoi okiensis|Rana tagoi okiensis|Rana tagoi okiensis|Sylvirana guentheri|Amolops loloensis|Amolops loloensis|Amolops loloensis|Amolops loloensis	Bradykinin-like peptide RD-11|[Thr6]-bradykinin RA-11|Kininogen-1|Bradykinin-4|Bradykinin-3|Bradykinin-2|Preprobradykinin-4|Amolopin-5a|Amolopin-5a|Amolopin-5a|Amolopin-5a	https://pubmed.ncbi.nlm.nih.gov/15922344/|https://pubmed.ncbi.nlm.nih.gov/18855342/|https://pubmed.ncbi.nlm.nih.gov/18164514/|https://pubmed.ncbi.nlm.nih.gov/20457198/|https://pubmed.ncbi.nlm.nih.gov/20457198/|https://pubmed.ncbi.nlm.nih.gov/20457198/|https://pubmed.ncbi.nlm.nih.gov/17321638/|NA|NA|NA|NA	NA	NA	NA	NA	NA	NA	NA		Bradykinin-like peptide RD-11	18	Ebis_Kinin-like_18	Kinin-like_18	Kinin-like
6997_042022_salamander4_15	15	6997_042022_salamander4	Eurycea bislineata	Ebis_	unique_AMPs	DMP19	Y	DADP_SP_P84824|DADP_SP_P86157|dbAMP_07066|dbAMP_07110|dbAMP_07111|dbAMP_07112|dbAMP_08450	RPPGFSPFR|RPPGFTPFR|RPPGFTPFR|RPPGFTPFR|RPPGFTPFR|RPPGFTPFR|RPPGFTPFR	RPPGFTPFR	1.06973e+07	Ascaphus truei|Pelophylax ridibundus|Lithobates pipiens|Rana tagoi okiensis|Rana tagoi okiensis|Rana tagoi okiensis|Sylvirana guentheri	Bradykinin-like peptide RD-11|[Thr6]-bradykinin RA-11|Kininogen-1|Bradykinin-4|Bradykinin-3|Bradykinin-2|Preprobradykinin-4	https://pubmed.ncbi.nlm.nih.gov/15922344/|https://pubmed.ncbi.nlm.nih.gov/18855342/|https://pubmed.ncbi.nlm.nih.gov/18164514/|https://pubmed.ncbi.nlm.nih.gov/20457198/|https://pubmed.ncbi.nlm.nih.gov/20457198/|https://pubmed.ncbi.nlm.nih.gov/20457198/|https://pubmed.ncbi.nlm.nih.gov/17321638/	NA	NA	NA	NA	NA	NA	NA		Bradykinin-like peptide RD-11	18	Ebis_Kinin-like_18	Kinin-like_18	Kinin-like
6997_042022_salamander4_16	16	6997_042022_salamander4	Eurycea bislineata	Ebis_	unique_AMPs	DMP19	Y	DADP_SP_P86157|dbAMP_07066|dbAMP_07110|dbAMP_07111|dbAMP_07112|dbAMP_08450	RPPGFTPFR	RPPGFTPFR	1.3982e+07	Pelophylax ridibundus|Lithobates pipiens|Rana tagoi okiensis|Rana tagoi okiensis|Rana tagoi okiensis|Sylvirana guentheri	[Thr6]-bradykinin RA-11|Kininogen-1|Bradykinin-4|Bradykinin-3|Bradykinin-2|Preprobradykinin-4	https://pubmed.ncbi.nlm.nih.gov/18855342/|https://pubmed.ncbi.nlm.nih.gov/18164514/|https://pubmed.ncbi.nlm.nih.gov/20457198/|https://pubmed.ncbi.nlm.nih.gov/20457198/|https://pubmed.ncbi.nlm.nih.gov/20457198/|https://pubmed.ncbi.nlm.nih.gov/17321638/	NA	NA	NA	NA	NA	NA	NA		[Thr6]-bradykinin RA-11	18	Ebis_Kinin-like_18	Kinin-like_18	Kinin-like
6997_042022_salamander5_22	22	6997_042022_salamander5	Eurycea bislineata	Ebis_	unique_AMPs	DMP20	Y	DADP_SP_P84824|DADP_SP_P86157|dbAMP_07066|dbAMP_07110|dbAMP_07111|dbAMP_07112|dbAMP_08450	RPPGFSPFR|RPPGFTPFR|RPPGFTPFR|RPPGFTPFR|RPPGFTPFR|RPPGFTPFR|RPPGFTPFR	RPPGFTPFR	1.61822e+07	Ascaphus truei|Pelophylax ridibundus|Lithobates pipiens|Rana tagoi okiensis|Rana tagoi okiensis|Rana tagoi okiensis|Sylvirana guentheri	Bradykinin-like peptide RD-11|[Thr6]-bradykinin RA-11|Kininogen-1|Bradykinin-4|Bradykinin-3|Bradykinin-2|Preprobradykinin-4	https://pubmed.ncbi.nlm.nih.gov/15922344/|https://pubmed.ncbi.nlm.nih.gov/18855342/|https://pubmed.ncbi.nlm.nih.gov/18164514/|https://pubmed.ncbi.nlm.nih.gov/20457198/|https://pubmed.ncbi.nlm.nih.gov/20457198/|https://pubmed.ncbi.nlm.nih.gov/20457198/|https://pubmed.ncbi.nlm.nih.gov/17321638/	NA	NA	NA	NA	NA	NA	NA		Bradykinin-like peptide RD-11	18	Ebis_Kinin-like_18	Kinin-like_18	Kinin-like
6997_042022_salamander5_23	23	6997_042022_salamander5	Eurycea bislineata	Ebis_	unique_AMPs	DMP20	Y	DADP_SP_P86157|dbAMP_07066|dbAMP_07110|dbAMP_07111|dbAMP_07112|dbAMP_08450	RPPGFTPFR	RPPGFTPFR	4.65452e+06	Pelophylax ridibundus|Lithobates pipiens|Rana tagoi okiensis|Rana tagoi okiensis|Rana tagoi okiensis|Sylvirana guentheri	[Thr6]-bradykinin RA-11|Kininogen-1|Bradykinin-4|Bradykinin-3|Bradykinin-2|Preprobradykinin-4	https://pubmed.ncbi.nlm.nih.gov/18855342/|https://pubmed.ncbi.nlm.nih.gov/18164514/|https://pubmed.ncbi.nlm.nih.gov/20457198/|https://pubmed.ncbi.nlm.nih.gov/20457198/|https://pubmed.ncbi.nlm.nih.gov/20457198/|https://pubmed.ncbi.nlm.nih.gov/17321638/	NA	NA	NA	NA	NA	NA	NA		[Thr6]-bradykinin RA-11	18	Ebis_Kinin-like_18	Kinin-like_18	Kinin-like
6997_042022_salamander6_35	35	6997_042022_salamander6	Eurycea bislineata	Ebis_	unique_AMPs	DMP21	Y	DADP_SP_P84824|DADP_SP_P86157|dbAMP_07066|dbAMP_07110|dbAMP_07111|dbAMP_07112|dbAMP_08450	RPPGFSPFR|RPPGFTPFR|RPPGFTPFR|RPPGFTPFR|RPPGFTPFR|RPPGFTPFR|RPPGFTPFR	RPPGFTPFR	5.9518e+07	Ascaphus truei|Pelophylax ridibundus|Lithobates pipiens|Rana tagoi okiensis|Rana tagoi okiensis|Rana tagoi okiensis|Sylvirana guentheri	Bradykinin-like peptide RD-11|[Thr6]-bradykinin RA-11|Kininogen-1|Bradykinin-4|Bradykinin-3|Bradykinin-2|Preprobradykinin-4	https://pubmed.ncbi.nlm.nih.gov/15922344/|https://pubmed.ncbi.nlm.nih.gov/18855342/|https://pubmed.ncbi.nlm.nih.gov/18164514/|https://pubmed.ncbi.nlm.nih.gov/20457198/|https://pubmed.ncbi.nlm.nih.gov/20457198/|https://pubmed.ncbi.nlm.nih.gov/20457198/|https://pubmed.ncbi.nlm.nih.gov/17321638/	NA	NA	NA	NA	NA	NA	NA		Bradykinin-like peptide RD-11	18	Ebis_Kinin-like_18	Kinin-like_18	Kinin-like
6997_042022_salamander6_36	36	6997_042022_salamander6	Eurycea bislineata	Ebis_	unique_AMPs	DMP21	Y	DADP_SP_P86157|dbAMP_07066|dbAMP_07110|dbAMP_07111|dbAMP_07112|dbAMP_08450	RPPGFTPFR	RPPGFTPFR	1.82254e+08	Pelophylax ridibundus|Lithobates pipiens|Rana tagoi okiensis|Rana tagoi okiensis|Rana tagoi okiensis|Sylvirana guentheri	[Thr6]-bradykinin RA-11|Kininogen-1|Bradykinin-4|Bradykinin-3|Bradykinin-2|Preprobradykinin-4	https://pubmed.ncbi.nlm.nih.gov/18855342/|https://pubmed.ncbi.nlm.nih.gov/18164514/|https://pubmed.ncbi.nlm.nih.gov/20457198/|https://pubmed.ncbi.nlm.nih.gov/20457198/|https://pubmed.ncbi.nlm.nih.gov/20457198/|https://pubmed.ncbi.nlm.nih.gov/17321638/	NA	NA	NA	NA	NA	NA	NA		[Thr6]-bradykinin RA-11	18	Ebis_Kinin-like_18	Kinin-like_18	Kinin-like
6997_042022_salamander7_48	48	6997_042022_salamander7	Eurycea bislineata	Ebis_	unique_AMPs	DMP22	Y	DADP_SP_P84824|DADP_SP_P86157|dbAMP_07066|dbAMP_07110|dbAMP_07111|dbAMP_07112|dbAMP_08450	RPPGFSPFR|RPPGFTPFR|RPPGFTPFR|RPPGFTPFR|RPPGFTPFR|RPPGFTPFR|RPPGFTPFR	RPPGFTPFR	4.53816e+07	Ascaphus truei|Pelophylax ridibundus|Lithobates pipiens|Rana tagoi okiensis|Rana tagoi okiensis|Rana tagoi okiensis|Sylvirana guentheri	Bradykinin-like peptide RD-11|[Thr6]-bradykinin RA-11|Kininogen-1|Bradykinin-4|Bradykinin-3|Bradykinin-2|Preprobradykinin-4	https://pubmed.ncbi.nlm.nih.gov/15922344/|https://pubmed.ncbi.nlm.nih.gov/18855342/|https://pubmed.ncbi.nlm.nih.gov/18164514/|https://pubmed.ncbi.nlm.nih.gov/20457198/|https://pubmed.ncbi.nlm.nih.gov/20457198/|https://pubmed.ncbi.nlm.nih.gov/20457198/|https://pubmed.ncbi.nlm.nih.gov/17321638/	NA	NA	NA	NA	NA	NA	NA		Bradykinin-like peptide RD-11	18	Ebis_Kinin-like_18	Kinin-like_18	Kinin-like
6997_042022_salamander7_50	50	6997_042022_salamander7	Eurycea bislineata	Ebis_	unique_AMPs	DMP22	Y	DADP_SP_P86157|dbAMP_07066|dbAMP_07110|dbAMP_07111|dbAMP_07112|dbAMP_08450	RPPGFTPFR	RPPGFTPFR	1.56604e+07	Pelophylax ridibundus|Lithobates pipiens|Rana tagoi okiensis|Rana tagoi okiensis|Rana tagoi okiensis|Sylvirana guentheri	[Thr6]-bradykinin RA-11|Kininogen-1|Bradykinin-4|Bradykinin-3|Bradykinin-2|Preprobradykinin-4	https://pubmed.ncbi.nlm.nih.gov/18855342/|https://pubmed.ncbi.nlm.nih.gov/18164514/|https://pubmed.ncbi.nlm.nih.gov/20457198/|https://pubmed.ncbi.nlm.nih.gov/20457198/|https://pubmed.ncbi.nlm.nih.gov/20457198/|https://pubmed.ncbi.nlm.nih.gov/17321638/	NA	NA	NA	NA	NA	NA	NA		[Thr6]-bradykinin RA-11	18	Ebis_Kinin-like_18	Kinin-like_18	Kinin-like
6997_042022_salamander43_61	61	6997_042022_salamander43	Eurycea bislineata	Ebis_	unique_AMPs	HOQ01	Y	DADP_SP_P84824|DADP_SP_P86157|dbAMP_07066|dbAMP_07110|dbAMP_07111|dbAMP_07112|dbAMP_08450	RPPGFSPFR|RPPGFTPFR|RPPGFTPFR|RPPGFTPFR|RPPGFTPFR|RPPGFTPFR|RPPGFTPFR	RPPGFTPFR	7.40246e+07	Ascaphus truei|Pelophylax ridibundus|Lithobates pipiens|Rana tagoi okiensis|Rana tagoi okiensis|Rana tagoi okiensis|Sylvirana guentheri	Bradykinin-like peptide RD-11|[Thr6]-bradykinin RA-11|Kininogen-1|Bradykinin-4|Bradykinin-3|Bradykinin-2|Preprobradykinin-4	https://pubmed.ncbi.nlm.nih.gov/15922344/|https://pubmed.ncbi.nlm.nih.gov/18855342/|https://pubmed.ncbi.nlm.nih.gov/18164514/|https://pubmed.ncbi.nlm.nih.gov/20457198/|https://pubmed.ncbi.nlm.nih.gov/20457198/|https://pubmed.ncbi.nlm.nih.gov/20457198/|https://pubmed.ncbi.nlm.nih.gov/17321638/	NA	NA	NA	NA	NA	NA	NA		Bradykinin-like peptide RD-11	18	Ebis_Kinin-like_18	Kinin-like_18	Kinin-like
6997_042022_salamander43_62	62	6997_042022_salamander43	Eurycea bislineata	Ebis_	unique_AMPs	HOQ01	Y	DADP_SP_P86157|dbAMP_07066|dbAMP_07110|dbAMP_07111|dbAMP_07112|dbAMP_08450	RPPGFTPFR	RPPGFTPFR	1.31435e+07	Pelophylax ridibundus|Lithobates pipiens|Rana tagoi okiensis|Rana tagoi okiensis|Rana tagoi okiensis|Sylvirana guentheri	[Thr6]-bradykinin RA-11|Kininogen-1|Bradykinin-4|Bradykinin-3|Bradykinin-2|Preprobradykinin-4	https://pubmed.ncbi.nlm.nih.gov/18855342/|https://pubmed.ncbi.nlm.nih.gov/18164514/|https://pubmed.ncbi.nlm.nih.gov/20457198/|https://pubmed.ncbi.nlm.nih.gov/20457198/|https://pubmed.ncbi.nlm.nih.gov/20457198/|https://pubmed.ncbi.nlm.nih.gov/17321638/	NA	NA	NA	NA	NA	NA	NA		[Thr6]-bradykinin RA-11	18	Ebis_Kinin-like_18	Kinin-like_18	Kinin-like
6997_042022_salamander43_63	63	6997_042022_salamander43	Eurycea bislineata	Ebis_	unique_AMPs	HOQ01	Y	DADP_SP_P86157|dbAMP_07066|dbAMP_07110|dbAMP_07111|dbAMP_07112|dbAMP_08450|DADP_SP_P86157	RPPGFTPFRI	RPPGFTPFRI	2.59193e+06	Pelophylax ridibundus|Lithobates pipiens|Rana tagoi okiensis|Rana tagoi okiensis|Rana tagoi okiensis|Sylvirana guentheri|Pelophylax ridibundus	[Thr6]-bradykinin RA-11|Kininogen-1|Bradykinin-4|Bradykinin-3|Bradykinin-2|Preprobradykinin-4|[Thr6]-bradykinin RA-11	https://pubmed.ncbi.nlm.nih.gov/18855342/|https://pubmed.ncbi.nlm.nih.gov/18164514/|https://pubmed.ncbi.nlm.nih.gov/20457198/|https://pubmed.ncbi.nlm.nih.gov/20457198/|https://pubmed.ncbi.nlm.nih.gov/20457198/|https://pubmed.ncbi.nlm.nih.gov/17321638/|https://pubmed.ncbi.nlm.nih.gov/18855342/	NA	NA	NA	NA	NA	NA	NA	R	[Thr6]-bradykinin RA-11	18	Ebis_Kinin-like_18	Kinin-like_18	Kinin-like
6997_042022_salamander44_77	77	6997_042022_salamander44	Eurycea bislineata	Ebis_	unique_AMPs	HOQ02	Y	DADP_SP_P84824|DADP_SP_P86157|dbAMP_07066|dbAMP_07110|dbAMP_07111|dbAMP_07112|dbAMP_08450	RPPGFSPFR|RPPGFTPFR|RPPGFTPFR|RPPGFTPFR|RPPGFTPFR|RPPGFTPFR|RPPGFTPFR	RPPGFTPFR	404049	Ascaphus truei|Pelophylax ridibundus|Lithobates pipiens|Rana tagoi okiensis|Rana tagoi okiensis|Rana tagoi okiensis|Sylvirana guentheri	Bradykinin-like peptide RD-11|[Thr6]-bradykinin RA-11|Kininogen-1|Bradykinin-4|Bradykinin-3|Bradykinin-2|Preprobradykinin-4	https://pubmed.ncbi.nlm.nih.gov/15922344/|https://pubmed.ncbi.nlm.nih.gov/18855342/|https://pubmed.ncbi.nlm.nih.gov/18164514/|https://pubmed.ncbi.nlm.nih.gov/20457198/|https://pubmed.ncbi.nlm.nih.gov/20457198/|https://pubmed.ncbi.nlm.nih.gov/20457198/|https://pubmed.ncbi.nlm.nih.gov/17321638/	NA	NA	NA	NA	NA	NA	NA		Bradykinin-like peptide RD-11	18	Ebis_Kinin-like_18	Kinin-like_18	Kinin-like
6997_042022_salamander44_78	78	6997_042022_salamander44	Eurycea bislineata	Ebis_	unique_AMPs	HOQ02	Y	DADP_SP_P84824|DADP_SP_P86157|dbAMP_07066|dbAMP_07110|dbAMP_07111|dbAMP_07112|dbAMP_08450|DADP_SP_C5H0C9|DRAMP_01329|DADP_SP_C5H0C9|DRAMP_01329	RPPGFSPFR|RPPGFTPFR|RPPGFTPFR|RPPGFTPFR|RPPGFTPFR|RPPGFTPFR|RPPGFTPFR|ASVPPGFTPFR|ASVPPGFTPFR|ASVPPGFTPFR|ASVPPGFTPFR	RPPGFTPFR	60971.9	Ascaphus truei|Pelophylax ridibundus|Lithobates pipiens|Rana tagoi okiensis|Rana tagoi okiensis|Rana tagoi okiensis|Sylvirana guentheri|Amolops loloensis|Amolops loloensis|Amolops loloensis|Amolops loloensis	Bradykinin-like peptide RD-11|[Thr6]-bradykinin RA-11|Kininogen-1|Bradykinin-4|Bradykinin-3|Bradykinin-2|Preprobradykinin-4|Amolopin-5a|Amolopin-5a|Amolopin-5a|Amolopin-5a	https://pubmed.ncbi.nlm.nih.gov/15922344/|https://pubmed.ncbi.nlm.nih.gov/18855342/|https://pubmed.ncbi.nlm.nih.gov/18164514/|https://pubmed.ncbi.nlm.nih.gov/20457198/|https://pubmed.ncbi.nlm.nih.gov/20457198/|https://pubmed.ncbi.nlm.nih.gov/20457198/|https://pubmed.ncbi.nlm.nih.gov/17321638/|NA|NA|NA|NA	NA	NA	NA	NA	NA	NA	NA		Bradykinin-like peptide RD-11	18	Ebis_Kinin-like_18	Kinin-like_18	Kinin-like
6997_042022_salamander44_79	79	6997_042022_salamander44	Eurycea bislineata	Ebis_	unique_AMPs	HOQ02	Y	DADP_SP_P86157|dbAMP_07066|dbAMP_07110|dbAMP_07111|dbAMP_07112|dbAMP_08450	RPPGFTPFR	RPPGFTPFR	4.00254e+06	Pelophylax ridibundus|Lithobates pipiens|Rana tagoi okiensis|Rana tagoi okiensis|Rana tagoi okiensis|Sylvirana guentheri	[Thr6]-bradykinin RA-11|Kininogen-1|Bradykinin-4|Bradykinin-3|Bradykinin-2|Preprobradykinin-4	https://pubmed.ncbi.nlm.nih.gov/18855342/|https://pubmed.ncbi.nlm.nih.gov/18164514/|https://pubmed.ncbi.nlm.nih.gov/20457198/|https://pubmed.ncbi.nlm.nih.gov/20457198/|https://pubmed.ncbi.nlm.nih.gov/20457198/|https://pubmed.ncbi.nlm.nih.gov/17321638/	NA	NA	NA	NA	NA	NA	NA		[Thr6]-bradykinin RA-11	18	Ebis_Kinin-like_18	Kinin-like_18	Kinin-like
6997_042022_salamander45_87	87	6997_042022_salamander45	Eurycea bislineata	Ebis_	unique_AMPs	HOQ06	Y	DADP_SP_P84824|DADP_SP_P86157|dbAMP_07066|dbAMP_07110|dbAMP_07111|dbAMP_07112|dbAMP_08450	RPPGFSPFR|RPPGFTPFR|RPPGFTPFR|RPPGFTPFR|RPPGFTPFR|RPPGFTPFR|RPPGFTPFR	RPPGFTPFR	8.92295e+06	Ascaphus truei|Pelophylax ridibundus|Lithobates pipiens|Rana tagoi okiensis|Rana tagoi okiensis|Rana tagoi okiensis|Sylvirana guentheri	Bradykinin-like peptide RD-11|[Thr6]-bradykinin RA-11|Kininogen-1|Bradykinin-4|Bradykinin-3|Bradykinin-2|Preprobradykinin-4	https://pubmed.ncbi.nlm.nih.gov/15922344/|https://pubmed.ncbi.nlm.nih.gov/18855342/|https://pubmed.ncbi.nlm.nih.gov/18164514/|https://pubmed.ncbi.nlm.nih.gov/20457198/|https://pubmed.ncbi.nlm.nih.gov/20457198/|https://pubmed.ncbi.nlm.nih.gov/20457198/|https://pubmed.ncbi.nlm.nih.gov/17321638/	NA	NA	NA	NA	NA	NA	NA		Bradykinin-like peptide RD-11	18	Ebis_Kinin-like_18	Kinin-like_18	Kinin-like
6997_042022_salamander45_88	88	6997_042022_salamander45	Eurycea bislineata	Ebis_	unique_AMPs	HOQ06	Y	DADP_SP_P86157|dbAMP_07066|dbAMP_07110|dbAMP_07111|dbAMP_07112|dbAMP_08450	RPPGFTPFR	RPPGFTPFR	491206	Pelophylax ridibundus|Lithobates pipiens|Rana tagoi okiensis|Rana tagoi okiensis|Rana tagoi okiensis|Sylvirana guentheri	[Thr6]-bradykinin RA-11|Kininogen-1|Bradykinin-4|Bradykinin-3|Bradykinin-2|Preprobradykinin-4	https://pubmed.ncbi.nlm.nih.gov/18855342/|https://pubmed.ncbi.nlm.nih.gov/18164514/|https://pubmed.ncbi.nlm.nih.gov/20457198/|https://pubmed.ncbi.nlm.nih.gov/20457198/|https://pubmed.ncbi.nlm.nih.gov/20457198/|https://pubmed.ncbi.nlm.nih.gov/17321638/	NA	NA	NA	NA	NA	NA	NA		[Thr6]-bradykinin RA-11	18	Ebis_Kinin-like_18	Kinin-like_18	Kinin-like
6997_042022_salamander46_92	92	6997_042022_salamander46	Eurycea bislineata	Ebis_	unique_AMPs	HOQ09	N	DADP_SP_P86157|dbAMP_07066|dbAMP_07110|dbAMP_07111|dbAMP_07112|dbAMP_08450	RPPGFTPFR	RPPGFTPFR	659215	Pelophylax ridibundus|Lithobates pipiens|Rana tagoi okiensis|Rana tagoi okiensis|Rana tagoi okiensis|Sylvirana guentheri	[Thr6]-bradykinin RA-11|Kininogen-1|Bradykinin-4|Bradykinin-3|Bradykinin-2|Preprobradykinin-4	https://pubmed.ncbi.nlm.nih.gov/18855342/|https://pubmed.ncbi.nlm.nih.gov/18164514/|https://pubmed.ncbi.nlm.nih.gov/20457198/|https://pubmed.ncbi.nlm.nih.gov/20457198/|https://pubmed.ncbi.nlm.nih.gov/20457198/|https://pubmed.ncbi.nlm.nih.gov/17321638/	NA	NA	NA	NA	NA	NA	NA		[Thr6]-bradykinin RA-11	18	Ebis_Kinin-like_18	Kinin-like_18	Kinin-like
6997_042022_salamander47_100	100	6997_042022_salamander47	Eurycea bislineata	Ebis_	unique_AMPs	HOQ14	N	DADP_SP_P84824|DADP_SP_P86157|dbAMP_07066|dbAMP_07110|dbAMP_07111|dbAMP_07112|dbAMP_08450	RPPGFSPFR|RPPGFTPFR|RPPGFTPFR|RPPGFTPFR|RPPGFTPFR|RPPGFTPFR|RPPGFTPFR	RPPGFTPFR	2.83124e+06	Ascaphus truei|Pelophylax ridibundus|Lithobates pipiens|Rana tagoi okiensis|Rana tagoi okiensis|Rana tagoi okiensis|Sylvirana guentheri	Bradykinin-like peptide RD-11|[Thr6]-bradykinin RA-11|Kininogen-1|Bradykinin-4|Bradykinin-3|Bradykinin-2|Preprobradykinin-4	https://pubmed.ncbi.nlm.nih.gov/15922344/|https://pubmed.ncbi.nlm.nih.gov/18855342/|https://pubmed.ncbi.nlm.nih.gov/18164514/|https://pubmed.ncbi.nlm.nih.gov/20457198/|https://pubmed.ncbi.nlm.nih.gov/20457198/|https://pubmed.ncbi.nlm.nih.gov/20457198/|https://pubmed.ncbi.nlm.nih.gov/17321638/	NA	NA	NA	NA	NA	NA	NA		[Thr6]-bradykinin RA-11	18	Ebis_Kinin-like_18	Kinin-like_18	Kinin-like
6997_042022_salamander47_101	101	6997_042022_salamander47	Eurycea bislineata	Ebis_	unique_AMPs	HOQ14	N	DADP_SP_P86157|dbAMP_07066|dbAMP_07110|dbAMP_07111|dbAMP_07112|dbAMP_08450	RPPGFTPFR	RPPGFTPFR	3.03373e+06	Pelophylax ridibundus|Lithobates pipiens|Rana tagoi okiensis|Rana tagoi okiensis|Rana tagoi okiensis|Sylvirana guentheri	[Thr6]-bradykinin RA-11|Kininogen-1|Bradykinin-4|Bradykinin-3|Bradykinin-2|Preprobradykinin-4	https://pubmed.ncbi.nlm.nih.gov/18855342/|https://pubmed.ncbi.nlm.nih.gov/18164514/|https://pubmed.ncbi.nlm.nih.gov/20457198/|https://pubmed.ncbi.nlm.nih.gov/20457198/|https://pubmed.ncbi.nlm.nih.gov/20457198/|https://pubmed.ncbi.nlm.nih.gov/17321638/	NA	NA	NA	NA	NA	NA	NA		[Thr6]-bradykinin RA-11	18	Ebis_Kinin-like_18	Kinin-like_18	Kinin-like
6997_042022_salamander66_128	128	6997_042022_salamander66	Eurycea bislineata	Ebis_	unique_AMPs	POSH76	Y	DADP_SP_P84824|DADP_SP_P86157|dbAMP_07066|dbAMP_07110|dbAMP_07111|dbAMP_07112|dbAMP_08450	RPPGFSPFR|RPPGFTPFR|RPPGFTPFR|RPPGFTPFR|RPPGFTPFR|RPPGFTPFR|RPPGFTPFR	RPPGFTPFR	2.63117e+08	Ascaphus truei|Pelophylax ridibundus|Lithobates pipiens|Rana tagoi okiensis|Rana tagoi okiensis|Rana tagoi okiensis|Sylvirana guentheri	Bradykinin-like peptide RD-11|[Thr6]-bradykinin RA-11|Kininogen-1|Bradykinin-4|Bradykinin-3|Bradykinin-2|Preprobradykinin-4	https://pubmed.ncbi.nlm.nih.gov/15922344/|https://pubmed.ncbi.nlm.nih.gov/18855342/|https://pubmed.ncbi.nlm.nih.gov/18164514/|https://pubmed.ncbi.nlm.nih.gov/20457198/|https://pubmed.ncbi.nlm.nih.gov/20457198/|https://pubmed.ncbi.nlm.nih.gov/20457198/|https://pubmed.ncbi.nlm.nih.gov/17321638/	NA	NA	NA	NA	NA	NA	NA		Bradykinin-like peptide RD-11	18	Ebis_Kinin-like_18	Kinin-like_18	Kinin-like
6997_042022_salamander66_129	129	6997_042022_salamander66	Eurycea bislineata	Ebis_	unique_AMPs	POSH76	Y	DADP_SP_P86157|dbAMP_07066|dbAMP_07110|dbAMP_07111|dbAMP_07112|dbAMP_08450	RPPGFTPFR	RPPGFTPFR	4.20968e+07	Pelophylax ridibundus|Lithobates pipiens|Rana tagoi okiensis|Rana tagoi okiensis|Rana tagoi okiensis|Sylvirana guentheri	[Thr6]-bradykinin RA-11|Kininogen-1|Bradykinin-4|Bradykinin-3|Bradykinin-2|Preprobradykinin-4	https://pubmed.ncbi.nlm.nih.gov/18855342/|https://pubmed.ncbi.nlm.nih.gov/18164514/|https://pubmed.ncbi.nlm.nih.gov/20457198/|https://pubmed.ncbi.nlm.nih.gov/20457198/|https://pubmed.ncbi.nlm.nih.gov/20457198/|https://pubmed.ncbi.nlm.nih.gov/17321638/	NA	NA	NA	NA	NA	NA	NA		[Thr6]-bradykinin RA-11	18	Ebis_Kinin-like_18	Kinin-like_18	Kinin-like
6997_042022_salamander66_130	130	6997_042022_salamander66	Eurycea bislineata	Ebis_	unique_AMPs	POSH76	Y	DADP_SP_P86157|dbAMP_07066|dbAMP_07110|dbAMP_07111|dbAMP_07112|dbAMP_08450|DADP_SP_P86157|dbAMP_07066|dbAMP_07110|dbAMP_07111|dbAMP_07112|dbAMP_08450|DADP_SP_P86157|dbAMP_07066|dbAMP_07110|dbAMP_07111|dbAMP_07112|dbAMP_08450	RPPGFTPFR	RPPGFTPFR	2.51853e+06	Pelophylax ridibundus|Lithobates pipiens|Rana tagoi okiensis|Rana tagoi okiensis|Rana tagoi okiensis|Sylvirana guentheri|Pelophylax ridibundus|Lithobates pipiens|Rana tagoi okiensis|Rana tagoi okiensis|Rana tagoi okiensis|Sylvirana guentheri|Pelophylax ridibundus|Lithobates pipiens|Rana tagoi okiensis|Rana tagoi okiensis|Rana tagoi okiensis|Sylvirana guentheri	[Thr6]-bradykinin RA-11|Kininogen-1|Bradykinin-4|Bradykinin-3|Bradykinin-2|Preprobradykinin-4|[Thr6]-bradykinin RA-11|Kininogen-1|Bradykinin-4|Bradykinin-3|Bradykinin-2|Preprobradykinin-4|[Thr6]-bradykinin RA-11|Kininogen-1|Bradykinin-4|Bradykinin-3|Bradykinin-2|Preprobradykinin-4	https://pubmed.ncbi.nlm.nih.gov/18855342/|https://pubmed.ncbi.nlm.nih.gov/18164514/|https://pubmed.ncbi.nlm.nih.gov/20457198/|https://pubmed.ncbi.nlm.nih.gov/20457198/|https://pubmed.ncbi.nlm.nih.gov/20457198/|https://pubmed.ncbi.nlm.nih.gov/17321638/|https://pubmed.ncbi.nlm.nih.gov/18855342/|https://pubmed.ncbi.nlm.nih.gov/18164514/|https://pubmed.ncbi.nlm.nih.gov/20457198/|https://pubmed.ncbi.n…	NA	NA	NA	NA	NA	NA	NA		[Thr6]-bradykinin RA-11	18	Ebis_Kinin-like_18	Kinin-like_18	Kinin-like
6997_042022_salamander67_149	149	6997_042022_salamander67	Eurycea bislineata	Ebis_	unique_AMPs	POSH77	Y	DADP_SP_P84824|DADP_SP_P86157|dbAMP_07066|dbAMP_07110|dbAMP_07111|dbAMP_07112|dbAMP_08450	RPPGFSPFR|RPPGFTPFR|RPPGFTPFR|RPPGFTPFR|RPPGFTPFR|RPPGFTPFR|RPPGFTPFR	RPPGFTPFR	150880469	Ascaphus truei|Pelophylax ridibundus|Lithobates pipiens|Rana tagoi okiensis|Rana tagoi okiensis|Rana tagoi okiensis|Sylvirana guentheri	Bradykinin-like peptide RD-11|[Thr6]-bradykinin RA-11|Kininogen-1|Bradykinin-4|Bradykinin-3|Bradykinin-2|Preprobradykinin-4	https://pubmed.ncbi.nlm.nih.gov/15922344/|https://pubmed.ncbi.nlm.nih.gov/18855342/|https://pubmed.ncbi.nlm.nih.gov/18164514/|https://pubmed.ncbi.nlm.nih.gov/20457198/|https://pubmed.ncbi.nlm.nih.gov/20457198/|https://pubmed.ncbi.nlm.nih.gov/20457198/|https://pubmed.ncbi.nlm.nih.gov/17321638/	NA	NA	NA	NA	NA	NA	NA		Bradykinin-like peptide RD-11	18	Ebis_Kinin-like_18	Kinin-like_18	Kinin-like
6997_042022_salamander67_150	150	6997_042022_salamander67	Eurycea bislineata	Ebis_	unique_AMPs	POSH77	Y	DADP_SP_P86157|dbAMP_07066|dbAMP_07110|dbAMP_07111|dbAMP_07112|dbAMP_08450	RPPGFTPFR	RPPGFTPFR	2.04471e+07	Pelophylax ridibundus|Lithobates pipiens|Rana tagoi okiensis|Rana tagoi okiensis|Rana tagoi okiensis|Sylvirana guentheri	[Thr6]-bradykinin RA-11|Kininogen-1|Bradykinin-4|Bradykinin-3|Bradykinin-2|Preprobradykinin-4	https://pubmed.ncbi.nlm.nih.gov/18855342/|https://pubmed.ncbi.nlm.nih.gov/18164514/|https://pubmed.ncbi.nlm.nih.gov/20457198/|https://pubmed.ncbi.nlm.nih.gov/20457198/|https://pubmed.ncbi.nlm.nih.gov/20457198/|https://pubmed.ncbi.nlm.nih.gov/17321638/	NA	NA	NA	NA	NA	NA	NA		[Thr6]-bradykinin RA-11	18	Ebis_Kinin-like_18	Kinin-like_18	Kinin-like
6997_042022_salamander69_164	164	6997_042022_salamander69	Eurycea bislineata	Ebis_	unique_AMPs	POSH80	Y	DADP_SP_P84824|DADP_SP_P86157|dbAMP_07066|dbAMP_07110|dbAMP_07111|dbAMP_07112|dbAMP_08450	RPPGFSPFR|RPPGFTPFR|RPPGFTPFR|RPPGFTPFR|RPPGFTPFR|RPPGFTPFR|RPPGFTPFR	RPPGFTPFR	2.0787e+07	Ascaphus truei|Pelophylax ridibundus|Lithobates pipiens|Rana tagoi okiensis|Rana tagoi okiensis|Rana tagoi okiensis|Sylvirana guentheri	Bradykinin-like peptide RD-11|[Thr6]-bradykinin RA-11|Kininogen-1|Bradykinin-4|Bradykinin-3|Bradykinin-2|Preprobradykinin-4	https://pubmed.ncbi.nlm.nih.gov/15922344/|https://pubmed.ncbi.nlm.nih.gov/18855342/|https://pubmed.ncbi.nlm.nih.gov/18164514/|https://pubmed.ncbi.nlm.nih.gov/20457198/|https://pubmed.ncbi.nlm.nih.gov/20457198/|https://pubmed.ncbi.nlm.nih.gov/20457198/|https://pubmed.ncbi.nlm.nih.gov/17321638/	NA	NA	NA	NA	NA	NA	NA		Bradykinin-like peptide RD-11	18	Ebis_Kinin-like_18	Kinin-like_18	Kinin-like
6997_042022_salamander69_165	165	6997_042022_salamander69	Eurycea bislineata	Ebis_	unique_AMPs	POSH80	Y	DADP_SP_P86157|dbAMP_07066|dbAMP_07110|dbAMP_07111|dbAMP_07112|dbAMP_08450	RPPGFTPFR	RPPGFTPFR	2.91772e+07	Pelophylax ridibundus|Lithobates pipiens|Rana tagoi okiensis|Rana tagoi okiensis|Rana tagoi okiensis|Sylvirana guentheri	[Thr6]-bradykinin RA-11|Kininogen-1|Bradykinin-4|Bradykinin-3|Bradykinin-2|Preprobradykinin-4	https://pubmed.ncbi.nlm.nih.gov/18855342/|https://pubmed.ncbi.nlm.nih.gov/18164514/|https://pubmed.ncbi.nlm.nih.gov/20457198/|https://pubmed.ncbi.nlm.nih.gov/20457198/|https://pubmed.ncbi.nlm.nih.gov/20457198/|https://pubmed.ncbi.nlm.nih.gov/17321638/	NA	NA	NA	NA	NA	NA	NA		[Thr6]-bradykinin RA-11	18	Ebis_Kinin-like_18	Kinin-like_18	Kinin-like
6997_042022_salamander77_169	169	6997_042022_salamander77	Eurycea bislineata	Ebis_	unique_AMPs	SRBR14	Y	DADP_SP_P84824|DADP_SP_P86157|dbAMP_07066|dbAMP_07110|dbAMP_07111|dbAMP_07112|dbAMP_08450	RPPGFSPFR|RPPGFTPFR|RPPGFTPFR|RPPGFTPFR|RPPGFTPFR|RPPGFTPFR|RPPGFTPFR	RPPGFTPFR	6.92872e+06	Ascaphus truei|Pelophylax ridibundus|Lithobates pipiens|Rana tagoi okiensis|Rana tagoi okiensis|Rana tagoi okiensis|Sylvirana guentheri	Bradykinin-like peptide RD-11|[Thr6]-bradykinin RA-11|Kininogen-1|Bradykinin-4|Bradykinin-3|Bradykinin-2|Preprobradykinin-4	https://pubmed.ncbi.nlm.nih.gov/15922344/|https://pubmed.ncbi.nlm.nih.gov/18855342/|https://pubmed.ncbi.nlm.nih.gov/18164514/|https://pubmed.ncbi.nlm.nih.gov/20457198/|https://pubmed.ncbi.nlm.nih.gov/20457198/|https://pubmed.ncbi.nlm.nih.gov/20457198/|https://pubmed.ncbi.nlm.nih.gov/17321638/	NA	NA	NA	NA	NA	NA	NA		Bradykinin-like peptide RD-11	18	Ebis_Kinin-like_18	Kinin-like_18	Kinin-like
6997_042022_salamander79_174	174	6997_042022_salamander79	Eurycea bislineata	Ebis_	unique_AMPs	SRBR17	Y	DADP_SP_P84824|DADP_SP_P86157|dbAMP_07066|dbAMP_07110|dbAMP_07111|dbAMP_07112|dbAMP_08450	RPPGFSPFR|RPPGFTPFR|RPPGFTPFR|RPPGFTPFR|RPPGFTPFR|RPPGFTPFR|RPPGFTPFR	RPPGFTPFR	1.4581e+07	Ascaphus truei|Pelophylax ridibundus|Lithobates pipiens|Rana tagoi okiensis|Rana tagoi okiensis|Rana tagoi okiensis|Sylvirana guentheri	Bradykinin-like peptide RD-11|[Thr6]-bradykinin RA-11|Kininogen-1|Bradykinin-4|Bradykinin-3|Bradykinin-2|Preprobradykinin-4	https://pubmed.ncbi.nlm.nih.gov/15922344/|https://pubmed.ncbi.nlm.nih.gov/18855342/|https://pubmed.ncbi.nlm.nih.gov/18164514/|https://pubmed.ncbi.nlm.nih.gov/20457198/|https://pubmed.ncbi.nlm.nih.gov/20457198/|https://pubmed.ncbi.nlm.nih.gov/20457198/|https://pubmed.ncbi.nlm.nih.gov/17321638/	NA	NA	NA	NA	NA	NA	NA		Bradykinin-like peptide RD-11	18	Ebis_Kinin-like_18	Kinin-like_18	Kinin-like
6997_042022_salamander67_142	142	6997_042022_salamander67	Eurycea bislineata	Ebis_	unique_AMPs	POSH77	Y	DADP_SP_P86157	PPGFTPFRIA	PPGFTPFRIA	5.21805e+06	Pelophylax ridibundus	[Thr6]-bradykinin RA-11	https://pubmed.ncbi.nlm.nih.gov/18855342/	NA	NA	NA	NA	NA	NA	NA	R	[Thr6]-bradykinin RA-11	19	Ebis_Kinin-like_19	Kinin-like_19	Kinin-like
6997_042022_salamander44_64	64	6997_042022_salamander44	Eurycea bislineata	Ebis_	unique_AMPs	HOQ02	Y	DADP_SP_P86812|DADP_SP_P86813|DADP_SP_P86814|DADP_SP_P86815|DADP_SP_P86816|DADP_SP_P86817|DADP_SP_P86818	APPGFTPFR	APPGFTPFR	963721	Physalaemus signifer|Physalaemus signifer|Physalaemus signifer|Physalaemus signifer|Physalaemus signifer|Physalaemus signifer|Physalaemus signifer	[Ala1,Thr6]-bradykinin|[Ala1,Thr6]-bradykinyl-Ser|[Ala1,Thr6]-bradykinyl-Ser,Lys|[Ala1,Thr6]-bradykinyl-Ser,Lys,Ala,Val|[Ala1,Thr6,Ala11]-phyllokinin|[Ala1,Thr6,Asp11]-phyllokinin|[Ala1,Thr6]-phyllokinin	NA|NA|NA|NA|NA|NA|NA	NA	NA	NA	NA	NA	NA	NA	R	[Ala1,Thr6]-bradykinin	20	Ebis_Kinin-like_20	Kinin-like_20	Kinin-like
6997_042022_salamander66_110	110	6997_042022_salamander66	Eurycea bislineata	Ebis_	unique_AMPs	POSH76	Y	DADP_SP_P86812|DADP_SP_P86813|DADP_SP_P86814|DADP_SP_P86815|DADP_SP_P86816|DADP_SP_P86817|DADP_SP_P86818	APPGFTPFR	APPGFTPFR	5.21794e+06	Physalaemus signifer|Physalaemus signifer|Physalaemus signifer|Physalaemus signifer|Physalaemus signifer|Physalaemus signifer|Physalaemus signifer	[Ala1,Thr6]-bradykinin|[Ala1,Thr6]-bradykinyl-Ser|[Ala1,Thr6]-bradykinyl-Ser,Lys|[Ala1,Thr6]-bradykinyl-Ser,Lys,Ala,Val|[Ala1,Thr6,Ala11]-phyllokinin|[Ala1,Thr6,Asp11]-phyllokinin|[Ala1,Thr6]-phyllokinin	NA|NA|NA|NA|NA|NA|NA	NA	NA	NA	NA	NA	NA	NA		[Ala1,Thr6]-bradykinin	20	Ebis_Kinin-like_20	Kinin-like_20	Kinin-like
6997_042022_salamander67_134	134	6997_042022_salamander67	Eurycea bislineata	Ebis_	unique_AMPs	POSH77	Y	DADP_SP_P86812|DADP_SP_P86813|DADP_SP_P86814|DADP_SP_P86815|DADP_SP_P86816|DADP_SP_P86817|DADP_SP_P86818	APPGFTPFR	APPGFTPFR	597808	Physalaemus signifer|Physalaemus signifer|Physalaemus signifer|Physalaemus signifer|Physalaemus signifer|Physalaemus signifer|Physalaemus signifer	[Ala1,Thr6]-bradykinin|[Ala1,Thr6]-bradykinyl-Ser|[Ala1,Thr6]-bradykinyl-Ser,Lys|[Ala1,Thr6]-bradykinyl-Ser,Lys,Ala,Val|[Ala1,Thr6,Ala11]-phyllokinin|[Ala1,Thr6,Asp11]-phyllokinin|[Ala1,Thr6]-phyllokinin	NA|NA|NA|NA|NA|NA|NA	NA	NA	NA	NA	NA	NA	NA		[Ala1,Thr6]-bradykinin	20	Ebis_Kinin-like_20	Kinin-like_20	Kinin-like
6997_042022_salamander66_119	119	6997_042022_salamander66	Eurycea bislineata	Ebis_	unique_AMPs	POSH76	Y	dbAMP_07084|dbAMP_07295	RAGYTRMIR	RAGYTRMIR	4.14052e+06	Odorrana grahami|Odorrana grahami	Bradykinin|Bradykinin	NA|NA	NA	NA	NA	NA	NA	NA	NA	R	Bradykinin	22	Ebis_Kinin-like_22	Kinin-like_22	Kinin-like
6997_042022_salamander67_139	139	6997_042022_salamander67	Eurycea bislineata	Ebis_	unique_AMPs	POSH77	Y	DADP_SP_E1AZ82	LPPGFTPFR	LPPGFTPFR	395629	Amolops lifanensis	Bradykinin-LF1	NA	NA	NA	NA	NA	NA	NA	NA	R	Bradykinin-LF1	23	Ebis_Kinin-like_23	Kinin-like_23	Kinin-like
6997_042022_salamander3_4	4	6997_042022_salamander3	Eurycea bislineata	Ebis_	unique_AMPs	DMP18	Y	DADP_SP_P84824|dbAMP_07066|dbAMP_07110|dbAMP_07111|dbAMP_07112|dbAMP_08450	RPPGFSPF	RPPGFSPF	2.80424e+06	Ascaphus truei|Lithobates pipiens|Rana tagoi okiensis|Rana tagoi okiensis|Rana tagoi okiensis|Sylvirana guentheri	Bradykinin-like peptide RD-11|Kininogen-1|Bradykinin-4|Bradykinin-3|Bradykinin-2|Preprobradykinin-4	https://pubmed.ncbi.nlm.nih.gov/15922344/|https://pubmed.ncbi.nlm.nih.gov/18164514/|https://pubmed.ncbi.nlm.nih.gov/20457198/|https://pubmed.ncbi.nlm.nih.gov/20457198/|https://pubmed.ncbi.nlm.nih.gov/20457198/|https://pubmed.ncbi.nlm.nih.gov/17321638/	NA	NA	NA	NA	NA	NA	NA	R	Bradykinin-like peptdie RD-11	24	Ebis_Kinin-like_24	Kinin-like_24	Kinin-like
6997_042022_salamander4_12	12	6997_042022_salamander4	Eurycea bislineata	Ebis_	unique_AMPs	DMP19	Y	DADP_SP_P84824|dbAMP_07066|dbAMP_07110|dbAMP_07111|dbAMP_07112|dbAMP_08450	RPPGFSPF	RPPGFSPF	2.15414e+06	Ascaphus truei|Lithobates pipiens|Rana tagoi okiensis|Rana tagoi okiensis|Rana tagoi okiensis|Sylvirana guentheri	Bradykinin-like peptide RD-11|Kininogen-1|Bradykinin-4|Bradykinin-3|Bradykinin-2|Preprobradykinin-4	https://pubmed.ncbi.nlm.nih.gov/15922344/|https://pubmed.ncbi.nlm.nih.gov/18164514/|https://pubmed.ncbi.nlm.nih.gov/20457198/|https://pubmed.ncbi.nlm.nih.gov/20457198/|https://pubmed.ncbi.nlm.nih.gov/20457198/|https://pubmed.ncbi.nlm.nih.gov/17321638/	NA	NA	NA	NA	NA	NA	NA		Bradykinin-like peptdie RD-11	24	Ebis_Kinin-like_24	Kinin-like_24	Kinin-like
6997_042022_salamander5_19	19	6997_042022_salamander5	Eurycea bislineata	Ebis_	unique_AMPs	DMP20	Y	DADP_SP_P84824|dbAMP_07066|dbAMP_07110|dbAMP_07111|dbAMP_07112|dbAMP_08450	RPPGFSPF	RPPGFSPF	1.86813e+07	Ascaphus truei|Lithobates pipiens|Rana tagoi okiensis|Rana tagoi okiensis|Rana tagoi okiensis|Sylvirana guentheri	Bradykinin-like peptide RD-11|Kininogen-1|Bradykinin-4|Bradykinin-3|Bradykinin-2|Preprobradykinin-4	https://pubmed.ncbi.nlm.nih.gov/15922344/|https://pubmed.ncbi.nlm.nih.gov/18164514/|https://pubmed.ncbi.nlm.nih.gov/20457198/|https://pubmed.ncbi.nlm.nih.gov/20457198/|https://pubmed.ncbi.nlm.nih.gov/20457198/|https://pubmed.ncbi.nlm.nih.gov/17321638/	NA	NA	NA	NA	NA	NA	NA		Bradykinin-like peptdie RD-11	24	Ebis_Kinin-like_24	Kinin-like_24	Kinin-like
6997_042022_salamander6_32	32	6997_042022_salamander6	Eurycea bislineata	Ebis_	unique_AMPs	DMP21	Y	DADP_SP_P84824|dbAMP_07066|dbAMP_07110|dbAMP_07111|dbAMP_07112|dbAMP_08450	RPPGFSPF	RPPGFSPF	4.76005e+06	Ascaphus truei|Lithobates pipiens|Rana tagoi okiensis|Rana tagoi okiensis|Rana tagoi okiensis|Sylvirana guentheri	Bradykinin-like peptide RD-11|Kininogen-1|Bradykinin-4|Bradykinin-3|Bradykinin-2|Preprobradykinin-4	https://pubmed.ncbi.nlm.nih.gov/15922344/|https://pubmed.ncbi.nlm.nih.gov/18164514/|https://pubmed.ncbi.nlm.nih.gov/20457198/|https://pubmed.ncbi.nlm.nih.gov/20457198/|https://pubmed.ncbi.nlm.nih.gov/20457198/|https://pubmed.ncbi.nlm.nih.gov/17321638/	NA	NA	NA	NA	NA	NA	NA		Bradykinin-like peptdie RD-11	24	Ebis_Kinin-like_24	Kinin-like_24	Kinin-like
6997_042022_salamander7_45	45	6997_042022_salamander7	Eurycea bislineata	Ebis_	unique_AMPs	DMP22	Y	DADP_SP_P84824|dbAMP_07066|dbAMP_07110|dbAMP_07111|dbAMP_07112|dbAMP_08450	RPPGFSPF	RPPGFSPF	3.67211e+07	Ascaphus truei|Lithobates pipiens|Rana tagoi okiensis|Rana tagoi okiensis|Rana tagoi okiensis|Sylvirana guentheri	Bradykinin-like peptide RD-11|Kininogen-1|Bradykinin-4|Bradykinin-3|Bradykinin-2|Preprobradykinin-4	https://pubmed.ncbi.nlm.nih.gov/15922344/|https://pubmed.ncbi.nlm.nih.gov/18164514/|https://pubmed.ncbi.nlm.nih.gov/20457198/|https://pubmed.ncbi.nlm.nih.gov/20457198/|https://pubmed.ncbi.nlm.nih.gov/20457198/|https://pubmed.ncbi.nlm.nih.gov/17321638/	NA	NA	NA	NA	NA	NA	NA		Bradykinin-like peptdie RD-11	24	Ebis_Kinin-like_24	Kinin-like_24	Kinin-like
6997_042022_salamander43_58	58	6997_042022_salamander43	Eurycea bislineata	Ebis_	unique_AMPs	HOQ01	Y	DADP_SP_P84824|dbAMP_07066|dbAMP_07110|dbAMP_07111|dbAMP_07112|dbAMP_08450	RPPGFSPF	RPPGFSPF	1.96405e+07	Ascaphus truei|Lithobates pipiens|Rana tagoi okiensis|Rana tagoi okiensis|Rana tagoi okiensis|Sylvirana guentheri	Bradykinin-like peptide RD-11|Kininogen-1|Bradykinin-4|Bradykinin-3|Bradykinin-2|Preprobradykinin-4	https://pubmed.ncbi.nlm.nih.gov/15922344/|https://pubmed.ncbi.nlm.nih.gov/18164514/|https://pubmed.ncbi.nlm.nih.gov/20457198/|https://pubmed.ncbi.nlm.nih.gov/20457198/|https://pubmed.ncbi.nlm.nih.gov/20457198/|https://pubmed.ncbi.nlm.nih.gov/17321638/	NA	NA	NA	NA	NA	NA	NA		Bradykinin-like peptdie RD-11	24	Ebis_Kinin-like_24	Kinin-like_24	Kinin-like
6997_042022_salamander44_73	73	6997_042022_salamander44	Eurycea bislineata	Ebis_	unique_AMPs	HOQ02	Y	DADP_SP_P84824|dbAMP_07066|dbAMP_07066|dbAMP_07066|dbAMP_07110|dbAMP_07110|dbAMP_07110|dbAMP_07111|dbAMP_07111|dbAMP_07112|dbAMP_08450|dbAMP_08450|dbAMP_08450|DADP_SP_P84824|dbAMP_07066|dbAMP_07066|dbAMP_07066|dbAMP_07110|dbAMP_07110|dbAMP_07110|dbAMP_07111|dbAMP_07111|dbAMP_07112|dbAMP_08450|dbAMP_08450|dbAMP_08450|DADP_SP_P84824|dbAMP_07066|dbAMP_07066|dbAMP_07066|dbAMP_07110|dbAMP_07110|dbAMP_…	RPPGFSPF	RPPGFSPF	64478.2	Ascaphus truei|Lithobates pipiens|Lithobates pipiens|Lithobates pipiens|Rana tagoi okiensis|Rana tagoi okiensis|Rana tagoi okiensis|Rana tagoi okiensis|Rana tagoi okiensis|Rana tagoi okiensis|Sylvirana guentheri|Sylvirana guentheri|Sylvirana guentheri|Ascaphus truei|Lithobates pipiens|Lithobates pipiens|Lithobates pipiens|Rana tagoi okiensis|Rana tagoi okiensis|Rana tagoi okiensis|Rana tagoi okie…	Bradykinin-like peptide RD-11|Kininogen-1|Kininogen-1|Kininogen-1|Bradykinin-4|Bradykinin-4|Bradykinin-4|Bradykinin-3|Bradykinin-3|Bradykinin-2|Preprobradykinin-4|Preprobradykinin-4|Preprobradykinin-4|Bradykinin-like peptide RD-11|Kininogen-1|Kininogen-1|Kininogen-1|Bradykinin-4|Bradykinin-4|Bradykinin-4|Bradykinin-3|Bradykinin-3|Bradykinin-2|Preprobradykinin-4|Preprobradykinin-4|Preprobradykinin…	https://pubmed.ncbi.nlm.nih.gov/15922344/|https://pubmed.ncbi.nlm.nih.gov/18164514/|https://pubmed.ncbi.nlm.nih.gov/18164514/|https://pubmed.ncbi.nlm.nih.gov/18164514/|https://pubmed.ncbi.nlm.nih.gov/20457198/|https://pubmed.ncbi.nlm.nih.gov/20457198/|https://pubmed.ncbi.nlm.nih.gov/20457198/|https://pubmed.ncbi.nlm.nih.gov/20457198/|https://pubmed.ncbi.nlm.nih.gov/20457198/|https://pubmed.ncbi.n…	NA	NA	NA	NA	NA	NA	NA		Bradykinin-like peptdie RD-11	24	Ebis_Kinin-like_24	Kinin-like_24	Kinin-like
6997_042022_salamander44_74	74	6997_042022_salamander44	Eurycea bislineata	Ebis_	unique_AMPs	HOQ02	Y	DADP_SP_P84824|dbAMP_07066|dbAMP_07110|dbAMP_07111|dbAMP_07112|dbAMP_08450	RPPGFSPF	RPPGFSPF	8.96849e+07	Ascaphus truei|Lithobates pipiens|Rana tagoi okiensis|Rana tagoi okiensis|Rana tagoi okiensis|Sylvirana guentheri	Bradykinin-like peptide RD-11|Kininogen-1|Bradykinin-4|Bradykinin-3|Bradykinin-2|Preprobradykinin-4	https://pubmed.ncbi.nlm.nih.gov/15922344/|https://pubmed.ncbi.nlm.nih.gov/18164514/|https://pubmed.ncbi.nlm.nih.gov/20457198/|https://pubmed.ncbi.nlm.nih.gov/20457198/|https://pubmed.ncbi.nlm.nih.gov/20457198/|https://pubmed.ncbi.nlm.nih.gov/17321638/	NA	NA	NA	NA	NA	NA	NA		Bradykinin-like peptdie RD-11	24	Ebis_Kinin-like_24	Kinin-like_24	Kinin-like
6997_042022_salamander45_84	84	6997_042022_salamander45	Eurycea bislineata	Ebis_	unique_AMPs	HOQ06	Y	DADP_SP_P84824|dbAMP_07066|dbAMP_07110|dbAMP_07111|dbAMP_07112|dbAMP_08450	RPPGFSPF	RPPGFSPF	1.88346e+07	Ascaphus truei|Lithobates pipiens|Rana tagoi okiensis|Rana tagoi okiensis|Rana tagoi okiensis|Sylvirana guentheri	Bradykinin-like peptide RD-11|Kininogen-1|Bradykinin-4|Bradykinin-3|Bradykinin-2|Preprobradykinin-4	https://pubmed.ncbi.nlm.nih.gov/15922344/|https://pubmed.ncbi.nlm.nih.gov/18164514/|https://pubmed.ncbi.nlm.nih.gov/20457198/|https://pubmed.ncbi.nlm.nih.gov/20457198/|https://pubmed.ncbi.nlm.nih.gov/20457198/|https://pubmed.ncbi.nlm.nih.gov/17321638/	NA	NA	NA	NA	NA	NA	NA		Bradykinin-like peptdie RD-11	24	Ebis_Kinin-like_24	Kinin-like_24	Kinin-like
6997_042022_salamander47_97	97	6997_042022_salamander47	Eurycea bislineata	Ebis_	unique_AMPs	HOQ14	N	DADP_SP_P84824|dbAMP_07066|dbAMP_07110|dbAMP_07111|dbAMP_07112|dbAMP_08450	RPPGFSPF	RPPGFSPF	2.46969e+07	Ascaphus truei|Lithobates pipiens|Rana tagoi okiensis|Rana tagoi okiensis|Rana tagoi okiensis|Sylvirana guentheri	Bradykinin-like peptide RD-11|Kininogen-1|Bradykinin-4|Bradykinin-3|Bradykinin-2|Preprobradykinin-4	https://pubmed.ncbi.nlm.nih.gov/15922344/|https://pubmed.ncbi.nlm.nih.gov/18164514/|https://pubmed.ncbi.nlm.nih.gov/20457198/|https://pubmed.ncbi.nlm.nih.gov/20457198/|https://pubmed.ncbi.nlm.nih.gov/20457198/|https://pubmed.ncbi.nlm.nih.gov/17321638/	NA	NA	NA	NA	NA	NA	NA		Bradykinin-like peptdie RD-11	24	Ebis_Kinin-like_24	Kinin-like_24	Kinin-like
6997_042022_salamander65_107	107	6997_042022_salamander65	Eurycea bislineata	Ebis_	unique_AMPs	POSH74	Y	DADP_SP_P84824|dbAMP_07066|dbAMP_07110|dbAMP_07111|dbAMP_07112|dbAMP_08450	RPPGFSPF	RPPGFSPF	2.64547e+07	Ascaphus truei|Lithobates pipiens|Rana tagoi okiensis|Rana tagoi okiensis|Rana tagoi okiensis|Sylvirana guentheri	Bradykinin-like peptide RD-11|Kininogen-1|Bradykinin-4|Bradykinin-3|Bradykinin-2|Preprobradykinin-4	https://pubmed.ncbi.nlm.nih.gov/15922344/|https://pubmed.ncbi.nlm.nih.gov/18164514/|https://pubmed.ncbi.nlm.nih.gov/20457198/|https://pubmed.ncbi.nlm.nih.gov/20457198/|https://pubmed.ncbi.nlm.nih.gov/20457198/|https://pubmed.ncbi.nlm.nih.gov/17321638/	NA	NA	NA	NA	NA	NA	NA		Bradykinin-like peptdie RD-11	24	Ebis_Kinin-like_24	Kinin-like_24	Kinin-like
6997_042022_salamander66_123	123	6997_042022_salamander66	Eurycea bislineata	Ebis_	unique_AMPs	POSH76	Y	DADP_SP_P84824|dbAMP_07066|dbAMP_07110|dbAMP_07111|dbAMP_07112|dbAMP_08450	RPPGFSPF	RPPGFSPF	2.48249e+07	Ascaphus truei|Lithobates pipiens|Rana tagoi okiensis|Rana tagoi okiensis|Rana tagoi okiensis|Sylvirana guentheri	Bradykinin-like peptide RD-11|Kininogen-1|Bradykinin-4|Bradykinin-3|Bradykinin-2|Preprobradykinin-4	https://pubmed.ncbi.nlm.nih.gov/15922344/|https://pubmed.ncbi.nlm.nih.gov/18164514/|https://pubmed.ncbi.nlm.nih.gov/20457198/|https://pubmed.ncbi.nlm.nih.gov/20457198/|https://pubmed.ncbi.nlm.nih.gov/20457198/|https://pubmed.ncbi.nlm.nih.gov/17321638/	NA	NA	NA	NA	NA	NA	NA		Bradykinin-like peptdie RD-11	24	Ebis_Kinin-like_24	Kinin-like_24	Kinin-like
6997_042022_salamander67_145	145	6997_042022_salamander67	Eurycea bislineata	Ebis_	unique_AMPs	POSH77	Y	DADP_SP_P84824|dbAMP_07066|dbAMP_07110|dbAMP_07111|dbAMP_07112|dbAMP_08450	RPPGFSPF	RPPGFSPF	4.00193e+07	Ascaphus truei|Lithobates pipiens|Rana tagoi okiensis|Rana tagoi okiensis|Rana tagoi okiensis|Sylvirana guentheri	Bradykinin-like peptide RD-11|Kininogen-1|Bradykinin-4|Bradykinin-3|Bradykinin-2|Preprobradykinin-4	https://pubmed.ncbi.nlm.nih.gov/15922344/|https://pubmed.ncbi.nlm.nih.gov/18164514/|https://pubmed.ncbi.nlm.nih.gov/20457198/|https://pubmed.ncbi.nlm.nih.gov/20457198/|https://pubmed.ncbi.nlm.nih.gov/20457198/|https://pubmed.ncbi.nlm.nih.gov/17321638/	NA	NA	NA	NA	NA	NA	NA		Bradykinin-like peptdie RD-11	24	Ebis_Kinin-like_24	Kinin-like_24	Kinin-like
6997_042022_salamander69_161	161	6997_042022_salamander69	Eurycea bislineata	Ebis_	unique_AMPs	POSH80	Y	DADP_SP_P84824|dbAMP_07066|dbAMP_07110|dbAMP_07111|dbAMP_07112|dbAMP_08450	RPPGFSPF	RPPGFSPF	2.1583e+06	Ascaphus truei|Lithobates pipiens|Rana tagoi okiensis|Rana tagoi okiensis|Rana tagoi okiensis|Sylvirana guentheri	Bradykinin-like peptide RD-11|Kininogen-1|Bradykinin-4|Bradykinin-3|Bradykinin-2|Preprobradykinin-4	https://pubmed.ncbi.nlm.nih.gov/15922344/|https://pubmed.ncbi.nlm.nih.gov/18164514/|https://pubmed.ncbi.nlm.nih.gov/20457198/|https://pubmed.ncbi.nlm.nih.gov/20457198/|https://pubmed.ncbi.nlm.nih.gov/20457198/|https://pubmed.ncbi.nlm.nih.gov/17321638/	NA	NA	NA	NA	NA	NA	NA		Bradykinin-like peptdie RD-11	24	Ebis_Kinin-like_24	Kinin-like_24	Kinin-like
6997_042022_salamander3_5	5	6997_042022_salamander3	Eurycea bislineata	Ebis_	unique_AMPs	DMP18	Y	DADP_SP_P84824|DADP_SP_P86157|dbAMP_07066|dbAMP_07110|dbAMP_07111|dbAMP_07112|dbAMP_08450	RPPGFSPF|RPPGFTPF|RPPGFTPF|RPPGFTPF|RPPGFTPF|RPPGFTPF|RPPGFTPF	RPPGFTPF	867300	Ascaphus truei|Pelophylax ridibundus|Lithobates pipiens|Rana tagoi okiensis|Rana tagoi okiensis|Rana tagoi okiensis|Sylvirana guentheri	Bradykinin-like peptide RD-11|[Thr6]-bradykinin RA-11|Kininogen-1|Bradykinin-4|Bradykinin-3|Bradykinin-2|Preprobradykinin-4	https://pubmed.ncbi.nlm.nih.gov/15922344/|https://pubmed.ncbi.nlm.nih.gov/18855342/|https://pubmed.ncbi.nlm.nih.gov/18164514/|https://pubmed.ncbi.nlm.nih.gov/20457198/|https://pubmed.ncbi.nlm.nih.gov/20457198/|https://pubmed.ncbi.nlm.nih.gov/20457198/|https://pubmed.ncbi.nlm.nih.gov/17321638/	NA	NA	NA	NA	NA	NA	NA	R	Bradykinin-like peptdie RD-11	25	Ebis_Kinin-like_25	Kinin-like_25	Kinin-like
6997_042022_salamander3_9	9	6997_042022_salamander3	Eurycea bislineata	Ebis_	unique_AMPs	DMP18	Y	DADP_SP_P86157|dbAMP_07066|dbAMP_07110|dbAMP_07111|dbAMP_07112|dbAMP_08450	RPPGFTPF	RPPGFTPF	104944	Pelophylax ridibundus|Lithobates pipiens|Rana tagoi okiensis|Rana tagoi okiensis|Rana tagoi okiensis|Sylvirana guentheri	[Thr6]-bradykinin RA-11|Kininogen-1|Bradykinin-4|Bradykinin-3|Bradykinin-2|Preprobradykinin-4	https://pubmed.ncbi.nlm.nih.gov/18855342/|https://pubmed.ncbi.nlm.nih.gov/18164514/|https://pubmed.ncbi.nlm.nih.gov/20457198/|https://pubmed.ncbi.nlm.nih.gov/20457198/|https://pubmed.ncbi.nlm.nih.gov/20457198/|https://pubmed.ncbi.nlm.nih.gov/17321638/	NA	NA	NA	NA	NA	NA	NA		[Thr6]-bradykinin RA-11	25	Ebis_Kinin-like_25	Kinin-like_25	Kinin-like
6997_042022_salamander5_20	20	6997_042022_salamander5	Eurycea bislineata	Ebis_	unique_AMPs	DMP20	Y	DADP_SP_P84824|DADP_SP_P86157|dbAMP_07066|dbAMP_07110|dbAMP_07111|dbAMP_07112|dbAMP_08450	RPPGFSPF|RPPGFTPF|RPPGFTPF|RPPGFTPF|RPPGFTPF|RPPGFTPF|RPPGFTPF	RPPGFTPF	615530	Ascaphus truei|Pelophylax ridibundus|Lithobates pipiens|Rana tagoi okiensis|Rana tagoi okiensis|Rana tagoi okiensis|Sylvirana guentheri	Bradykinin-like peptide RD-11|[Thr6]-bradykinin RA-11|Kininogen-1|Bradykinin-4|Bradykinin-3|Bradykinin-2|Preprobradykinin-4	https://pubmed.ncbi.nlm.nih.gov/15922344/|https://pubmed.ncbi.nlm.nih.gov/18855342/|https://pubmed.ncbi.nlm.nih.gov/18164514/|https://pubmed.ncbi.nlm.nih.gov/20457198/|https://pubmed.ncbi.nlm.nih.gov/20457198/|https://pubmed.ncbi.nlm.nih.gov/20457198/|https://pubmed.ncbi.nlm.nih.gov/17321638/	NA	NA	NA	NA	NA	NA	NA		Bradykinin-like peptdie RD-11	25	Ebis_Kinin-like_25	Kinin-like_25	Kinin-like
6997_042022_salamander7_46	46	6997_042022_salamander7	Eurycea bislineata	Ebis_	unique_AMPs	DMP22	Y	DADP_SP_P84824|DADP_SP_P86157|dbAMP_07066|dbAMP_07110|dbAMP_07111|dbAMP_07112|dbAMP_08450	RPPGFSPF|RPPGFTPF|RPPGFTPF|RPPGFTPF|RPPGFTPF|RPPGFTPF|RPPGFTPF	RPPGFTPF	4.22737e+06	Ascaphus truei|Pelophylax ridibundus|Lithobates pipiens|Rana tagoi okiensis|Rana tagoi okiensis|Rana tagoi okiensis|Sylvirana guentheri	Bradykinin-like peptide RD-11|[Thr6]-bradykinin RA-11|Kininogen-1|Bradykinin-4|Bradykinin-3|Bradykinin-2|Preprobradykinin-4	https://pubmed.ncbi.nlm.nih.gov/15922344/|https://pubmed.ncbi.nlm.nih.gov/18855342/|https://pubmed.ncbi.nlm.nih.gov/18164514/|https://pubmed.ncbi.nlm.nih.gov/20457198/|https://pubmed.ncbi.nlm.nih.gov/20457198/|https://pubmed.ncbi.nlm.nih.gov/20457198/|https://pubmed.ncbi.nlm.nih.gov/17321638/	NA	NA	NA	NA	NA	NA	NA		Bradykinin-like peptdie RD-11	25	Ebis_Kinin-like_25	Kinin-like_25	Kinin-like
6997_042022_salamander43_59	59	6997_042022_salamander43	Eurycea bislineata	Ebis_	unique_AMPs	HOQ01	Y	DADP_SP_P84824|DADP_SP_P86157|dbAMP_07066|dbAMP_07110|dbAMP_07111|dbAMP_07112|dbAMP_08450	RPPGFSPF|RPPGFTPF|RPPGFTPF|RPPGFTPF|RPPGFTPF|RPPGFTPF|RPPGFTPF	RPPGFTPF	9.74707e+06	Ascaphus truei|Pelophylax ridibundus|Lithobates pipiens|Rana tagoi okiensis|Rana tagoi okiensis|Rana tagoi okiensis|Sylvirana guentheri	Bradykinin-like peptide RD-11|[Thr6]-bradykinin RA-11|Kininogen-1|Bradykinin-4|Bradykinin-3|Bradykinin-2|Preprobradykinin-4	https://pubmed.ncbi.nlm.nih.gov/15922344/|https://pubmed.ncbi.nlm.nih.gov/18855342/|https://pubmed.ncbi.nlm.nih.gov/18164514/|https://pubmed.ncbi.nlm.nih.gov/20457198/|https://pubmed.ncbi.nlm.nih.gov/20457198/|https://pubmed.ncbi.nlm.nih.gov/20457198/|https://pubmed.ncbi.nlm.nih.gov/17321638/	NA	NA	NA	NA	NA	NA	NA		Bradykinin-like peptdie RD-11	25	Ebis_Kinin-like_25	Kinin-like_25	Kinin-like
6997_042022_salamander44_75	75	6997_042022_salamander44	Eurycea bislineata	Ebis_	unique_AMPs	HOQ02	Y	DADP_SP_P84824|DADP_SP_P86157|dbAMP_07066|dbAMP_07110|dbAMP_07111|dbAMP_07112|dbAMP_08450	RPPGFSPF|RPPGFTPF|RPPGFTPF|RPPGFTPF|RPPGFTPF|RPPGFTPF|RPPGFTPF	RPPGFTPF	3.6445e+07	Ascaphus truei|Pelophylax ridibundus|Lithobates pipiens|Rana tagoi okiensis|Rana tagoi okiensis|Rana tagoi okiensis|Sylvirana guentheri	Bradykinin-like peptide RD-11|[Thr6]-bradykinin RA-11|Kininogen-1|Bradykinin-4|Bradykinin-3|Bradykinin-2|Preprobradykinin-4	https://pubmed.ncbi.nlm.nih.gov/15922344/|https://pubmed.ncbi.nlm.nih.gov/18855342/|https://pubmed.ncbi.nlm.nih.gov/18164514/|https://pubmed.ncbi.nlm.nih.gov/20457198/|https://pubmed.ncbi.nlm.nih.gov/20457198/|https://pubmed.ncbi.nlm.nih.gov/20457198/|https://pubmed.ncbi.nlm.nih.gov/17321638/	NA	NA	NA	NA	NA	NA	NA		Bradykinin-like peptdie RD-11	25	Ebis_Kinin-like_25	Kinin-like_25	Kinin-like
6997_042022_salamander45_85	85	6997_042022_salamander45	Eurycea bislineata	Ebis_	unique_AMPs	HOQ06	Y	DADP_SP_P84824|DADP_SP_P86157|dbAMP_07066|dbAMP_07110|dbAMP_07111|dbAMP_07112|dbAMP_08450	RPPGFSPF|RPPGFTPF|RPPGFTPF|RPPGFTPF|RPPGFTPF|RPPGFTPF|RPPGFTPF	RPPGFTPF	4.04274e+06	Ascaphus truei|Pelophylax ridibundus|Lithobates pipiens|Rana tagoi okiensis|Rana tagoi okiensis|Rana tagoi okiensis|Sylvirana guentheri	Bradykinin-like peptide RD-11|[Thr6]-bradykinin RA-11|Kininogen-1|Bradykinin-4|Bradykinin-3|Bradykinin-2|Preprobradykinin-4	https://pubmed.ncbi.nlm.nih.gov/15922344/|https://pubmed.ncbi.nlm.nih.gov/18855342/|https://pubmed.ncbi.nlm.nih.gov/18164514/|https://pubmed.ncbi.nlm.nih.gov/20457198/|https://pubmed.ncbi.nlm.nih.gov/20457198/|https://pubmed.ncbi.nlm.nih.gov/20457198/|https://pubmed.ncbi.nlm.nih.gov/17321638/	NA	NA	NA	NA	NA	NA	NA		Bradykinin-like peptdie RD-11	25	Ebis_Kinin-like_25	Kinin-like_25	Kinin-like
6997_042022_salamander47_98	98	6997_042022_salamander47	Eurycea bislineata	Ebis_	unique_AMPs	HOQ14	N	DADP_SP_P84824|DADP_SP_P86157|dbAMP_07066|dbAMP_07110|dbAMP_07111|dbAMP_07112|dbAMP_08450	RPPGFSPF|RPPGFTPF|RPPGFTPF|RPPGFTPF|RPPGFTPF|RPPGFTPF|RPPGFTPF	RPPGFTPF	8.0181e+06	Ascaphus truei|Pelophylax ridibundus|Lithobates pipiens|Rana tagoi okiensis|Rana tagoi okiensis|Rana tagoi okiensis|Sylvirana guentheri	Bradykinin-like peptide RD-11|[Thr6]-bradykinin RA-11|Kininogen-1|Bradykinin-4|Bradykinin-3|Bradykinin-2|Preprobradykinin-4	https://pubmed.ncbi.nlm.nih.gov/15922344/|https://pubmed.ncbi.nlm.nih.gov/18855342/|https://pubmed.ncbi.nlm.nih.gov/18164514/|https://pubmed.ncbi.nlm.nih.gov/20457198/|https://pubmed.ncbi.nlm.nih.gov/20457198/|https://pubmed.ncbi.nlm.nih.gov/20457198/|https://pubmed.ncbi.nlm.nih.gov/17321638/	NA	NA	NA	NA	NA	NA	NA		Bradykinin-like peptdie RD-11	25	Ebis_Kinin-like_25	Kinin-like_25	Kinin-like
6997_042022_salamander65_108	108	6997_042022_salamander65	Eurycea bislineata	Ebis_	unique_AMPs	POSH74	Y	DADP_SP_P84824|DADP_SP_P86157|dbAMP_07066|dbAMP_07110|dbAMP_07111|dbAMP_07112|dbAMP_08450	RPPGFSPF|RPPGFTPF|RPPGFTPF|RPPGFTPF|RPPGFTPF|RPPGFTPF|RPPGFTPF	RPPGFTPF	3.9595e+06	Ascaphus truei|Pelophylax ridibundus|Lithobates pipiens|Rana tagoi okiensis|Rana tagoi okiensis|Rana tagoi okiensis|Sylvirana guentheri	Bradykinin-like peptide RD-11|[Thr6]-bradykinin RA-11|Kininogen-1|Bradykinin-4|Bradykinin-3|Bradykinin-2|Preprobradykinin-4	https://pubmed.ncbi.nlm.nih.gov/15922344/|https://pubmed.ncbi.nlm.nih.gov/18855342/|https://pubmed.ncbi.nlm.nih.gov/18164514/|https://pubmed.ncbi.nlm.nih.gov/20457198/|https://pubmed.ncbi.nlm.nih.gov/20457198/|https://pubmed.ncbi.nlm.nih.gov/20457198/|https://pubmed.ncbi.nlm.nih.gov/17321638/	NA	NA	NA	NA	NA	NA	NA		Bradykinin-like peptdie RD-11	25	Ebis_Kinin-like_25	Kinin-like_25	Kinin-like
6997_042022_salamander66_124	124	6997_042022_salamander66	Eurycea bislineata	Ebis_	unique_AMPs	POSH76	Y	DADP_SP_P84824|DADP_SP_P86157|dbAMP_07066|dbAMP_07110|dbAMP_07111|dbAMP_07112|dbAMP_08450	RPPGFSPF|RPPGFTPF|RPPGFTPF|RPPGFTPF|RPPGFTPF|RPPGFTPF|RPPGFTPF	RPPGFTPF	2.12232e+07	Ascaphus truei|Pelophylax ridibundus|Lithobates pipiens|Rana tagoi okiensis|Rana tagoi okiensis|Rana tagoi okiensis|Sylvirana guentheri	Bradykinin-like peptide RD-11|[Thr6]-bradykinin RA-11|Kininogen-1|Bradykinin-4|Bradykinin-3|Bradykinin-2|Preprobradykinin-4	https://pubmed.ncbi.nlm.nih.gov/15922344/|https://pubmed.ncbi.nlm.nih.gov/18855342/|https://pubmed.ncbi.nlm.nih.gov/18164514/|https://pubmed.ncbi.nlm.nih.gov/20457198/|https://pubmed.ncbi.nlm.nih.gov/20457198/|https://pubmed.ncbi.nlm.nih.gov/20457198/|https://pubmed.ncbi.nlm.nih.gov/17321638/	NA	NA	NA	NA	NA	NA	NA		Bradykinin-like peptdie RD-11	25	Ebis_Kinin-like_25	Kinin-like_25	Kinin-like
6997_042022_salamander67_146	146	6997_042022_salamander67	Eurycea bislineata	Ebis_	unique_AMPs	POSH77	Y	DADP_SP_P84824|DADP_SP_P86157|dbAMP_07066|dbAMP_07110|dbAMP_07111|dbAMP_07112|dbAMP_08450	RPPGFSPF|RPPGFTPF|RPPGFTPF|RPPGFTPF|RPPGFTPF|RPPGFTPF|RPPGFTPF	RPPGFTPF	15647689	Ascaphus truei|Pelophylax ridibundus|Lithobates pipiens|Rana tagoi okiensis|Rana tagoi okiensis|Rana tagoi okiensis|Sylvirana guentheri	Bradykinin-like peptide RD-11|[Thr6]-bradykinin RA-11|Kininogen-1|Bradykinin-4|Bradykinin-3|Bradykinin-2|Preprobradykinin-4	https://pubmed.ncbi.nlm.nih.gov/15922344/|https://pubmed.ncbi.nlm.nih.gov/18855342/|https://pubmed.ncbi.nlm.nih.gov/18164514/|https://pubmed.ncbi.nlm.nih.gov/20457198/|https://pubmed.ncbi.nlm.nih.gov/20457198/|https://pubmed.ncbi.nlm.nih.gov/20457198/|https://pubmed.ncbi.nlm.nih.gov/17321638/	NA	NA	NA	NA	NA	NA	NA		Bradykinin-like peptdie RD-11	25	Ebis_Kinin-like_25	Kinin-like_25	Kinin-like
6997_042022_salamander69_162	162	6997_042022_salamander69	Eurycea bislineata	Ebis_	unique_AMPs	POSH80	Y	DADP_SP_P84824|DADP_SP_P86157|dbAMP_07066|dbAMP_07110|dbAMP_07111|dbAMP_07112|dbAMP_08450	RPPGFSPF|RPPGFTPF|RPPGFTPF|RPPGFTPF|RPPGFTPF|RPPGFTPF|RPPGFTPF	RPPGFTPF	1.50429e+06	Ascaphus truei|Pelophylax ridibundus|Lithobates pipiens|Rana tagoi okiensis|Rana tagoi okiensis|Rana tagoi okiensis|Sylvirana guentheri	Bradykinin-like peptide RD-11|[Thr6]-bradykinin RA-11|Kininogen-1|Bradykinin-4|Bradykinin-3|Bradykinin-2|Preprobradykinin-4	https://pubmed.ncbi.nlm.nih.gov/15922344/|https://pubmed.ncbi.nlm.nih.gov/18855342/|https://pubmed.ncbi.nlm.nih.gov/18164514/|https://pubmed.ncbi.nlm.nih.gov/20457198/|https://pubmed.ncbi.nlm.nih.gov/20457198/|https://pubmed.ncbi.nlm.nih.gov/20457198/|https://pubmed.ncbi.nlm.nih.gov/17321638/	NA	NA	NA	NA	NA	NA	NA		Bradykinin-like peptdie RD-11	25	Ebis_Kinin-like_25	Kinin-like_25	Kinin-like
6997_042022_salamander6_27	27	6997_042022_salamander6	Eurycea bislineata	Ebis_	unique_AMPs	DMP21	Y	DADP_SP_P84824|dbAMP_07066|dbAMP_07110|dbAMP_07111|dbAMP_07112|dbAMP_08450	PPGFSPFR	PPGFSPFR	2.46844e+06	Ascaphus truei|Lithobates pipiens|Rana tagoi okiensis|Rana tagoi okiensis|Rana tagoi okiensis|Sylvirana guentheri	Bradykinin-like peptide RD-11|Kininogen-1|Bradykinin-4|Bradykinin-3|Bradykinin-2|Preprobradykinin-4	https://pubmed.ncbi.nlm.nih.gov/15922344/|https://pubmed.ncbi.nlm.nih.gov/18164514/|https://pubmed.ncbi.nlm.nih.gov/20457198/|https://pubmed.ncbi.nlm.nih.gov/20457198/|https://pubmed.ncbi.nlm.nih.gov/20457198/|https://pubmed.ncbi.nlm.nih.gov/17321638/	NA	NA	NA	NA	NA	NA	NA	R	Bradykinin-like peptdie RD-11	26	Ebis_Kinin-like_26	Kinin-like_26	Kinin-like
6997_042022_salamander7_42	42	6997_042022_salamander7	Eurycea bislineata	Ebis_	unique_AMPs	DMP22	Y	DADP_SP_P84824|dbAMP_07066|dbAMP_07110|dbAMP_07111|dbAMP_07112|dbAMP_08450	PPGFSPFR	PPGFSPFR	1.20355e+06	Ascaphus truei|Lithobates pipiens|Rana tagoi okiensis|Rana tagoi okiensis|Rana tagoi okiensis|Sylvirana guentheri	Bradykinin-like peptide RD-11|Kininogen-1|Bradykinin-4|Bradykinin-3|Bradykinin-2|Preprobradykinin-4	https://pubmed.ncbi.nlm.nih.gov/15922344/|https://pubmed.ncbi.nlm.nih.gov/18164514/|https://pubmed.ncbi.nlm.nih.gov/20457198/|https://pubmed.ncbi.nlm.nih.gov/20457198/|https://pubmed.ncbi.nlm.nih.gov/20457198/|https://pubmed.ncbi.nlm.nih.gov/17321638/	NA	NA	NA	NA	NA	NA	NA		Bradykinin-like peptdie RD-11	26	Ebis_Kinin-like_26	Kinin-like_26	Kinin-like
6997_042022_salamander43_54	54	6997_042022_salamander43	Eurycea bislineata	Ebis_	unique_AMPs	HOQ01	Y	DADP_SP_P84824|dbAMP_07066|dbAMP_07110|dbAMP_07111|dbAMP_07112|dbAMP_08450	PPGFSPFR	PPGFSPFR	542744	Ascaphus truei|Lithobates pipiens|Rana tagoi okiensis|Rana tagoi okiensis|Rana tagoi okiensis|Sylvirana guentheri	Bradykinin-like peptide RD-11|Kininogen-1|Bradykinin-4|Bradykinin-3|Bradykinin-2|Preprobradykinin-4	https://pubmed.ncbi.nlm.nih.gov/15922344/|https://pubmed.ncbi.nlm.nih.gov/18164514/|https://pubmed.ncbi.nlm.nih.gov/20457198/|https://pubmed.ncbi.nlm.nih.gov/20457198/|https://pubmed.ncbi.nlm.nih.gov/20457198/|https://pubmed.ncbi.nlm.nih.gov/17321638/	NA	NA	NA	NA	NA	NA	NA		Bradykinin-like peptdie RD-11	26	Ebis_Kinin-like_26	Kinin-like_26	Kinin-like
6997_042022_salamander44_70	70	6997_042022_salamander44	Eurycea bislineata	Ebis_	unique_AMPs	HOQ02	Y	DADP_SP_P84824|dbAMP_07066|dbAMP_07110|dbAMP_07111|dbAMP_07112|dbAMP_08450	PPGFSPFR	PPGFSPFR	141716	Ascaphus truei|Lithobates pipiens|Rana tagoi okiensis|Rana tagoi okiensis|Rana tagoi okiensis|Sylvirana guentheri	Bradykinin-like peptide RD-11|Kininogen-1|Bradykinin-4|Bradykinin-3|Bradykinin-2|Preprobradykinin-4	https://pubmed.ncbi.nlm.nih.gov/15922344/|https://pubmed.ncbi.nlm.nih.gov/18164514/|https://pubmed.ncbi.nlm.nih.gov/20457198/|https://pubmed.ncbi.nlm.nih.gov/20457198/|https://pubmed.ncbi.nlm.nih.gov/20457198/|https://pubmed.ncbi.nlm.nih.gov/17321638/	NA	NA	NA	NA	NA	NA	NA		Bradykinin-like peptdie RD-11	26	Ebis_Kinin-like_26	Kinin-like_26	Kinin-like
6997_042022_salamander45_80	80	6997_042022_salamander45	Eurycea bislineata	Ebis_	unique_AMPs	HOQ06	Y	DADP_SP_P84824|dbAMP_07066|dbAMP_07110|dbAMP_07111|dbAMP_07112|dbAMP_08450	PPGFSPFR	PPGFSPFR	89887.2	Ascaphus truei|Lithobates pipiens|Rana tagoi okiensis|Rana tagoi okiensis|Rana tagoi okiensis|Sylvirana guentheri	Bradykinin-like peptide RD-11|Kininogen-1|Bradykinin-4|Bradykinin-3|Bradykinin-2|Preprobradykinin-4	https://pubmed.ncbi.nlm.nih.gov/15922344/|https://pubmed.ncbi.nlm.nih.gov/18164514/|https://pubmed.ncbi.nlm.nih.gov/20457198/|https://pubmed.ncbi.nlm.nih.gov/20457198/|https://pubmed.ncbi.nlm.nih.gov/20457198/|https://pubmed.ncbi.nlm.nih.gov/17321638/	NA	NA	NA	NA	NA	NA	NA		Bradykinin-like peptdie RD-11	26	Ebis_Kinin-like_26	Kinin-like_26	Kinin-like
6997_042022_salamander66_117	117	6997_042022_salamander66	Eurycea bislineata	Ebis_	unique_AMPs	POSH76	Y	DADP_SP_P84824|dbAMP_07066|dbAMP_07110|dbAMP_07111|dbAMP_07112|dbAMP_08450	PPGFSPFR	PPGFSPFR	2.53543e+06	Ascaphus truei|Lithobates pipiens|Rana tagoi okiensis|Rana tagoi okiensis|Rana tagoi okiensis|Sylvirana guentheri	Bradykinin-like peptide RD-11|Kininogen-1|Bradykinin-4|Bradykinin-3|Bradykinin-2|Preprobradykinin-4	https://pubmed.ncbi.nlm.nih.gov/15922344/|https://pubmed.ncbi.nlm.nih.gov/18164514/|https://pubmed.ncbi.nlm.nih.gov/20457198/|https://pubmed.ncbi.nlm.nih.gov/20457198/|https://pubmed.ncbi.nlm.nih.gov/20457198/|https://pubmed.ncbi.nlm.nih.gov/17321638/	NA	NA	NA	NA	NA	NA	NA		Bradykinin-like peptdie RD-11	26	Ebis_Kinin-like_26	Kinin-like_26	Kinin-like
6997_042022_salamander67_140	140	6997_042022_salamander67	Eurycea bislineata	Ebis_	unique_AMPs	POSH77	Y	DADP_SP_P84824|dbAMP_07066|dbAMP_07110|dbAMP_07111|dbAMP_07112|dbAMP_08450	PPGFSPFR	PPGFSPFR	864250	Ascaphus truei|Lithobates pipiens|Rana tagoi okiensis|Rana tagoi okiensis|Rana tagoi okiensis|Sylvirana guentheri	Bradykinin-like peptide RD-11|Kininogen-1|Bradykinin-4|Bradykinin-3|Bradykinin-2|Preprobradykinin-4	https://pubmed.ncbi.nlm.nih.gov/15922344/|https://pubmed.ncbi.nlm.nih.gov/18164514/|https://pubmed.ncbi.nlm.nih.gov/20457198/|https://pubmed.ncbi.nlm.nih.gov/20457198/|https://pubmed.ncbi.nlm.nih.gov/20457198/|https://pubmed.ncbi.nlm.nih.gov/17321638/	NA	NA	NA	NA	NA	NA	NA		Bradykinin-like peptdie RD-11	26	Ebis_Kinin-like_26	Kinin-like_26	Kinin-like
6997_042022_salamander69_157	157	6997_042022_salamander69	Eurycea bislineata	Ebis_	unique_AMPs	POSH80	Y	DADP_SP_P84824|dbAMP_07066|dbAMP_07110|dbAMP_07111|dbAMP_07112|dbAMP_08450	PPGFSPFR	PPGFSPFR	588457	Ascaphus truei|Lithobates pipiens|Rana tagoi okiensis|Rana tagoi okiensis|Rana tagoi okiensis|Sylvirana guentheri	Bradykinin-like peptide RD-11|Kininogen-1|Bradykinin-4|Bradykinin-3|Bradykinin-2|Preprobradykinin-4	https://pubmed.ncbi.nlm.nih.gov/15922344/|https://pubmed.ncbi.nlm.nih.gov/18164514/|https://pubmed.ncbi.nlm.nih.gov/20457198/|https://pubmed.ncbi.nlm.nih.gov/20457198/|https://pubmed.ncbi.nlm.nih.gov/20457198/|https://pubmed.ncbi.nlm.nih.gov/17321638/	NA	NA	NA	NA	NA	NA	NA		Bradykinin-like peptdie RD-11	26	Ebis_Kinin-like_26	Kinin-like_26	Kinin-like
6997_042022_salamander77_167	167	6997_042022_salamander77	Eurycea bislineata	Ebis_	unique_AMPs	SRBR14	Y	DADP_SP_P84824|dbAMP_07066|dbAMP_07110|dbAMP_07111|dbAMP_07112|dbAMP_08450	PPGFSPFR	PPGFSPFR	44659.4	Ascaphus truei|Lithobates pipiens|Rana tagoi okiensis|Rana tagoi okiensis|Rana tagoi okiensis|Sylvirana guentheri	Bradykinin-like peptide RD-11|Kininogen-1|Bradykinin-4|Bradykinin-3|Bradykinin-2|Preprobradykinin-4	https://pubmed.ncbi.nlm.nih.gov/15922344/|https://pubmed.ncbi.nlm.nih.gov/18164514/|https://pubmed.ncbi.nlm.nih.gov/20457198/|https://pubmed.ncbi.nlm.nih.gov/20457198/|https://pubmed.ncbi.nlm.nih.gov/20457198/|https://pubmed.ncbi.nlm.nih.gov/17321638/	NA	NA	NA	NA	NA	NA	NA		Bradykinin-like peptdie RD-11	26	Ebis_Kinin-like_26	Kinin-like_26	Kinin-like
6997_042022_salamander79_171	171	6997_042022_salamander79	Eurycea bislineata	Ebis_	unique_AMPs	SRBR17	Y	DADP_SP_P84824|dbAMP_07066|dbAMP_07110|dbAMP_07111|dbAMP_07112|dbAMP_08450	PPGFSPFR	PPGFSPFR	500053	Ascaphus truei|Lithobates pipiens|Rana tagoi okiensis|Rana tagoi okiensis|Rana tagoi okiensis|Sylvirana guentheri	Bradykinin-like peptide RD-11|Kininogen-1|Bradykinin-4|Bradykinin-3|Bradykinin-2|Preprobradykinin-4	https://pubmed.ncbi.nlm.nih.gov/15922344/|https://pubmed.ncbi.nlm.nih.gov/18164514/|https://pubmed.ncbi.nlm.nih.gov/20457198/|https://pubmed.ncbi.nlm.nih.gov/20457198/|https://pubmed.ncbi.nlm.nih.gov/20457198/|https://pubmed.ncbi.nlm.nih.gov/17321638/	NA	NA	NA	NA	NA	NA	NA		Bradykinin-like peptdie RD-11	26	Ebis_Kinin-like_26	Kinin-like_26	Kinin-like
6997_042022_salamander43_55	55	6997_042022_salamander43	Eurycea bislineata	Ebis_	unique_AMPs	HOQ01	Y	DADP_SP_P84824|DADP_SP_C5H0C9|DADP_SP_E1AZ82|DADP_SP_P86157|DADP_SP_P86812|DADP_SP_P86813|DADP_SP_P86814|DADP_SP_P86815|DADP_SP_P86816|DADP_SP_P86817|DADP_SP_P86818|dbAMP_07066|dbAMP_07066|dbAMP_07110|dbAMP_07111|dbAMP_07112|dbAMP_08450|dbAMP_08450|DRAMP_01329	PPGFSPFR|PPGFTPFR|PPGFTPFR|PPGFTPFR|PPGFTPFR|PPGFTPFR|PPGFTPFR|PPGFTPFR|PPGFTPFR|PPGFTPFR|PPGFTPFR|PPGFTPFR|PPGFTPFR|PPGFTPFR|PPGFTPFR|PPGFTPFR|PPGFTPFR|PPGFTPFR|PPGFTPFR	PPGFTPFR	59440.7	Ascaphus truei|Amolops loloensis|Amolops lifanensis|Pelophylax ridibundus|Physalaemus signifer|Physalaemus signifer|Physalaemus signifer|Physalaemus signifer|Physalaemus signifer|Physalaemus signifer|Physalaemus signifer|Lithobates pipiens|Lithobates pipiens|Rana tagoi okiensis|Rana tagoi okiensis|Rana tagoi okiensis|Sylvirana guentheri|Sylvirana guentheri|Amolops loloensis	Bradykinin-like peptide RD-11|Amolopin-5a|Bradykinin-LF1|[Thr6]-bradykinin RA-11|[Ala1,Thr6]-bradykinin|[Ala1,Thr6]-bradykinyl-Ser|[Ala1,Thr6]-bradykinyl-Ser,Lys|[Ala1,Thr6]-bradykinyl-Ser,Lys,Ala,Val|[Ala1,Thr6,Ala11]-phyllokinin|[Ala1,Thr6,Asp11]-phyllokinin|[Ala1,Thr6]-phyllokinin|Kininogen-1|Kininogen-1|Bradykinin-4|Bradykinin-3|Bradykinin-2|Preprobradykinin-4|Preprobradykinin-4|Amolopin-5a	https://pubmed.ncbi.nlm.nih.gov/15922344/|NA|NA|https://pubmed.ncbi.nlm.nih.gov/18855342/|NA|NA|NA|NA|NA|NA|NA|https://pubmed.ncbi.nlm.nih.gov/18164514/|https://pubmed.ncbi.nlm.nih.gov/18164514/|https://pubmed.ncbi.nlm.nih.gov/20457198/|https://pubmed.ncbi.nlm.nih.gov/20457198/|https://pubmed.ncbi.nlm.nih.gov/20457198/|https://pubmed.ncbi.nlm.nih.gov/17321638/|https://pubmed.ncbi.nlm.nih.gov/1732…	NA	NA	NA	NA	NA	NA	NA	R	Bradykinin-like peptdie RD-11	28	Ebis_Kinin-like_28	Kinin-like_28	Kinin-like
6997_042022_salamander66_118	118	6997_042022_salamander66	Eurycea bislineata	Ebis_	unique_AMPs	POSH76	Y	DADP_SP_P84824|DADP_SP_C5H0C9|DADP_SP_E1AZ82|DADP_SP_P86157|DADP_SP_P86812|DADP_SP_P86813|DADP_SP_P86814|DADP_SP_P86815|DADP_SP_P86816|DADP_SP_P86817|DADP_SP_P86818|dbAMP_07066|dbAMP_07066|dbAMP_07110|dbAMP_07111|dbAMP_07112|dbAMP_08450|dbAMP_08450|DRAMP_01329	PPGFSPFR|PPGFTPFR|PPGFTPFR|PPGFTPFR|PPGFTPFR|PPGFTPFR|PPGFTPFR|PPGFTPFR|PPGFTPFR|PPGFTPFR|PPGFTPFR|PPGFTPFR|PPGFTPFR|PPGFTPFR|PPGFTPFR|PPGFTPFR|PPGFTPFR|PPGFTPFR|PPGFTPFR	PPGFTPFR	639876	Ascaphus truei|Amolops loloensis|Amolops lifanensis|Pelophylax ridibundus|Physalaemus signifer|Physalaemus signifer|Physalaemus signifer|Physalaemus signifer|Physalaemus signifer|Physalaemus signifer|Physalaemus signifer|Lithobates pipiens|Lithobates pipiens|Rana tagoi okiensis|Rana tagoi okiensis|Rana tagoi okiensis|Sylvirana guentheri|Sylvirana guentheri|Amolops loloensis	Bradykinin-like peptide RD-11|Amolopin-5a|Bradykinin-LF1|[Thr6]-bradykinin RA-11|[Ala1,Thr6]-bradykinin|[Ala1,Thr6]-bradykinyl-Ser|[Ala1,Thr6]-bradykinyl-Ser,Lys|[Ala1,Thr6]-bradykinyl-Ser,Lys,Ala,Val|[Ala1,Thr6,Ala11]-phyllokinin|[Ala1,Thr6,Asp11]-phyllokinin|[Ala1,Thr6]-phyllokinin|Kininogen-1|Kininogen-1|Bradykinin-4|Bradykinin-3|Bradykinin-2|Preprobradykinin-4|Preprobradykinin-4|Amolopin-5a	https://pubmed.ncbi.nlm.nih.gov/15922344/|NA|NA|https://pubmed.ncbi.nlm.nih.gov/18855342/|NA|NA|NA|NA|NA|NA|NA|https://pubmed.ncbi.nlm.nih.gov/18164514/|https://pubmed.ncbi.nlm.nih.gov/18164514/|https://pubmed.ncbi.nlm.nih.gov/20457198/|https://pubmed.ncbi.nlm.nih.gov/20457198/|https://pubmed.ncbi.nlm.nih.gov/20457198/|https://pubmed.ncbi.nlm.nih.gov/17321638/|https://pubmed.ncbi.nlm.nih.gov/1732…	NA	NA	NA	NA	NA	NA	NA		Bradykinin-like peptdie RD-11	28	Ebis_Kinin-like_28	Kinin-like_28	Kinin-like
6997_042022_salamander67_141	141	6997_042022_salamander67	Eurycea bislineata	Ebis_	unique_AMPs	POSH77	Y	DADP_SP_P84824|DADP_SP_C5H0C9|DADP_SP_E1AZ82|DADP_SP_P86157|DADP_SP_P86812|DADP_SP_P86813|DADP_SP_P86814|DADP_SP_P86815|DADP_SP_P86816|DADP_SP_P86817|DADP_SP_P86818|dbAMP_07066|dbAMP_07066|dbAMP_07110|dbAMP_07111|dbAMP_07112|dbAMP_08450|dbAMP_08450|DRAMP_01329	PPGFSPFR|PPGFTPFR|PPGFTPFR|PPGFTPFR|PPGFTPFR|PPGFTPFR|PPGFTPFR|PPGFTPFR|PPGFTPFR|PPGFTPFR|PPGFTPFR|PPGFTPFR|PPGFTPFR|PPGFTPFR|PPGFTPFR|PPGFTPFR|PPGFTPFR|PPGFTPFR|PPGFTPFR	PPGFTPFR	2.09384e+06	Ascaphus truei|Amolops loloensis|Amolops lifanensis|Pelophylax ridibundus|Physalaemus signifer|Physalaemus signifer|Physalaemus signifer|Physalaemus signifer|Physalaemus signifer|Physalaemus signifer|Physalaemus signifer|Lithobates pipiens|Lithobates pipiens|Rana tagoi okiensis|Rana tagoi okiensis|Rana tagoi okiensis|Sylvirana guentheri|Sylvirana guentheri|Amolops loloensis	Bradykinin-like peptide RD-11|Amolopin-5a|Bradykinin-LF1|[Thr6]-bradykinin RA-11|[Ala1,Thr6]-bradykinin|[Ala1,Thr6]-bradykinyl-Ser|[Ala1,Thr6]-bradykinyl-Ser,Lys|[Ala1,Thr6]-bradykinyl-Ser,Lys,Ala,Val|[Ala1,Thr6,Ala11]-phyllokinin|[Ala1,Thr6,Asp11]-phyllokinin|[Ala1,Thr6]-phyllokinin|Kininogen-1|Kininogen-1|Bradykinin-4|Bradykinin-3|Bradykinin-2|Preprobradykinin-4|Preprobradykinin-4|Amolopin-5a	https://pubmed.ncbi.nlm.nih.gov/15922344/|NA|NA|https://pubmed.ncbi.nlm.nih.gov/18855342/|NA|NA|NA|NA|NA|NA|NA|https://pubmed.ncbi.nlm.nih.gov/18164514/|https://pubmed.ncbi.nlm.nih.gov/18164514/|https://pubmed.ncbi.nlm.nih.gov/20457198/|https://pubmed.ncbi.nlm.nih.gov/20457198/|https://pubmed.ncbi.nlm.nih.gov/20457198/|https://pubmed.ncbi.nlm.nih.gov/17321638/|https://pubmed.ncbi.nlm.nih.gov/1732…	NA	NA	NA	NA	NA	NA	NA		Bradykinin-like peptdie RD-11	28	Ebis_Kinin-like_28	Kinin-like_28	Kinin-like
6997_042022_salamander69_158	158	6997_042022_salamander69	Eurycea bislineata	Ebis_	unique_AMPs	POSH80	Y	DADP_SP_P84824|DADP_SP_C5H0C9|DADP_SP_E1AZ82|DADP_SP_P86157|DADP_SP_P86812|DADP_SP_P86813|DADP_SP_P86814|DADP_SP_P86815|DADP_SP_P86816|DADP_SP_P86817|DADP_SP_P86818|dbAMP_07066|dbAMP_07066|dbAMP_07110|dbAMP_07111|dbAMP_07112|dbAMP_08450|dbAMP_08450|DRAMP_01329	PPGFSPFR|PPGFTPFR|PPGFTPFR|PPGFTPFR|PPGFTPFR|PPGFTPFR|PPGFTPFR|PPGFTPFR|PPGFTPFR|PPGFTPFR|PPGFTPFR|PPGFTPFR|PPGFTPFR|PPGFTPFR|PPGFTPFR|PPGFTPFR|PPGFTPFR|PPGFTPFR|PPGFTPFR	PPGFTPFR	1.2721e+07	Ascaphus truei|Amolops loloensis|Amolops lifanensis|Pelophylax ridibundus|Physalaemus signifer|Physalaemus signifer|Physalaemus signifer|Physalaemus signifer|Physalaemus signifer|Physalaemus signifer|Physalaemus signifer|Lithobates pipiens|Lithobates pipiens|Rana tagoi okiensis|Rana tagoi okiensis|Rana tagoi okiensis|Sylvirana guentheri|Sylvirana guentheri|Amolops loloensis	Bradykinin-like peptide RD-11|Amolopin-5a|Bradykinin-LF1|[Thr6]-bradykinin RA-11|[Ala1,Thr6]-bradykinin|[Ala1,Thr6]-bradykinyl-Ser|[Ala1,Thr6]-bradykinyl-Ser,Lys|[Ala1,Thr6]-bradykinyl-Ser,Lys,Ala,Val|[Ala1,Thr6,Ala11]-phyllokinin|[Ala1,Thr6,Asp11]-phyllokinin|[Ala1,Thr6]-phyllokinin|Kininogen-1|Kininogen-1|Bradykinin-4|Bradykinin-3|Bradykinin-2|Preprobradykinin-4|Preprobradykinin-4|Amolopin-5a	https://pubmed.ncbi.nlm.nih.gov/15922344/|NA|NA|https://pubmed.ncbi.nlm.nih.gov/18855342/|NA|NA|NA|NA|NA|NA|NA|https://pubmed.ncbi.nlm.nih.gov/18164514/|https://pubmed.ncbi.nlm.nih.gov/18164514/|https://pubmed.ncbi.nlm.nih.gov/20457198/|https://pubmed.ncbi.nlm.nih.gov/20457198/|https://pubmed.ncbi.nlm.nih.gov/20457198/|https://pubmed.ncbi.nlm.nih.gov/17321638/|https://pubmed.ncbi.nlm.nih.gov/1732…	NA	NA	NA	NA	NA	NA	NA		Bradykinin-like peptdie RD-11	28	Ebis_Kinin-like_28	Kinin-like_28	Kinin-like
6997_042022_salamander6_37	37	6997_042022_salamander6	Eurycea bislineata	Ebis_	unique_AMPs	DMP21	Y	dbAMP_07066|dbAMP_07110|dbAMP_07111|dbAMP_07112|dbAMP_08450	RRPPGFSPFRIAP	RRPPGFSPFRIAP	2.08202e+06	Lithobates pipiens|Rana tagoi okiensis|Rana tagoi okiensis|Rana tagoi okiensis|Sylvirana guentheri	Kininogen-1|Bradykinin-4|Bradykinin-3|Bradykinin-2|Preprobradykinin-4	https://pubmed.ncbi.nlm.nih.gov/18164514/|https://pubmed.ncbi.nlm.nih.gov/20457198/|https://pubmed.ncbi.nlm.nih.gov/20457198/|https://pubmed.ncbi.nlm.nih.gov/20457198/|https://pubmed.ncbi.nlm.nih.gov/17321638/	NA	NA	NA	NA	NA	NA	NA	R	Kininogen-1	3	Ebis_Kinin-like_3	Kinin-like_3	Kinin-like
6997_042022_salamander66_116	116	6997_042022_salamander66	Eurycea bislineata	Ebis_	unique_AMPs	POSH76	Y	DADP_SP_P83056	PAGFTPFR	PAGFTPFR	52604.5	Bombina variegata	Kininogen-1	https://pubmed.ncbi.nlm.nih.gov/12230583/	NA	NA	NA	NA	NA	NA	NA	R	Bradykinin-like peptide RD-11	30	Ebis_Kinin-like_30	Kinin-like_30	Kinin-like
6997_042022_salamander3_2	2	6997_042022_salamander3	Eurycea bislineata	Ebis_	unique_AMPs	DMP18	Y	DADP_SP_P84824|dbAMP_07066|dbAMP_07110|dbAMP_07111|dbAMP_07112|dbAMP_08450	RPPGFSP	RPPGFSP	2.72508e+06	Ascaphus truei|Lithobates pipiens|Rana tagoi okiensis|Rana tagoi okiensis|Rana tagoi okiensis|Sylvirana guentheri	Bradykinin-like peptide RD-11|Kininogen-1|Bradykinin-4|Bradykinin-3|Bradykinin-2|Preprobradykinin-4	https://pubmed.ncbi.nlm.nih.gov/15922344/|https://pubmed.ncbi.nlm.nih.gov/18164514/|https://pubmed.ncbi.nlm.nih.gov/20457198/|https://pubmed.ncbi.nlm.nih.gov/20457198/|https://pubmed.ncbi.nlm.nih.gov/20457198/|https://pubmed.ncbi.nlm.nih.gov/17321638/	NA	NA	NA	NA	NA	NA	NA	R	Bradykinin-like peptide RD-11	31	Ebis_Kinin-like_31	Kinin-like_31	Kinin-like
6997_042022_salamander4_10	10	6997_042022_salamander4	Eurycea bislineata	Ebis_	unique_AMPs	DMP19	Y	DADP_SP_P84824|dbAMP_07066|dbAMP_07110|dbAMP_07111|dbAMP_07112|dbAMP_08450	RPPGFSP	RPPGFSP	3.04567e+07	Ascaphus truei|Lithobates pipiens|Rana tagoi okiensis|Rana tagoi okiensis|Rana tagoi okiensis|Sylvirana guentheri	Bradykinin-like peptide RD-11|Kininogen-1|Bradykinin-4|Bradykinin-3|Bradykinin-2|Preprobradykinin-4	https://pubmed.ncbi.nlm.nih.gov/15922344/|https://pubmed.ncbi.nlm.nih.gov/18164514/|https://pubmed.ncbi.nlm.nih.gov/20457198/|https://pubmed.ncbi.nlm.nih.gov/20457198/|https://pubmed.ncbi.nlm.nih.gov/20457198/|https://pubmed.ncbi.nlm.nih.gov/17321638/	NA	NA	NA	NA	NA	NA	NA	R	Bradykinin-like peptide RD-11	31	Ebis_Kinin-like_31	Kinin-like_31	Kinin-like
6997_042022_salamander5_17	17	6997_042022_salamander5	Eurycea bislineata	Ebis_	unique_AMPs	DMP20	Y	DADP_SP_P84824|dbAMP_07066|dbAMP_07110|dbAMP_07111|dbAMP_07112|dbAMP_08450	RPPGFSP	RPPGFSP	2.41782e+07	Ascaphus truei|Lithobates pipiens|Rana tagoi okiensis|Rana tagoi okiensis|Rana tagoi okiensis|Sylvirana guentheri	Bradykinin-like peptide RD-11|Kininogen-1|Bradykinin-4|Bradykinin-3|Bradykinin-2|Preprobradykinin-4	https://pubmed.ncbi.nlm.nih.gov/15922344/|https://pubmed.ncbi.nlm.nih.gov/18164514/|https://pubmed.ncbi.nlm.nih.gov/20457198/|https://pubmed.ncbi.nlm.nih.gov/20457198/|https://pubmed.ncbi.nlm.nih.gov/20457198/|https://pubmed.ncbi.nlm.nih.gov/17321638/	NA	NA	NA	NA	NA	NA	NA	R	Bradykinin-like peptide RD-11	31	Ebis_Kinin-like_31	Kinin-like_31	Kinin-like
6997_042022_salamander6_29	29	6997_042022_salamander6	Eurycea bislineata	Ebis_	unique_AMPs	DMP21	Y	DADP_SP_P84824|dbAMP_07066|dbAMP_07066|dbAMP_07066|dbAMP_07110|dbAMP_07110|dbAMP_07110|dbAMP_07111|dbAMP_07111|dbAMP_07112|dbAMP_08450|dbAMP_08450|dbAMP_08450|DADP_SP_P84824|dbAMP_07066|dbAMP_07066|dbAMP_07066|dbAMP_07110|dbAMP_07110|dbAMP_07110|dbAMP_07111|dbAMP_07111|dbAMP_07112|dbAMP_08450|dbAMP_08450|dbAMP_08450	RPPGFSP	RPPGFSP	214631	Ascaphus truei|Lithobates pipiens|Lithobates pipiens|Lithobates pipiens|Rana tagoi okiensis|Rana tagoi okiensis|Rana tagoi okiensis|Rana tagoi okiensis|Rana tagoi okiensis|Rana tagoi okiensis|Sylvirana guentheri|Sylvirana guentheri|Sylvirana guentheri|Ascaphus truei|Lithobates pipiens|Lithobates pipiens|Lithobates pipiens|Rana tagoi okiensis|Rana tagoi okiensis|Rana tagoi okiensis|Rana tagoi okie…	Bradykinin-like peptide RD-11|Kininogen-1|Kininogen-1|Kininogen-1|Bradykinin-4|Bradykinin-4|Bradykinin-4|Bradykinin-3|Bradykinin-3|Bradykinin-2|Preprobradykinin-4|Preprobradykinin-4|Preprobradykinin-4|Bradykinin-like peptide RD-11|Kininogen-1|Kininogen-1|Kininogen-1|Bradykinin-4|Bradykinin-4|Bradykinin-4|Bradykinin-3|Bradykinin-3|Bradykinin-2|Preprobradykinin-4|Preprobradykinin-4|Preprobradykinin…	https://pubmed.ncbi.nlm.nih.gov/15922344/|https://pubmed.ncbi.nlm.nih.gov/18164514/|https://pubmed.ncbi.nlm.nih.gov/18164514/|https://pubmed.ncbi.nlm.nih.gov/18164514/|https://pubmed.ncbi.nlm.nih.gov/20457198/|https://pubmed.ncbi.nlm.nih.gov/20457198/|https://pubmed.ncbi.nlm.nih.gov/20457198/|https://pubmed.ncbi.nlm.nih.gov/20457198/|https://pubmed.ncbi.nlm.nih.gov/20457198/|https://pubmed.ncbi.n…	NA	NA	NA	NA	NA	NA	NA	R	Bradykinin-like peptide RD-11	31	Ebis_Kinin-like_31	Kinin-like_31	Kinin-like
6997_042022_salamander6_30	30	6997_042022_salamander6	Eurycea bislineata	Ebis_	unique_AMPs	DMP21	Y	DADP_SP_P84824|dbAMP_07066|dbAMP_07110|dbAMP_07111|dbAMP_07112|dbAMP_08450	RPPGFSP	RPPGFSP	125359769	Ascaphus truei|Lithobates pipiens|Rana tagoi okiensis|Rana tagoi okiensis|Rana tagoi okiensis|Sylvirana guentheri	Bradykinin-like peptide RD-11|Kininogen-1|Bradykinin-4|Bradykinin-3|Bradykinin-2|Preprobradykinin-4	https://pubmed.ncbi.nlm.nih.gov/15922344/|https://pubmed.ncbi.nlm.nih.gov/18164514/|https://pubmed.ncbi.nlm.nih.gov/20457198/|https://pubmed.ncbi.nlm.nih.gov/20457198/|https://pubmed.ncbi.nlm.nih.gov/20457198/|https://pubmed.ncbi.nlm.nih.gov/17321638/	NA	NA	NA	NA	NA	NA	NA	R	Bradykinin-like peptide RD-11	31	Ebis_Kinin-like_31	Kinin-like_31	Kinin-like
6997_042022_salamander7_43	43	6997_042022_salamander7	Eurycea bislineata	Ebis_	unique_AMPs	DMP22	Y	DADP_SP_P84824|dbAMP_07066|dbAMP_07110|dbAMP_07111|dbAMP_07112|dbAMP_08450	RPPGFSP	RPPGFSP	6.22444e+07	Ascaphus truei|Lithobates pipiens|Rana tagoi okiensis|Rana tagoi okiensis|Rana tagoi okiensis|Sylvirana guentheri	Bradykinin-like peptide RD-11|Kininogen-1|Bradykinin-4|Bradykinin-3|Bradykinin-2|Preprobradykinin-4	https://pubmed.ncbi.nlm.nih.gov/15922344/|https://pubmed.ncbi.nlm.nih.gov/18164514/|https://pubmed.ncbi.nlm.nih.gov/20457198/|https://pubmed.ncbi.nlm.nih.gov/20457198/|https://pubmed.ncbi.nlm.nih.gov/20457198/|https://pubmed.ncbi.nlm.nih.gov/17321638/	NA	NA	NA	NA	NA	NA	NA	R	Bradykinin-like peptide RD-11	31	Ebis_Kinin-like_31	Kinin-like_31	Kinin-like
6997_042022_salamander43_56	56	6997_042022_salamander43	Eurycea bislineata	Ebis_	unique_AMPs	HOQ01	Y	DADP_SP_P84824|dbAMP_07066|dbAMP_07110|dbAMP_07111|dbAMP_07112|dbAMP_08450	RPPGFSP	RPPGFSP	2.02013e+07	Ascaphus truei|Lithobates pipiens|Rana tagoi okiensis|Rana tagoi okiensis|Rana tagoi okiensis|Sylvirana guentheri	Bradykinin-like peptide RD-11|Kininogen-1|Bradykinin-4|Bradykinin-3|Bradykinin-2|Preprobradykinin-4	https://pubmed.ncbi.nlm.nih.gov/15922344/|https://pubmed.ncbi.nlm.nih.gov/18164514/|https://pubmed.ncbi.nlm.nih.gov/20457198/|https://pubmed.ncbi.nlm.nih.gov/20457198/|https://pubmed.ncbi.nlm.nih.gov/20457198/|https://pubmed.ncbi.nlm.nih.gov/17321638/	NA	NA	NA	NA	NA	NA	NA	R	Bradykinin-like peptide RD-11	31	Ebis_Kinin-like_31	Kinin-like_31	Kinin-like
6997_042022_salamander44_71	71	6997_042022_salamander44	Eurycea bislineata	Ebis_	unique_AMPs	HOQ02	Y	DADP_SP_P84824|dbAMP_07066|dbAMP_07110|dbAMP_07111|dbAMP_07112|dbAMP_08450	RPPGFSP	RPPGFSP	5.33928e+07	Ascaphus truei|Lithobates pipiens|Rana tagoi okiensis|Rana tagoi okiensis|Rana tagoi okiensis|Sylvirana guentheri	Bradykinin-like peptide RD-11|Kininogen-1|Bradykinin-4|Bradykinin-3|Bradykinin-2|Preprobradykinin-4	https://pubmed.ncbi.nlm.nih.gov/15922344/|https://pubmed.ncbi.nlm.nih.gov/18164514/|https://pubmed.ncbi.nlm.nih.gov/20457198/|https://pubmed.ncbi.nlm.nih.gov/20457198/|https://pubmed.ncbi.nlm.nih.gov/20457198/|https://pubmed.ncbi.nlm.nih.gov/17321638/	NA	NA	NA	NA	NA	NA	NA	R	Bradykinin-like peptide RD-11	31	Ebis_Kinin-like_31	Kinin-like_31	Kinin-like
6997_042022_salamander45_82	82	6997_042022_salamander45	Eurycea bislineata	Ebis_	unique_AMPs	HOQ06	Y	DADP_SP_P84824|dbAMP_07066|dbAMP_07110|dbAMP_07111|dbAMP_07112|dbAMP_08450	RPPGFSP	RPPGFSP	6.67552e+06	Ascaphus truei|Lithobates pipiens|Rana tagoi okiensis|Rana tagoi okiensis|Rana tagoi okiensis|Sylvirana guentheri	Bradykinin-like peptide RD-11|Kininogen-1|Bradykinin-4|Bradykinin-3|Bradykinin-2|Preprobradykinin-4	https://pubmed.ncbi.nlm.nih.gov/15922344/|https://pubmed.ncbi.nlm.nih.gov/18164514/|https://pubmed.ncbi.nlm.nih.gov/20457198/|https://pubmed.ncbi.nlm.nih.gov/20457198/|https://pubmed.ncbi.nlm.nih.gov/20457198/|https://pubmed.ncbi.nlm.nih.gov/17321638/	NA	NA	NA	NA	NA	NA	NA	R	Bradykinin-like peptide RD-11	31	Ebis_Kinin-like_31	Kinin-like_31	Kinin-like
6997_042022_salamander46_89	89	6997_042022_salamander46	Eurycea bislineata	Ebis_	unique_AMPs	HOQ09	Y	DADP_SP_P84824|dbAMP_07066|dbAMP_07110|dbAMP_07111|dbAMP_07112|dbAMP_08450	RPPGFSP	RPPGFSP	743998	Ascaphus truei|Lithobates pipiens|Rana tagoi okiensis|Rana tagoi okiensis|Rana tagoi okiensis|Sylvirana guentheri	Bradykinin-like peptide RD-11|Kininogen-1|Bradykinin-4|Bradykinin-3|Bradykinin-2|Preprobradykinin-4	https://pubmed.ncbi.nlm.nih.gov/15922344/|https://pubmed.ncbi.nlm.nih.gov/18164514/|https://pubmed.ncbi.nlm.nih.gov/20457198/|https://pubmed.ncbi.nlm.nih.gov/20457198/|https://pubmed.ncbi.nlm.nih.gov/20457198/|https://pubmed.ncbi.nlm.nih.gov/17321638/	NA	NA	NA	NA	NA	NA	NA	R	Bradykinin-like peptide RD-11	31	Ebis_Kinin-like_31	Kinin-like_31	Kinin-like
6997_042022_salamander47_95	95	6997_042022_salamander47	Eurycea bislineata	Ebis_	unique_AMPs	HOQ14	N	DADP_SP_P84824|dbAMP_07066|dbAMP_07110|dbAMP_07111|dbAMP_07112|dbAMP_08450	RPPGFSP	RPPGFSP	1.13513e+07	Ascaphus truei|Lithobates pipiens|Rana tagoi okiensis|Rana tagoi okiensis|Rana tagoi okiensis|Sylvirana guentheri	Bradykinin-like peptide RD-11|Kininogen-1|Bradykinin-4|Bradykinin-3|Bradykinin-2|Preprobradykinin-4	https://pubmed.ncbi.nlm.nih.gov/15922344/|https://pubmed.ncbi.nlm.nih.gov/18164514/|https://pubmed.ncbi.nlm.nih.gov/20457198/|https://pubmed.ncbi.nlm.nih.gov/20457198/|https://pubmed.ncbi.nlm.nih.gov/20457198/|https://pubmed.ncbi.nlm.nih.gov/17321638/	NA	NA	NA	NA	NA	NA	NA	R	Bradykinin-like peptide RD-11	31	Ebis_Kinin-like_31	Kinin-like_31	Kinin-like
6997_042022_salamander65_105	105	6997_042022_salamander65	Eurycea bislineata	Ebis_	unique_AMPs	POSH74	Y	DADP_SP_P84824|dbAMP_07066|dbAMP_07110|dbAMP_07111|dbAMP_07112|dbAMP_08450	RPPGFSP	RPPGFSP	6.62681e+06	Ascaphus truei|Lithobates pipiens|Rana tagoi okiensis|Rana tagoi okiensis|Rana tagoi okiensis|Sylvirana guentheri	Bradykinin-like peptide RD-11|Kininogen-1|Bradykinin-4|Bradykinin-3|Bradykinin-2|Preprobradykinin-4	https://pubmed.ncbi.nlm.nih.gov/15922344/|https://pubmed.ncbi.nlm.nih.gov/18164514/|https://pubmed.ncbi.nlm.nih.gov/20457198/|https://pubmed.ncbi.nlm.nih.gov/20457198/|https://pubmed.ncbi.nlm.nih.gov/20457198/|https://pubmed.ncbi.nlm.nih.gov/17321638/	NA	NA	NA	NA	NA	NA	NA	R	Bradykinin-like peptide RD-11	31	Ebis_Kinin-like_31	Kinin-like_31	Kinin-like
6997_042022_salamander66_121	121	6997_042022_salamander66	Eurycea bislineata	Ebis_	unique_AMPs	POSH76	Y	DADP_SP_P84824|dbAMP_07066|dbAMP_07110|dbAMP_07111|dbAMP_07112|dbAMP_08450	RPPGFSP	RPPGFSP	3.76686e+07	Ascaphus truei|Lithobates pipiens|Rana tagoi okiensis|Rana tagoi okiensis|Rana tagoi okiensis|Sylvirana guentheri	Bradykinin-like peptide RD-11|Kininogen-1|Bradykinin-4|Bradykinin-3|Bradykinin-2|Preprobradykinin-4	https://pubmed.ncbi.nlm.nih.gov/15922344/|https://pubmed.ncbi.nlm.nih.gov/18164514/|https://pubmed.ncbi.nlm.nih.gov/20457198/|https://pubmed.ncbi.nlm.nih.gov/20457198/|https://pubmed.ncbi.nlm.nih.gov/20457198/|https://pubmed.ncbi.nlm.nih.gov/17321638/	NA	NA	NA	NA	NA	NA	NA	R	Bradykinin-like peptide RD-11	31	Ebis_Kinin-like_31	Kinin-like_31	Kinin-like
6997_042022_salamander67_143	143	6997_042022_salamander67	Eurycea bislineata	Ebis_	unique_AMPs	POSH77	Y	DADP_SP_P84824|dbAMP_07066|dbAMP_07110|dbAMP_07111|dbAMP_07112|dbAMP_08450	RPPGFSP	RPPGFSP	4.6204e+06	Ascaphus truei|Lithobates pipiens|Rana tagoi okiensis|Rana tagoi okiensis|Rana tagoi okiensis|Sylvirana guentheri	Bradykinin-like peptide RD-11|Kininogen-1|Bradykinin-4|Bradykinin-3|Bradykinin-2|Preprobradykinin-4	https://pubmed.ncbi.nlm.nih.gov/15922344/|https://pubmed.ncbi.nlm.nih.gov/18164514/|https://pubmed.ncbi.nlm.nih.gov/20457198/|https://pubmed.ncbi.nlm.nih.gov/20457198/|https://pubmed.ncbi.nlm.nih.gov/20457198/|https://pubmed.ncbi.nlm.nih.gov/17321638/	NA	NA	NA	NA	NA	NA	NA	R	Bradykinin-like peptide RD-11	31	Ebis_Kinin-like_31	Kinin-like_31	Kinin-like
6997_042022_salamander69_159	159	6997_042022_salamander69	Eurycea bislineata	Ebis_	unique_AMPs	POSH80	Y	DADP_SP_P84824|dbAMP_07066|dbAMP_07110|dbAMP_07111|dbAMP_07112|dbAMP_08450	RPPGFSP	RPPGFSP	648315	Ascaphus truei|Lithobates pipiens|Rana tagoi okiensis|Rana tagoi okiensis|Rana tagoi okiensis|Sylvirana guentheri	Bradykinin-like peptide RD-11|Kininogen-1|Bradykinin-4|Bradykinin-3|Bradykinin-2|Preprobradykinin-4	https://pubmed.ncbi.nlm.nih.gov/15922344/|https://pubmed.ncbi.nlm.nih.gov/18164514/|https://pubmed.ncbi.nlm.nih.gov/20457198/|https://pubmed.ncbi.nlm.nih.gov/20457198/|https://pubmed.ncbi.nlm.nih.gov/20457198/|https://pubmed.ncbi.nlm.nih.gov/17321638/	NA	NA	NA	NA	NA	NA	NA	R	Bradykinin-like peptide RD-11	31	Ebis_Kinin-like_31	Kinin-like_31	Kinin-like
6997_042022_salamander3_3	3	6997_042022_salamander3	Eurycea bislineata	Ebis_	unique_AMPs	DMP18	Y	DADP_SP_P84824|DADP_SP_P86157|dbAMP_07066|dbAMP_07110|dbAMP_07111|dbAMP_07112|dbAMP_08450	RPPGFSP|RPPGFTP|RPPGFTP|RPPGFTP|RPPGFTP|RPPGFTP|RPPGFTP	RPPGFTP	2.74332e+06	Ascaphus truei|Pelophylax ridibundus|Lithobates pipiens|Rana tagoi okiensis|Rana tagoi okiensis|Rana tagoi okiensis|Sylvirana guentheri	Bradykinin-like peptide RD-11|[Thr6]-bradykinin RA-11|Kininogen-1|Bradykinin-4|Bradykinin-3|Bradykinin-2|Preprobradykinin-4	https://pubmed.ncbi.nlm.nih.gov/15922344/|https://pubmed.ncbi.nlm.nih.gov/18855342/|https://pubmed.ncbi.nlm.nih.gov/18164514/|https://pubmed.ncbi.nlm.nih.gov/20457198/|https://pubmed.ncbi.nlm.nih.gov/20457198/|https://pubmed.ncbi.nlm.nih.gov/20457198/|https://pubmed.ncbi.nlm.nih.gov/17321638/	NA	NA	NA	NA	NA	NA	NA	R	Bradykinin-like peptide RD-11	32	Ebis_Kinin-like_32	Kinin-like_32	Kinin-like
6997_042022_salamander4_11	11	6997_042022_salamander4	Eurycea bislineata	Ebis_	unique_AMPs	DMP19	Y	DADP_SP_P84824|DADP_SP_P86157|dbAMP_07066|dbAMP_07110|dbAMP_07111|dbAMP_07112|dbAMP_08450	RPPGFSP|RPPGFTP|RPPGFTP|RPPGFTP|RPPGFTP|RPPGFTP|RPPGFTP	RPPGFTP	1.18492e+07	Ascaphus truei|Pelophylax ridibundus|Lithobates pipiens|Rana tagoi okiensis|Rana tagoi okiensis|Rana tagoi okiensis|Sylvirana guentheri	Bradykinin-like peptide RD-11|[Thr6]-bradykinin RA-11|Kininogen-1|Bradykinin-4|Bradykinin-3|Bradykinin-2|Preprobradykinin-4	https://pubmed.ncbi.nlm.nih.gov/15922344/|https://pubmed.ncbi.nlm.nih.gov/18855342/|https://pubmed.ncbi.nlm.nih.gov/18164514/|https://pubmed.ncbi.nlm.nih.gov/20457198/|https://pubmed.ncbi.nlm.nih.gov/20457198/|https://pubmed.ncbi.nlm.nih.gov/20457198/|https://pubmed.ncbi.nlm.nih.gov/17321638/	NA	NA	NA	NA	NA	NA	NA	R	Bradykinin-like peptide RD-11	32	Ebis_Kinin-like_32	Kinin-like_32	Kinin-like
6997_042022_salamander5_18	18	6997_042022_salamander5	Eurycea bislineata	Ebis_	unique_AMPs	DMP20	Y	DADP_SP_P84824|DADP_SP_P86157|dbAMP_07066|dbAMP_07110|dbAMP_07111|dbAMP_07112|dbAMP_08450	RPPGFSP|RPPGFTP|RPPGFTP|RPPGFTP|RPPGFTP|RPPGFTP|RPPGFTP	RPPGFTP	7.143e+06	Ascaphus truei|Pelophylax ridibundus|Lithobates pipiens|Rana tagoi okiensis|Rana tagoi okiensis|Rana tagoi okiensis|Sylvirana guentheri	Bradykinin-like peptide RD-11|[Thr6]-bradykinin RA-11|Kininogen-1|Bradykinin-4|Bradykinin-3|Bradykinin-2|Preprobradykinin-4	https://pubmed.ncbi.nlm.nih.gov/15922344/|https://pubmed.ncbi.nlm.nih.gov/18855342/|https://pubmed.ncbi.nlm.nih.gov/18164514/|https://pubmed.ncbi.nlm.nih.gov/20457198/|https://pubmed.ncbi.nlm.nih.gov/20457198/|https://pubmed.ncbi.nlm.nih.gov/20457198/|https://pubmed.ncbi.nlm.nih.gov/17321638/	NA	NA	NA	NA	NA	NA	NA	R	Bradykinin-like peptide RD-11	32	Ebis_Kinin-like_32	Kinin-like_32	Kinin-like
6997_042022_salamander6_31	31	6997_042022_salamander6	Eurycea bislineata	Ebis_	unique_AMPs	DMP21	Y	DADP_SP_P84824|DADP_SP_P86157|dbAMP_07066|dbAMP_07110|dbAMP_07111|dbAMP_07112|dbAMP_08450	RPPGFSP|RPPGFTP|RPPGFTP|RPPGFTP|RPPGFTP|RPPGFTP|RPPGFTP	RPPGFTP	3.31556e+07	Ascaphus truei|Pelophylax ridibundus|Lithobates pipiens|Rana tagoi okiensis|Rana tagoi okiensis|Rana tagoi okiensis|Sylvirana guentheri	Bradykinin-like peptide RD-11|[Thr6]-bradykinin RA-11|Kininogen-1|Bradykinin-4|Bradykinin-3|Bradykinin-2|Preprobradykinin-4	https://pubmed.ncbi.nlm.nih.gov/15922344/|https://pubmed.ncbi.nlm.nih.gov/18855342/|https://pubmed.ncbi.nlm.nih.gov/18164514/|https://pubmed.ncbi.nlm.nih.gov/20457198/|https://pubmed.ncbi.nlm.nih.gov/20457198/|https://pubmed.ncbi.nlm.nih.gov/20457198/|https://pubmed.ncbi.nlm.nih.gov/17321638/	NA	NA	NA	NA	NA	NA	NA	R	Bradykinin-like peptide RD-11	32	Ebis_Kinin-like_32	Kinin-like_32	Kinin-like
6997_042022_salamander7_44	44	6997_042022_salamander7	Eurycea bislineata	Ebis_	unique_AMPs	DMP22	Y	DADP_SP_P84824|DADP_SP_P86157|dbAMP_07066|dbAMP_07110|dbAMP_07111|dbAMP_07112|dbAMP_08450	RPPGFSP|RPPGFTP|RPPGFTP|RPPGFTP|RPPGFTP|RPPGFTP|RPPGFTP	RPPGFTP	1.40437e+07	Ascaphus truei|Pelophylax ridibundus|Lithobates pipiens|Rana tagoi okiensis|Rana tagoi okiensis|Rana tagoi okiensis|Sylvirana guentheri	Bradykinin-like peptide RD-11|[Thr6]-bradykinin RA-11|Kininogen-1|Bradykinin-4|Bradykinin-3|Bradykinin-2|Preprobradykinin-4	https://pubmed.ncbi.nlm.nih.gov/15922344/|https://pubmed.ncbi.nlm.nih.gov/18855342/|https://pubmed.ncbi.nlm.nih.gov/18164514/|https://pubmed.ncbi.nlm.nih.gov/20457198/|https://pubmed.ncbi.nlm.nih.gov/20457198/|https://pubmed.ncbi.nlm.nih.gov/20457198/|https://pubmed.ncbi.nlm.nih.gov/17321638/	NA	NA	NA	NA	NA	NA	NA	R	Bradykinin-like peptide RD-11	32	Ebis_Kinin-like_32	Kinin-like_32	Kinin-like
6997_042022_salamander43_57	57	6997_042022_salamander43	Eurycea bislineata	Ebis_	unique_AMPs	HOQ01	Y	DADP_SP_P84824|DADP_SP_P86157|dbAMP_07066|dbAMP_07110|dbAMP_07111|dbAMP_07112|dbAMP_08450	RPPGFSP|RPPGFTP|RPPGFTP|RPPGFTP|RPPGFTP|RPPGFTP|RPPGFTP	RPPGFTP	1.03073e+07	Ascaphus truei|Pelophylax ridibundus|Lithobates pipiens|Rana tagoi okiensis|Rana tagoi okiensis|Rana tagoi okiensis|Sylvirana guentheri	Bradykinin-like peptide RD-11|[Thr6]-bradykinin RA-11|Kininogen-1|Bradykinin-4|Bradykinin-3|Bradykinin-2|Preprobradykinin-4	https://pubmed.ncbi.nlm.nih.gov/15922344/|https://pubmed.ncbi.nlm.nih.gov/18855342/|https://pubmed.ncbi.nlm.nih.gov/18164514/|https://pubmed.ncbi.nlm.nih.gov/20457198/|https://pubmed.ncbi.nlm.nih.gov/20457198/|https://pubmed.ncbi.nlm.nih.gov/20457198/|https://pubmed.ncbi.nlm.nih.gov/17321638/	NA	NA	NA	NA	NA	NA	NA	R	Bradykinin-like peptide RD-11	32	Ebis_Kinin-like_32	Kinin-like_32	Kinin-like
6997_042022_salamander44_72	72	6997_042022_salamander44	Eurycea bislineata	Ebis_	unique_AMPs	HOQ02	Y	DADP_SP_P84824|DADP_SP_P86157|dbAMP_07066|dbAMP_07110|dbAMP_07111|dbAMP_07112|dbAMP_08450	RPPGFSP|RPPGFTP|RPPGFTP|RPPGFTP|RPPGFTP|RPPGFTP|RPPGFTP	RPPGFTP	2.92501e+07	Ascaphus truei|Pelophylax ridibundus|Lithobates pipiens|Rana tagoi okiensis|Rana tagoi okiensis|Rana tagoi okiensis|Sylvirana guentheri	Bradykinin-like peptide RD-11|[Thr6]-bradykinin RA-11|Kininogen-1|Bradykinin-4|Bradykinin-3|Bradykinin-2|Preprobradykinin-4	https://pubmed.ncbi.nlm.nih.gov/15922344/|https://pubmed.ncbi.nlm.nih.gov/18855342/|https://pubmed.ncbi.nlm.nih.gov/18164514/|https://pubmed.ncbi.nlm.nih.gov/20457198/|https://pubmed.ncbi.nlm.nih.gov/20457198/|https://pubmed.ncbi.nlm.nih.gov/20457198/|https://pubmed.ncbi.nlm.nih.gov/17321638/	NA	NA	NA	NA	NA	NA	NA	R	Bradykinin-like peptide RD-11	32	Ebis_Kinin-like_32	Kinin-like_32	Kinin-like
6997_042022_salamander45_83	83	6997_042022_salamander45	Eurycea bislineata	Ebis_	unique_AMPs	HOQ06	Y	DADP_SP_P84824|DADP_SP_P86157|dbAMP_07066|dbAMP_07110|dbAMP_07111|dbAMP_07112|dbAMP_08450	RPPGFSP|RPPGFTP|RPPGFTP|RPPGFTP|RPPGFTP|RPPGFTP|RPPGFTP	RPPGFTP	1.18319e+06	Ascaphus truei|Pelophylax ridibundus|Lithobates pipiens|Rana tagoi okiensis|Rana tagoi okiensis|Rana tagoi okiensis|Sylvirana guentheri	Bradykinin-like peptide RD-11|[Thr6]-bradykinin RA-11|Kininogen-1|Bradykinin-4|Bradykinin-3|Bradykinin-2|Preprobradykinin-4	https://pubmed.ncbi.nlm.nih.gov/15922344/|https://pubmed.ncbi.nlm.nih.gov/18855342/|https://pubmed.ncbi.nlm.nih.gov/18164514/|https://pubmed.ncbi.nlm.nih.gov/20457198/|https://pubmed.ncbi.nlm.nih.gov/20457198/|https://pubmed.ncbi.nlm.nih.gov/20457198/|https://pubmed.ncbi.nlm.nih.gov/17321638/	NA	NA	NA	NA	NA	NA	NA	R	Bradykinin-like peptide RD-11	32	Ebis_Kinin-like_32	Kinin-like_32	Kinin-like
6997_042022_salamander46_90	90	6997_042022_salamander46	Eurycea bislineata	Ebis_	unique_AMPs	HOQ09	N	DADP_SP_P84824|DADP_SP_P86157|dbAMP_07066|dbAMP_07110|dbAMP_07111|dbAMP_07112|dbAMP_08450	RPPGFSP|RPPGFTP|RPPGFTP|RPPGFTP|RPPGFTP|RPPGFTP|RPPGFTP	RPPGFTP	42241.9	Ascaphus truei|Pelophylax ridibundus|Lithobates pipiens|Rana tagoi okiensis|Rana tagoi okiensis|Rana tagoi okiensis|Sylvirana guentheri	Bradykinin-like peptide RD-11|[Thr6]-bradykinin RA-11|Kininogen-1|Bradykinin-4|Bradykinin-3|Bradykinin-2|Preprobradykinin-4	https://pubmed.ncbi.nlm.nih.gov/15922344/|https://pubmed.ncbi.nlm.nih.gov/18855342/|https://pubmed.ncbi.nlm.nih.gov/18164514/|https://pubmed.ncbi.nlm.nih.gov/20457198/|https://pubmed.ncbi.nlm.nih.gov/20457198/|https://pubmed.ncbi.nlm.nih.gov/20457198/|https://pubmed.ncbi.nlm.nih.gov/17321638/	NA	NA	NA	NA	NA	NA	NA	R	Bradykinin-like peptide RD-11	32	Ebis_Kinin-like_32	Kinin-like_32	Kinin-like
6997_042022_salamander47_96	96	6997_042022_salamander47	Eurycea bislineata	Ebis_	unique_AMPs	HOQ14	N	DADP_SP_P84824|DADP_SP_P86157|dbAMP_07066|dbAMP_07110|dbAMP_07111|dbAMP_07112|dbAMP_08450	RPPGFSP|RPPGFTP|RPPGFTP|RPPGFTP|RPPGFTP|RPPGFTP|RPPGFTP	RPPGFTP	5.43035e+06	Ascaphus truei|Pelophylax ridibundus|Lithobates pipiens|Rana tagoi okiensis|Rana tagoi okiensis|Rana tagoi okiensis|Sylvirana guentheri	Bradykinin-like peptide RD-11|[Thr6]-bradykinin RA-11|Kininogen-1|Bradykinin-4|Bradykinin-3|Bradykinin-2|Preprobradykinin-4	https://pubmed.ncbi.nlm.nih.gov/15922344/|https://pubmed.ncbi.nlm.nih.gov/18855342/|https://pubmed.ncbi.nlm.nih.gov/18164514/|https://pubmed.ncbi.nlm.nih.gov/20457198/|https://pubmed.ncbi.nlm.nih.gov/20457198/|https://pubmed.ncbi.nlm.nih.gov/20457198/|https://pubmed.ncbi.nlm.nih.gov/17321638/	NA	NA	NA	NA	NA	NA	NA	R	Bradykinin-like peptide RD-11	32	Ebis_Kinin-like_32	Kinin-like_32	Kinin-like
6997_042022_salamander65_106	106	6997_042022_salamander65	Eurycea bislineata	Ebis_	unique_AMPs	POSH74	Y	DADP_SP_P84824|DADP_SP_P86157|dbAMP_07066|dbAMP_07110|dbAMP_07111|dbAMP_07112|dbAMP_08450	RPPGFSP|RPPGFTP|RPPGFTP|RPPGFTP|RPPGFTP|RPPGFTP|RPPGFTP	RPPGFTP	1.53422e+06	Ascaphus truei|Pelophylax ridibundus|Lithobates pipiens|Rana tagoi okiensis|Rana tagoi okiensis|Rana tagoi okiensis|Sylvirana guentheri	Bradykinin-like peptide RD-11|[Thr6]-bradykinin RA-11|Kininogen-1|Bradykinin-4|Bradykinin-3|Bradykinin-2|Preprobradykinin-4	https://pubmed.ncbi.nlm.nih.gov/15922344/|https://pubmed.ncbi.nlm.nih.gov/18855342/|https://pubmed.ncbi.nlm.nih.gov/18164514/|https://pubmed.ncbi.nlm.nih.gov/20457198/|https://pubmed.ncbi.nlm.nih.gov/20457198/|https://pubmed.ncbi.nlm.nih.gov/20457198/|https://pubmed.ncbi.nlm.nih.gov/17321638/	NA	NA	NA	NA	NA	NA	NA	R	Bradykinin-like peptide RD-11	32	Ebis_Kinin-like_32	Kinin-like_32	Kinin-like
6997_042022_salamander66_122	122	6997_042022_salamander66	Eurycea bislineata	Ebis_	unique_AMPs	POSH76	Y	DADP_SP_P84824|DADP_SP_P86157|dbAMP_07066|dbAMP_07110|dbAMP_07111|dbAMP_07112|dbAMP_08450	RPPGFSP|RPPGFTP|RPPGFTP|RPPGFTP|RPPGFTP|RPPGFTP|RPPGFTP	RPPGFTP	1.85128e+07	Ascaphus truei|Pelophylax ridibundus|Lithobates pipiens|Rana tagoi okiensis|Rana tagoi okiensis|Rana tagoi okiensis|Sylvirana guentheri	Bradykinin-like peptide RD-11|[Thr6]-bradykinin RA-11|Kininogen-1|Bradykinin-4|Bradykinin-3|Bradykinin-2|Preprobradykinin-4	https://pubmed.ncbi.nlm.nih.gov/15922344/|https://pubmed.ncbi.nlm.nih.gov/18855342/|https://pubmed.ncbi.nlm.nih.gov/18164514/|https://pubmed.ncbi.nlm.nih.gov/20457198/|https://pubmed.ncbi.nlm.nih.gov/20457198/|https://pubmed.ncbi.nlm.nih.gov/20457198/|https://pubmed.ncbi.nlm.nih.gov/17321638/	NA	NA	NA	NA	NA	NA	NA	R	Bradykinin-like peptide RD-11	32	Ebis_Kinin-like_32	Kinin-like_32	Kinin-like
6997_042022_salamander67_144	144	6997_042022_salamander67	Eurycea bislineata	Ebis_	unique_AMPs	POSH77	Y	DADP_SP_P84824|DADP_SP_P86157|dbAMP_07066|dbAMP_07110|dbAMP_07111|dbAMP_07112|dbAMP_08450	RPPGFSP|RPPGFTP|RPPGFTP|RPPGFTP|RPPGFTP|RPPGFTP|RPPGFTP	RPPGFTP	2.25834e+06	Ascaphus truei|Pelophylax ridibundus|Lithobates pipiens|Rana tagoi okiensis|Rana tagoi okiensis|Rana tagoi okiensis|Sylvirana guentheri	Bradykinin-like peptide RD-11|[Thr6]-bradykinin RA-11|Kininogen-1|Bradykinin-4|Bradykinin-3|Bradykinin-2|Preprobradykinin-4	https://pubmed.ncbi.nlm.nih.gov/15922344/|https://pubmed.ncbi.nlm.nih.gov/18855342/|https://pubmed.ncbi.nlm.nih.gov/18164514/|https://pubmed.ncbi.nlm.nih.gov/20457198/|https://pubmed.ncbi.nlm.nih.gov/20457198/|https://pubmed.ncbi.nlm.nih.gov/20457198/|https://pubmed.ncbi.nlm.nih.gov/17321638/	NA	NA	NA	NA	NA	NA	NA	R	Bradykinin-like peptide RD-11	32	Ebis_Kinin-like_32	Kinin-like_32	Kinin-like
6997_042022_salamander69_160	160	6997_042022_salamander69	Eurycea bislineata	Ebis_	unique_AMPs	POSH80	Y	DADP_SP_P84824|DADP_SP_P86157|dbAMP_07066|dbAMP_07110|dbAMP_07111|dbAMP_07112|dbAMP_08450	RPPGFSP|RPPGFTP|RPPGFTP|RPPGFTP|RPPGFTP|RPPGFTP|RPPGFTP	RPPGFTP	337583	Ascaphus truei|Pelophylax ridibundus|Lithobates pipiens|Rana tagoi okiensis|Rana tagoi okiensis|Rana tagoi okiensis|Sylvirana guentheri	Bradykinin-like peptide RD-11|[Thr6]-bradykinin RA-11|Kininogen-1|Bradykinin-4|Bradykinin-3|Bradykinin-2|Preprobradykinin-4	https://pubmed.ncbi.nlm.nih.gov/15922344/|https://pubmed.ncbi.nlm.nih.gov/18855342/|https://pubmed.ncbi.nlm.nih.gov/18164514/|https://pubmed.ncbi.nlm.nih.gov/20457198/|https://pubmed.ncbi.nlm.nih.gov/20457198/|https://pubmed.ncbi.nlm.nih.gov/20457198/|https://pubmed.ncbi.nlm.nih.gov/17321638/	NA	NA	NA	NA	NA	NA	NA		Bradykinin-like peptide RD-11	32	Ebis_Kinin-like_32	Kinin-like_32	Kinin-like
6997_042022_salamander7_41	41	6997_042022_salamander7	Eurycea bislineata	Ebis_	unique_AMPs	DMP22	Y	DADP_SP_P84824|dbAMP_07066|dbAMP_07110|dbAMP_07111|dbAMP_07112|dbAMP_08450	PGFSPFR	PGFSPFR	593218	Ascaphus truei|Lithobates pipiens|Rana tagoi okiensis|Rana tagoi okiensis|Rana tagoi okiensis|Sylvirana guentheri	Bradykinin-like peptide RD-11|Kininogen-1|Bradykinin-4|Bradykinin-3|Bradykinin-2|Preprobradykinin-4	https://pubmed.ncbi.nlm.nih.gov/15922344/|https://pubmed.ncbi.nlm.nih.gov/18164514/|https://pubmed.ncbi.nlm.nih.gov/20457198/|https://pubmed.ncbi.nlm.nih.gov/20457198/|https://pubmed.ncbi.nlm.nih.gov/20457198/|https://pubmed.ncbi.nlm.nih.gov/17321638/	NA	NA	NA	NA	NA	NA	NA	R	Bradykinin-like peptide RD-11	40	Ebis_Kinin-like_40	Kinin-like_40	Kinin-like
6997_042022_salamander69_156	156	6997_042022_salamander69	Eurycea bislineata	Ebis_	unique_AMPs	POSH80	Y	DADP_SP_P84824|DADP_SP_C5H0C9|DADP_SP_E1AZ82|DADP_SP_P86157|DADP_SP_P86812|DADP_SP_P86813|DADP_SP_P86814|DADP_SP_P86815|DADP_SP_P86816|DADP_SP_P86817|DADP_SP_P86818|dbAMP_07066|dbAMP_07066|dbAMP_07110|dbAMP_07111|dbAMP_07112|dbAMP_08450|dbAMP_08450|DRAMP_01329	PGFSPFR|PGFTPFR|PGFTPFR|PGFTPFR|PGFTPFR|PGFTPFR|PGFTPFR|PGFTPFR|PGFTPFR|PGFTPFR|PGFTPFR|PGFTPFR|PGFTPFR|PGFTPFR|PGFTPFR|PGFTPFR|PGFTPFR|PGFTPFR|PGFTPFR	PGFTPFR	559867	Ascaphus truei|Amolops loloensis|Amolops lifanensis|Pelophylax ridibundus|Physalaemus signifer|Physalaemus signifer|Physalaemus signifer|Physalaemus signifer|Physalaemus signifer|Physalaemus signifer|Physalaemus signifer|Lithobates pipiens|Lithobates pipiens|Rana tagoi okiensis|Rana tagoi okiensis|Rana tagoi okiensis|Sylvirana guentheri|Sylvirana guentheri|Amolops loloensis	Bradykinin-like peptide RD-11|Amolopin-5a|Bradykinin-LF1|[Thr6]-bradykinin RA-11|[Ala1,Thr6]-bradykinin|[Ala1,Thr6]-bradykinyl-Ser|[Ala1,Thr6]-bradykinyl-Ser,Lys|[Ala1,Thr6]-bradykinyl-Ser,Lys,Ala,Val|[Ala1,Thr6,Ala11]-phyllokinin|[Ala1,Thr6,Asp11]-phyllokinin|[Ala1,Thr6]-phyllokinin|Kininogen-1|Kininogen-1|Bradykinin-4|Bradykinin-3|Bradykinin-2|Preprobradykinin-4|Preprobradykinin-4|Amolopin-5a	https://pubmed.ncbi.nlm.nih.gov/15922344/|NA|NA|https://pubmed.ncbi.nlm.nih.gov/18855342/|NA|NA|NA|NA|NA|NA|NA|https://pubmed.ncbi.nlm.nih.gov/18164514/|https://pubmed.ncbi.nlm.nih.gov/18164514/|https://pubmed.ncbi.nlm.nih.gov/20457198/|https://pubmed.ncbi.nlm.nih.gov/20457198/|https://pubmed.ncbi.nlm.nih.gov/20457198/|https://pubmed.ncbi.nlm.nih.gov/17321638/|https://pubmed.ncbi.nlm.nih.gov/1732…	NA	NA	NA	NA	NA	NA	NA	R	Bradykinin-like peptdie RD-11	61	Ebis_Kinin-like_61	Kinin-like_61	Kinin-like
6997_042022_salamander7_40	40	6997_042022_salamander7	Eurycea bislineata	Ebis_	unique_AMPs	DMP22	Y	dbAMP_07066|dbAMP_07066|dbAMP_07066|dbAMP_07110|dbAMP_07110|dbAMP_07110|dbAMP_07111|dbAMP_07111|dbAMP_07112|dbAMP_07066|dbAMP_07066|dbAMP_07066|dbAMP_07110|dbAMP_07110|dbAMP_07110|dbAMP_07111|dbAMP_07111|dbAMP_07112|dbAMP_07066|dbAMP_07066|dbAMP_07066|dbAMP_07110|dbAMP_07110|dbAMP_07110|dbAMP_07111|dbAMP_07111|dbAMP_07112|dbAMP_08450|dbAMP_08450|dbAMP_08450|dbAMP_07066|dbAMP_07066|dbAMP_07066|dbA…	IRRPPGFSPFR	IRRPPGFSPFR	90834.2	Lithobates pipiens|Lithobates pipiens|Lithobates pipiens|Rana tagoi okiensis|Rana tagoi okiensis|Rana tagoi okiensis|Rana tagoi okiensis|Rana tagoi okiensis|Rana tagoi okiensis|Lithobates pipiens|Lithobates pipiens|Lithobates pipiens|Rana tagoi okiensis|Rana tagoi okiensis|Rana tagoi okiensis|Rana tagoi okiensis|Rana tagoi okiensis|Rana tagoi okiensis|Lithobates pipiens|Lithobates pipiens|Lithoba…	Kininogen-1|Kininogen-1|Kininogen-1|Bradykinin-4|Bradykinin-4|Bradykinin-4|Bradykinin-3|Bradykinin-3|Bradykinin-2|Kininogen-1|Kininogen-1|Kininogen-1|Bradykinin-4|Bradykinin-4|Bradykinin-4|Bradykinin-3|Bradykinin-3|Bradykinin-2|Kininogen-1|Kininogen-1|Kininogen-1|Bradykinin-4|Bradykinin-4|Bradykinin-4|Bradykinin-3|Bradykinin-3|Bradykinin-2|Preprobradykinin-4|Preprobradykinin-4|Preprobradykinin-4|…	https://pubmed.ncbi.nlm.nih.gov/18164514/|https://pubmed.ncbi.nlm.nih.gov/18164514/|https://pubmed.ncbi.nlm.nih.gov/18164514/|https://pubmed.ncbi.nlm.nih.gov/20457198/|https://pubmed.ncbi.nlm.nih.gov/20457198/|https://pubmed.ncbi.nlm.nih.gov/20457198/|https://pubmed.ncbi.nlm.nih.gov/20457198/|https://pubmed.ncbi.nlm.nih.gov/20457198/|https://pubmed.ncbi.nlm.nih.gov/20457198/|https://pubmed.ncbi.n…	NA	NA	NA	NA	NA	NA	NA	R	Kininogen-1	8	Ebis_Kinin-like_8	Kinin-like_8	Kinin-like
6997_042022_salamander79_170	170	6997_042022_salamander79	Eurycea bislineata	Ebis_	unique_AMPs	SRBR17	Y	dbAMP_07066|dbAMP_07066|dbAMP_07066|dbAMP_07110|dbAMP_07110|dbAMP_07110|dbAMP_07111|dbAMP_07111|dbAMP_07112|dbAMP_07066|dbAMP_07066|dbAMP_07066|dbAMP_07110|dbAMP_07110|dbAMP_07110|dbAMP_07111|dbAMP_07111|dbAMP_07112|dbAMP_07066|dbAMP_07066|dbAMP_07066|dbAMP_07110|dbAMP_07110|dbAMP_07110|dbAMP_07111|dbAMP_07111|dbAMP_07112|dbAMP_08450|dbAMP_08450|dbAMP_08450|dbAMP_07066|dbAMP_07066|dbAMP_07066|dbA…	IRRPPGFSPFR	IRRPPGFSPFR	178362	Lithobates pipiens|Lithobates pipiens|Lithobates pipiens|Rana tagoi okiensis|Rana tagoi okiensis|Rana tagoi okiensis|Rana tagoi okiensis|Rana tagoi okiensis|Rana tagoi okiensis|Lithobates pipiens|Lithobates pipiens|Lithobates pipiens|Rana tagoi okiensis|Rana tagoi okiensis|Rana tagoi okiensis|Rana tagoi okiensis|Rana tagoi okiensis|Rana tagoi okiensis|Lithobates pipiens|Lithobates pipiens|Lithoba…	Kininogen-1|Kininogen-1|Kininogen-1|Bradykinin-4|Bradykinin-4|Bradykinin-4|Bradykinin-3|Bradykinin-3|Bradykinin-2|Kininogen-1|Kininogen-1|Kininogen-1|Bradykinin-4|Bradykinin-4|Bradykinin-4|Bradykinin-3|Bradykinin-3|Bradykinin-2|Kininogen-1|Kininogen-1|Kininogen-1|Bradykinin-4|Bradykinin-4|Bradykinin-4|Bradykinin-3|Bradykinin-3|Bradykinin-2|Preprobradykinin-4|Preprobradykinin-4|Preprobradykinin-4|…	https://pubmed.ncbi.nlm.nih.gov/18164514/|https://pubmed.ncbi.nlm.nih.gov/18164514/|https://pubmed.ncbi.nlm.nih.gov/18164514/|https://pubmed.ncbi.nlm.nih.gov/20457198/|https://pubmed.ncbi.nlm.nih.gov/20457198/|https://pubmed.ncbi.nlm.nih.gov/20457198/|https://pubmed.ncbi.nlm.nih.gov/20457198/|https://pubmed.ncbi.nlm.nih.gov/20457198/|https://pubmed.ncbi.nlm.nih.gov/20457198/|https://pubmed.ncbi.n…	NA	NA	NA	NA	NA	NA	NA		Kininogen-1	8	Ebis_Kinin-like_8	Kinin-like_8	Kinin-like
6997_042022_salamander65_104	104	6997_042022_salamander65	Eurycea bislineata	Ebis_	unique_AMPs	POSH74	Y	dbAMP_10293	RGPRMTPF	RGPRMTPF	435763	Odorrana andersonii	Liver-expressed antimicrobial peptide 2	NA	NA	NA	NA	NA	NA	NA	NA	R	Liver-expressed antimicrobial peptide 2	29	Ebis_LEAP2_29	LEAP2_29	LEAP2
6997_042022_salamander65_103	103	6997_042022_salamander65	Eurycea bislineata	Ebis_	unique_AMPs	POSH74	Y	dbAMP_10293	RGPRMTP	RGPRMTP	209031	Odorrana andersonii	Liver-expressed antimicrobial peptide 2	NA	NA	NA	NA	NA	NA	NA	NA	R	Liver-expressed antimicrobial peptide 2	54	Ebis_LEAP2_54	LEAP2_54	LEAP2
6997_042022_salamander6_25	25	6997_042022_salamander6	Eurycea bislineata	Ebis_	unique_AMPs	DMP21	Y	DADP_SP_E1B245|DRAMP_01866	FLPKIICAIT	FLPKIICAIT	139365	Amolops mantzorum|Amolops mantzorum	Mantzorumin-D1|Mantzorumin-D1	https://pubmed.ncbi.nlm.nih.gov/24601776/|https://pubmed.ncbi.nlm.nih.gov/24601776/	NA	NA	NA	NA	NA	NA	NA	R	Manrtzorumin-D1	13	Ebis_Mantzorumin-like_13	Mantzorumin-like_13	Mantzorumin-like
6997_042022_salamander66_115	115	6997_042022_salamander66	Eurycea bislineata	Ebis_	unique_AMPs	POSH76	Y	APD_01314:Nigrocin-OG21 (frog, amphibians, animals; XXU; 1S=S, UCSS1a)	KVDCGLSGL	KVDCGLSGL	1.05432e+07	Odorrana grahami	Nigrocin-OG21	https://pubmed.ncbi.nlm.nih.gov/17272268/	NA	NA	NA	NA	NA	NA	NA	R	Nigrocin-OG21	21	Ebis_Nigrocin-like_21	Nigrocin-like_21	Nigrocin-like
6997_042022_salamander67_138	138	6997_042022_salamander67	Eurycea bislineata	Ebis_	unique_AMPs	POSH77	Y	APD_01314:Nigrocin-OG21 (frog, amphibians, animals; XXU; 1S=S, UCSS1a)	KVDCGLSGL	KVDCGLSGL	604944	Odorrana grahami	Nigrocin-OG21	https://pubmed.ncbi.nlm.nih.gov/17272268/	NA	NA	NA	NA	NA	NA	NA		Nigrocin-OG21	21	Ebis_Nigrocin-like_21	Nigrocin-like_21	Nigrocin-like
6997_042022_salamander69_155	155	6997_042022_salamander69	Eurycea bislineata	Ebis_	unique_AMPs	POSH80	Y	APD_01314:Nigrocin-OG21 (frog, amphibians, animals; XXU; 1S=S, UCSS1a)	KVDCGLSGL	KVDCGLSGL	290798	Odorrana grahami	Nigrocin-OG21	https://pubmed.ncbi.nlm.nih.gov/17272268/	NA	NA	NA	NA	NA	NA	NA		Nigrocin-OG21	21	Ebis_Nigrocin-like_21	Nigrocin-like_21	Nigrocin-like
6997_042022_salamander44_66	66	6997_042022_salamander44	Eurycea bislineata	Ebis_	unique_AMPs	HOQ02	Y	DADP_SP_A6MBP2|DADP_SP_A6MBP4	DKGKGIYGLSPLR	DKGKGIYGLSPLR	93944.3	Odorrana grahami|Odorrana grahami	Odorranain-L2|Odorranain-L4	https://pubmed.ncbi.nlm.nih.gov/17272268/|https://pubmed.ncbi.nlm.nih.gov/17272268/	NA	NA	NA	NA	NA	NA	NA		Odorranain-L4	1	Ebis_Odor-like_1	Odor-like_1	Odorranain-like
6997_042022_salamander44_67	67	6997_042022_salamander44	Eurycea bislineata	Ebis_	unique_AMPs	HOQ02	Y	DADP_SP_A6MBP2|DADP_SP_A6MBP4|DADP_SP_A6MBP2|DADP_SP_A6MBP4|DADP_SP_A6MBP2|DADP_SP_A6MBP4	DKGKGIYGLSPLR	DKGKGIYGLSPLR	130730	Odorrana grahami|Odorrana grahami|Odorrana grahami|Odorrana grahami|Odorrana grahami|Odorrana grahami	Odorranain-L2|Odorranain-L4|Odorranain-L2|Odorranain-L4|Odorranain-L2|Odorranain-L4	https://pubmed.ncbi.nlm.nih.gov/17272268/|https://pubmed.ncbi.nlm.nih.gov/17272268/|https://pubmed.ncbi.nlm.nih.gov/17272268/|https://pubmed.ncbi.nlm.nih.gov/17272268/|https://pubmed.ncbi.nlm.nih.gov/17272268/|https://pubmed.ncbi.nlm.nih.gov/17272268/	NA	NA	NA	NA	NA	NA	NA		Odorranain-L4	1	Ebis_Odor-like_1	Odor-like_1	Odorranain-like
6997_042022_salamander44_68	68	6997_042022_salamander44	Eurycea bislineata	Ebis_	unique_AMPs	HOQ02	Y	DADP_SP_A6MBP2|DADP_SP_A6MBP4|DADP_SP_A6MBP2|DADP_SP_A6MBP4|DADP_SP_A6MBP2|DADP_SP_A6MBP4|DADP_SP_A6MBP2|DADP_SP_A6MBP4	DKGKGIYGLSPLR	DKGKGIYGLSPLR	102087	Odorrana grahami|Odorrana grahami|Odorrana grahami|Odorrana grahami|Odorrana grahami|Odorrana grahami|Odorrana grahami|Odorrana grahami	Odorranain-L2|Odorranain-L4|Odorranain-L2|Odorranain-L4|Odorranain-L2|Odorranain-L4|Odorranain-L2|Odorranain-L4	https://pubmed.ncbi.nlm.nih.gov/17272268/|https://pubmed.ncbi.nlm.nih.gov/17272268/|https://pubmed.ncbi.nlm.nih.gov/17272268/|https://pubmed.ncbi.nlm.nih.gov/17272268/|https://pubmed.ncbi.nlm.nih.gov/17272268/|https://pubmed.ncbi.nlm.nih.gov/17272268/|https://pubmed.ncbi.nlm.nih.gov/17272268/|https://pubmed.ncbi.nlm.nih.gov/17272268/	NA	NA	NA	NA	NA	NA	NA		Odorranain-L4	1	Ebis_Odor-like_1	Odor-like_1	Odorranain-like
6997_042022_salamander45_81	81	6997_042022_salamander45	Eurycea bislineata	Ebis_	unique_AMPs	HOQ06	Y	DADP_SP_A6MBP2|DADP_SP_A6MBP4|DADP_SP_A6MBP2|DADP_SP_A6MBP4	RDKGKGIYGLSPLR	RDKGKGIYGLSPLR	5.46231e+06	Odorranainrana grahami|Odorranainrana grahami|Odorranainrana grahami|Odorranainrana grahami	Odorranain-L2|Odorranain-L4|Odorranain-L2|Odorranain-L4	https://pubmed.ncbi.nlm.nih.gov/17272268/|https://pubmed.ncbi.nlm.nih.gov/17272268/|https://pubmed.ncbi.nlm.nih.gov/17272268/|https://pubmed.ncbi.nlm.nih.gov/17272268/	NA	NA	NA	NA	NA	NA	NA	R	Odorranain-L4	1	Ebis_Odor-like_1	Odor-like_1	Odorranain-like
6997_042022_salamander47_93	93	6997_042022_salamander47	Eurycea bislineata	Ebis_	unique_AMPs	HOQ14	N	DADP_SP_A6MBP2|DADP_SP_A6MBP4|DADP_SP_A6MBP2|DADP_SP_A6MBP4|DADP_SP_A6MBP2|DADP_SP_A6MBP4	DKGKGIYGLSPLR	DKGKGIYGLSPLR	778357	Odorrana grahami|Odorrana grahami|Odorrana grahami|Odorrana grahami|Odorrana grahami|Odorrana grahami	Odorranain-L2|Odorranain-L4|Odorranain-L2|Odorranain-L4|Odorranain-L2|Odorranain-L4	https://pubmed.ncbi.nlm.nih.gov/17272268/|https://pubmed.ncbi.nlm.nih.gov/17272268/|https://pubmed.ncbi.nlm.nih.gov/17272268/|https://pubmed.ncbi.nlm.nih.gov/17272268/|https://pubmed.ncbi.nlm.nih.gov/17272268/|https://pubmed.ncbi.nlm.nih.gov/17272268/	NA	NA	NA	NA	NA	NA	NA		Odorranain-L4	1	Ebis_Odor-like_1	Odor-like_1	Odorranain-like
6997_042022_salamander47_94	94	6997_042022_salamander47	Eurycea bislineata	Ebis_	unique_AMPs	HOQ14	N	DADP_SP_A6MBP2|DADP_SP_A6MBP4|DADP_SP_A6MBP2|DADP_SP_A6MBP4|DADP_SP_A6MBP2|DADP_SP_A6MBP4|DADP_SP_A6MBP2|DADP_SP_A6MBP4	DKGKGIYGLSPLR	DKGKGIYGLSPLR	412815	Odorrana grahami|Odorrana grahami|Odorrana grahami|Odorrana grahami|Odorrana grahami|Odorrana grahami|Odorrana grahami|Odorrana grahami	Odorranain-L2|Odorranain-L4|Odorranain-L2|Odorranain-L4|Odorranain-L2|Odorranain-L4|Odorranain-L2|Odorranain-L4	https://pubmed.ncbi.nlm.nih.gov/17272268/|https://pubmed.ncbi.nlm.nih.gov/17272268/|https://pubmed.ncbi.nlm.nih.gov/17272268/|https://pubmed.ncbi.nlm.nih.gov/17272268/|https://pubmed.ncbi.nlm.nih.gov/17272268/|https://pubmed.ncbi.nlm.nih.gov/17272268/|https://pubmed.ncbi.nlm.nih.gov/17272268/|https://pubmed.ncbi.nlm.nih.gov/17272268/	NA	NA	NA	NA	NA	NA	NA		Odorranain-L4	1	Ebis_Odor-like_1	Odor-like_1	Odorranain-like
6997_042022_salamander66_111	111	6997_042022_salamander66	Eurycea bislineata	Ebis_	unique_AMPs	POSH76	Y	DADP_SP_A6MBP0	AVGIQGLSPL	AVGIQGLSPL	61306.6	Odorrana grahami	Odorranain-L1	https://pubmed.ncbi.nlm.nih.gov/17272268/	NA	NA	NA	NA	NA	NA	NA		Odorranain-L1	11	Ebis_Odor-like_11	Odor-like_11	Odorranain-like
6997_042022_salamander66_112	112	6997_042022_salamander66	Eurycea bislineata	Ebis_	unique_AMPs	POSH76	Y	DADP_SP_A6MBP0	AVGIQGLSPLR	AVGIQGLSPLR	1.26113e+07	Odorrana grahami	Odorranain-L1	NA	NA	NA	NA	NA	NA	NA	NA	R	Odorranain-L1	11	Ebis_Odor-like_11	Odor-like_11	Odorranain-like
6997_042022_salamander66_132	132	6997_042022_salamander66	Eurycea bislineata	Ebis_	unique_AMPs	POSH76	Y	DADP_SP_A6MBP0	VGIQGLSPLR	VGIQGLSPLR	6.67942e+06	Odorrana grahami	Odorranain-L1	https://pubmed.ncbi.nlm.nih.gov/17272268/	NA	NA	NA	NA	NA	NA	NA		Odorranain-L1	11	Ebis_Odor-like_11	Odor-like_11	Odorranain-like
6997_042022_salamander67_135	135	6997_042022_salamander67	Eurycea bislineata	Ebis_	unique_AMPs	POSH77	Y	DADP_SP_A6MBP0	AVGIQGLSPLR	AVGIQGLSPLR	929423	Odorrana grahami	Odorranain-L1	https://pubmed.ncbi.nlm.nih.gov/17272268/	NA	NA	NA	NA	NA	NA	NA		Odorranain-L1	11	Ebis_Odor-like_11	Odor-like_11	Odorranain-like
6997_042022_salamander67_151	151	6997_042022_salamander67	Eurycea bislineata	Ebis_	unique_AMPs	POSH77	Y	DADP_SP_A6MBP0	VGIQGLSPLR	VGIQGLSPLR	372426	Odorrana grahami	Odorranain-L1	https://pubmed.ncbi.nlm.nih.gov/17272268/	NA	NA	NA	NA	NA	NA	NA		Odorranain-L1	11	Ebis_Odor-like_11	Odor-like_11	Odorranain-like
6997_042022_salamander69_152	152	6997_042022_salamander69	Eurycea bislineata	Ebis_	unique_AMPs	POSH80	Y	DADP_SP_A6MBP0	AVGIQGLSPLR	AVGIQGLSPLR	2.27893e+06	Odorrana grahami	Odorranain-L1	https://pubmed.ncbi.nlm.nih.gov/17272268/	NA	NA	NA	NA	NA	NA	NA		Odorranain-L1	11	Ebis_Odor-like_11	Odor-like_11	Odorranain-like
6997_042022_salamander69_166	166	6997_042022_salamander69	Eurycea bislineata	Ebis_	unique_AMPs	POSH80	Y	DADP_SP_A6MBP0	VGIQGLSPLR	VGIQGLSPLR	384628	Odorrana grahami	Odorranain-L1	https://pubmed.ncbi.nlm.nih.gov/17272268/	NA	NA	NA	NA	NA	NA	NA		Odorranain-L1	11	Ebis_Odor-like_11	Odor-like_11	Odorranain-like
6997_042022_salamander66_113	113	6997_042022_salamander66	Eurycea bislineata	Ebis_	unique_AMPs	POSH76	Y	DADP_SP_2828	DVGTQGLSPLR	DVGTQGLSPLR	3.33306e+07	Odorrana hejiangensis	Odorranin-L-OH1	NA	NA	NA	NA	NA	NA	NA	NA	R	Odorranain-L-OH1	12	Ebis_Odor-like_12	Odor-like_12	Odorranain-like
6997_042022_salamander66_133	133	6997_042022_salamander66	Eurycea bislineata	Ebis_	unique_AMPs	POSH76	Y	DADP_SP_2828	VGTQGLSPLR	VGTQGLSPLR	158640	Odorrana hejiangensis	Odorranin-L-OH1	NA	NA	NA	NA	NA	NA	NA	NA		Odorranain-L-OH1	12	Ebis_Odor-like_12	Odor-like_12	Odorranain-like
6997_042022_salamander67_136	136	6997_042022_salamander67	Eurycea bislineata	Ebis_	unique_AMPs	POSH77	Y	DADP_SP_2828	DVGTQGLSPLR	DVGTQGLSPLR	7.10042e+06	Odorrana hejiangensis	Odorranin-L-OH1	NA	NA	NA	NA	NA	NA	NA	NA		Odorranain-L-OH1	12	Ebis_Odor-like_12	Odor-like_12	Odorranain-like
6997_042022_salamander69_153	153	6997_042022_salamander69	Eurycea bislineata	Ebis_	unique_AMPs	POSH80	Y	DADP_SP_2828	DVGTQGLSPLR	DVGTQGLSPLR	927093	Odorrana hejiangensis	Odorranin-L-OH1	NA	NA	NA	NA	NA	NA	NA	NA		Odorranain-L-OH1	12	Ebis_Odor-like_12	Odor-like_12	Odorranain-like
6997_042022_salamander6_26	26	6997_042022_salamander6	Eurycea bislineata	Ebis_	unique_AMPs	DMP21	Y	DADP_SP_A6MBP2|DADP_SP_A6MBP4	KGIYGLSPLR	KGIYGLSPLR	768435	Odorrana grahami|Odorrana grahami	Odorranain-L2|Odorranain-L4	https://pubmed.ncbi.nlm.nih.gov/17272268/|https://pubmed.ncbi.nlm.nih.gov/17272268/	NA	NA	NA	NA	NA	NA	NA	R	Odorrranain-L2	14	Ebis_Odor-like_14	Odor-like_14	Odorranain-like
6997_042022_salamander6_38	38	6997_042022_salamander6	Eurycea bislineata	Ebis_	unique_AMPs	DMP21	Y	DADP_SP_C5IAY7|DADP_SP_C5IAY8	SFPPQPCLGK	SFPPQPCLGK	2.23922e+06	Lithobates catesbeianus|Lithobates catesbeianus	Ranacyclin Cc|Ranacyclin Cb	NA|NA	NA	NA	NA	NA	NA	NA	NA	R	Ranacyclin Cc	16	Ebis_Ranacyclin-like_16	Ranacyclin-like_16	Ranacyclin-like
6997_042022_salamander9_52	52	6997_042022_salamander9	Plethodon cinereus	Pcin_	Pcin_AMPs_all	DMP26	Y	sp55_NODE_44915_length_1388_cov_16.217554_g20640_i2	EKKKQSDL	EKKKQSDL	461434	Plethodon cinereus	NA	NA	0.999393	NA	NA	NA	NA	NA	NA	R	ML-unknown	27	Pcin_Unknown_27	Unknown_27	ML-unknown
6997_042022_salamander9_51	51	6997_042022_salamander9	Plethodon cinereus	Pcin_	Pcin_AMPs_all	DMP26	Y	bp_BINPACKER.133924.1	AVSLNGL	AVSLNGL	644602	Plethodon cinereus	NA	NA	0.997528	NA	NA	NA	NA	NA	NA	R	ML-unknown	43	Pcin_Unknown_43	Unknown_43	ML-unknown
