# Supplementary material for: Novel antimicrobial peptides and peptide-microbiome crosstalk in Appalachian salamander skin
Source: NPJ Biofilms Microbiomes. 2025 Nov 20;11:213. doi: 10.1038/s41522-025-00837-0 (PMC12635268; doi:10.1038/s41522-025-00837-0)
Supplement: Supplementary file 10 — TableS9-BdInhibit-Crude [file 41522_2025_837_MOESM10_ESM.xlsx]

## Sheet: TableS11-InhibitScores_Crude
GroupSampleID3	PeptideConcT	Species	Injection	mean	stderr
DMP-No	2.3	P. cinereus	No	-6.51622	3.21466
DMP-No	4.7	P. cinereus	No	-4.92035	3.24194
DMP-No	9.4	P. cinereus	No	-19.496	4.08737
DMP-No	18.8	P. cinereus	No	1.68738	4.57823
DMP-Yes	2.3	E. bislineata	Yes	4.07456	2.35229
DMP-Yes	4.7	E. bislineata	Yes	-9.98041	2.22029
DMP-Yes	9.4	E. bislineata	Yes	2.07525	1.54446
DMP-Yes	18.8	E. bislineata	Yes	1.55706	1.12098
DMP-Yes	37.5	E. bislineata	Yes	3.75966	3.99978
DMP-Yes	75	E. bislineata	Yes	1.76612	1.66126
DMP-Yes	2.3	N. viridescens	Yes	13.1634	2.35229
DMP-Yes	4.7	N. viridescens	Yes	1.43556	2.22029
DMP-Yes	9.4	N. viridescens	Yes	14.3285	1.54446
DMP-Yes	18.8	N. viridescens	Yes	5.96798	1.12098
DMP-Yes	37.5	N. viridescens	Yes	-23.4223	3.99978
DMP-Yes	2.3	P. cinereus	Yes	-8.13154	2.35229
DMP-Yes	4.7	P. cinereus	Yes	-3.12102	2.22029
DMP-Yes	9.4	P. cinereus	Yes	12.3453	1.54446
DMP-Yes	18.8	P. cinereus	Yes	4.12128	1.12098
DMP-Yes	37.5	P. cinereus	Yes	7.88013	3.99978
DMP-Yes	75	P. cinereus	Yes	3.33295	1.66126
FLAK-Yes	2.3	P. cinereus	Yes	10.3109	2.14904
FLAK-Yes	4.7	P. cinereus	Yes	-6.39728	6.08037
FLAK-Yes	9.4	P. cinereus	Yes	8.77519	0.709495
FLAK-Yes	18.8	P. cinereus	Yes	-7.70892	6.29722
FLAK-Yes	37.5	P. cinereus	Yes	-21.083	14.2249
FLAK-Yes	75	P. cinereus	Yes	-9.71728	18.7164
GAR-No	2.3	N. viridescens	No	3.77506	7.90754
GAR-No	4.7	N. viridescens	No	-6.05857	5.16151
GAR-No	9.4	N. viridescens	No	5.54054	9.14664
GAR-No	18.8	N. viridescens	No	-8.20996	5.43587
GAR-No	37.5	N. viridescens	No	0.748287	5.41217
GAR-No	75	N. viridescens	No	-25.4966	6.9171
GAR-Yes	2.3	N. viridescens	Yes	-1.50131	9.43547
GAR-Yes	4.7	N. viridescens	Yes	-2.32981	3.58831
GAR-Yes	9.4	N. viridescens	Yes	14.3194	4.36801
GAR-Yes	18.8	N. viridescens	Yes	1.64679	7.49892
GAR-Yes	37.5	N. viridescens	Yes	-8.07664	5.26874
GAR-Yes	75	N. viridescens	Yes	-4.45591	15.6617
HOQ-No	2.3	E. bislineata	No	-8.84638	1.73572
HOQ-No	4.7	E. bislineata	No	-1.91236	3.31004
HOQ-No	9.4	E. bislineata	No	2.87753	2.67969
HOQ-No	18.8	E. bislineata	No	-4.31688	2.25243
HOQ-Yes	2.3	E. bislineata	Yes	0.19036	3.59458
HOQ-Yes	4.7	E. bislineata	Yes	-1.08259	1.85155
HOQ-Yes	9.4	E. bislineata	Yes	2.78416	0.685258
HOQ-Yes	18.8	E. bislineata	Yes	-3.83203	1.94897
HOQ-Yes	37.5	E. bislineata	Yes	-23.763	1.55018
LEEP-Yes	2.3	N. viridescens	Yes	2.5019	2.453
LEEP-Yes	4.7	N. viridescens	Yes	0.502656	1.58962
LEEP-Yes	9.4	N. viridescens	Yes	1.01679	0.556217
LEEP-Yes	18.8	N. viridescens	Yes	-7.04327	1.15707
LEEP-Yes	37.5	N. viridescens	Yes	-9.24864	3.16713
LEEP-Yes	75	N. viridescens	Yes	-38.145	2.99694
POSH-Yes	2.3	E. bislineata	Yes	-10.5052	3.86084
POSH-Yes	4.7	E. bislineata	Yes	-8.00616	2.49811
POSH-Yes	9.4	E. bislineata	Yes	-4.87242	1.45502
POSH-Yes	18.8	E. bislineata	Yes	-11.0661	3.58967
POSH-Yes	37.5	E. bislineata	Yes	-18.5914	2.11398
POSH-Yes	75	E. bislineata	Yes	-37.2755	13.7874
POSH-Yes	2.3	P. cinereus	Yes	1.53919	3.86084
POSH-Yes	4.7	P. cinereus	Yes	0.451396	2.49811
POSH-Yes	9.4	P. cinereus	Yes	-0.372017	1.45502
POSH-Yes	18.8	P. cinereus	Yes	0.758249	3.58967
POSH-Yes	37.5	P. cinereus	Yes	-12.9804	2.11398
POSH-Yes	75	P. cinereus	Yes	34.9785	13.7874
SRBE-Yes	2.3	P. cinereus	Yes	5.19642	4.52164
SRBE-Yes	4.7	P. cinereus	Yes	0.0724327	1.57447
SRBE-Yes	9.4	P. cinereus	Yes	-5.11455	1.81356
SRBE-Yes	18.8	P. cinereus	Yes	-11.8106	2.01734
SRBE-Yes	37.5	P. cinereus	Yes	-30.7656	0.447921
SRBR-Yes	2.3	E. bislineata	Yes	3.9122	6.84798
SRBR-Yes	4.7	E. bislineata	Yes	15.7458	3.46717
SRBR-Yes	9.4	E. bislineata	Yes	10.4922	2.63575
SRBR-Yes	18.8	E. bislineata	Yes	13.1837	4.25508
SRBR-Yes	37.5	E. bislineata	Yes	5.61939	6.31831
SRBR-Yes	75	E. bislineata	Yes	-20.5843	7.59824
SRR-Yes	2.3	N. viridescens	Yes	-3.5164	5.02052
SRR-Yes	4.7	N. viridescens	Yes	-13.8398	10.8192
SRR-Yes	9.4	N. viridescens	Yes	-4.26297	8.46861
SRR-Yes	18.8	N. viridescens	Yes	-37.2496	14.8266
SRR-Yes	37.5	N. viridescens	Yes	-11.6227	13.4706
SRR-Yes	75	N. viridescens	Yes	-37.7812	11.2134
TIH-Yes	2.3	E. bislineata	Yes	6.83698	2.8917
TIH-Yes	4.7	E. bislineata	Yes	5.81684	2.113
TIH-Yes	9.4	E. bislineata	Yes	7.64945	1.37554
TIH-Yes	18.8	E. bislineata	Yes	22.0051	0.446871
TIH-Yes	37.5	E. bislineata	Yes	9.65875	1.3413
TIMR-Yes	2.3	P. cinereus	Yes	8.17618	1.12803
TIMR-Yes	4.7	P. cinereus	Yes	10.8693	1.05923
TIMR-Yes	9.4	P. cinereus	Yes	8.04175	3.07513
WOF-Yes	2.3	N. viridescens	Yes	26.7384	3.89572
WOF-Yes	4.7	N. viridescens	Yes	20.6551	3.98343
WOF-Yes	9.4	N. viridescens	Yes	10.0681	1.45204
WOF-Yes	18.8	N. viridescens	Yes	2.22408	3.47703
WOF-Yes	37.5	N. viridescens	Yes	7.23911	4.19708
