# Supplementary material for: Novel antimicrobial peptides and peptide-microbiome crosstalk in Appalachian salamander skin
Source: NPJ Biofilms Microbiomes. 2025 Nov 20;11:213. doi: 10.1038/s41522-025-00837-0 (PMC12635268; doi:10.1038/s41522-025-00837-0)
Supplement: Supplementary file 11 — TableS10-SynthesizePeptides [file 41522_2025_837_MOESM11_ESM.xlsx]

## Sheet: Table_S8_synthesizePeptides 
MIC-ID	SeqIDFinal(Rank1-JUC)	SeqIDFinal	Sequence	Length	DBAASP-Class_general AMP	DBAASP-Grand Total_Active	DBAASP-Normalized Hydrophobic Moment	DBAASP-Amphiphilicity Index	Rank2-RR	MW	Suggest solvent	Solvent	Table-S1
Control	Control	LL-37	LLGDFFRKSKEKIGKEFKRIVQRIKDFLRNLVPRTES	37	AMP	5	1.07	1.06	2	4493.26	1.0mg peptide soluble in 1.0ml (H2O:Acetonitrile=3:1)	H2O:Acetonitrile=3:1
A1	14	PrMb-Eb14	RPPGFSPF	8	Non-AMP	1	0.09	0.31	28	904.02	1.0mg peptide soluble in 1.0ml H2O	H20
A2	1	Tr-Eb1	LHTKRVQNKKKNGNRRQTIGKKCTAGFICKKEYLKLNPGIYSVIHD	46	Non-AMP	5	0.24	1.24	8	5328.23	1.0mg peptide soluble in 1.0ml DMSO	DMSO
A3	2	TrPr-Eb2	EIHTKRGTRLVRGAPRRCGRRPGCFSSIGKVE	32	AMP	9	0.62	0.89	1	3581.14	1.0mg peptide soluble in 1.0ml H2O	H20
A4	3	Tr-Pc3	LKRTRVRRARPWNCYRRGGCFSSIGSLTPV	30	Non-AMP	11	0.25	1.09	6	3494.06	1.0mg peptide soluble in 1.0ml H2O	H20	CathLike19
A5	4	Tr-Eb4	ILRKPEKDDDTSSRIGYLFCCKMRLCACRRS	31	Non-AMP	2	0.46	0.95	10	3665.31	1.0mg peptide soluble in 1.0ml DMSO	DMSO
A6	5	Tr-Pc5	SKRTRVRRARPWKCYRRAGCYSIIGMFKKS	30	Non-AMP	11	0.31	1.63	5	3662.37	1.0mg peptide soluble in 1.0ml H2O	H20	CathLike27
A7	6	TrPr-Pc6	QPIGKKCTGGINCKKGPPRLKPG	23	Non-AMP	1	0.38	0.96	20	2377.87	1.0mg peptide soluble in 1.0ml H2O	H20
A8	7	PrMb-Eb7	KGPRPPGFSPFR	12	Non-AMP	1	0.73	0.71	14	1342.54	1.0mg peptide soluble in 1.0ml H2O	H20
A9	8	PrAd-Eb8	IRRPPGFSPFR	11	AMP	3	0.35	0.67	3	1329.55	1.0mg peptide soluble in 1.0ml H2O	H20
A10	9	PrAd-Eb9	NRKGPRPPGFSPFR	14	Non-AMP	1	0.46	0.79	17	1612.83	1.0mg peptide soluble in 1.0ml H2O	H20
A11	10	PrAd-Eb10	RMIRRPPGFTPFR	13	AMP	3	0.49	0.75	2	1630.96	1.0mg peptide soluble in 1.0ml H2O	H20
A12	12	PrAd-Eb12	FPRPPGFTPFR	11	Non-AMP	1	0.56	0.45	15	1318.52	1.0mg peptide soluble in 1.0ml H2O	H20
A13	13	PrAd-Eb13	EPVPPGFTPFR	11	Non-AMP	1	0.51	0.34	16	1243.4	1.0mg peptide soluble in 1.0ml H2O	H20
A14	15	Tr-Pc15	KDLIDTETTWQHKQLSCMCCVLCMIAKRCC	30	Non-AMP	2	0.71	0.85	9	3505.24	1.0mg peptide soluble in 1.0ml DMSO	DMSO
A15	18	PrAd-Eb18	KRAGYARMIR	10	Non-AMP	5	0.47	1.61	7	1221.47	1.0mg peptide soluble in 1.0ml H2O	H20
A16	19	PrMb-Eb19	SGLRGSL	7	Non-AMP	1	0.93	0.35	12	688.77	1.0mg peptide soluble in 1.0ml H2O	H20
A17	20	TrPr-Eb20	KEGCKEIKGP	10	AMP	0	1.51	1.36	4	1088.27	1.0mg peptide soluble in 1.0ml H2O	H20
A18	22	PrAd-Eb22	DVGTQGLSPLR	11	Non-AMP	1	0.79	0.34	13	1142.26	1.0mg peptide soluble in 1.0ml H2O	H20
A19	28	PrAd-Eb28	RVPPGFSPFR	10	Non-AMP	1	0.39	0.49	19	1159.33	1.0mg peptide soluble in 1.0ml H2O	H20
A20	34	TrPr-Pc34	NANGASNANGASYANGASN	19	Non-AMP	2	0.3	0.27	11	1724.65	1.0mg peptide soluble in 1.0ml H2O	H20
CODE for SeqIDFinal
Pr = proteomic data
Tr = transcriptome data
Mb = Microbiome data
Ad = AMPs database match (NOTE: all transcriptomic data matched AMPs database - used for Pr data to distinguish ones identified as correlated with Mb)
Pc = Plethodon cinereus
Eb = Eurcyea bislineata
Nv = Notothphlamus viridescens
