# Supplementary material for: Novel antimicrobial peptides and peptide-microbiome crosstalk in Appalachian salamander skin
Source: NPJ Biofilms Microbiomes. 2025 Nov 20;11:213. doi: 10.1038/s41522-025-00837-0 (PMC12635268; doi:10.1038/s41522-025-00837-0)
Supplement: Supplementary file 12 — TableS11-BdInhibitSynthetic [file 41522_2025_837_MOESM12_ESM.xlsx]

## Sheet: TableS12-InhibitScoresSynthetic
GroupSampleID	PeptideConc	mean	stderr
LL-37	500	-318.384	5.50971
LL-37	250	-81.8611	33.9951
LL-37	125	-55.6571	14.2205
LL-37	62.5	-39.8112	5.26124
LL-37	31.25	-68.3967	8.97181
LL-37	15.625	-44.2834	2.84571
PrAd-Eb10	500	-12.1229	4.34675
PrAd-Eb10	250	-14.8924	4.86565
PrAd-Eb10	125	-13.7553	5.49725
PrAd-Eb10	62.5	-6.0656	2.64933
PrAd-Eb10	31.25	-6.07066	1.76327
PrAd-Eb10	15.625	-10.4305	3.04271
PrAd-Eb12	500	9.48872	1.24282
PrAd-Eb12	250	0.816599	4.66917
PrAd-Eb12	125	3.63952	1.28338
PrAd-Eb12	62.5	5.09569	2.05553
PrAd-Eb12	31.25	4.72735	2.32659
PrAd-Eb12	15.625	-2.358	2.12387
PrAd-Eb13	500	-12.696	1.58417
PrAd-Eb13	250	-17.5569	2.13991
PrAd-Eb13	125	-17.1018	2.573
PrAd-Eb13	62.5	-15.0589	3.03421
PrAd-Eb13	31.25	-14.7717	2.20792
PrAd-Eb13	15.625	-15.8993	5.2591
PrAd-Eb18	500	-57.9553	1.26723
PrAd-Eb18	250	-44.6848	1.5812
PrAd-Eb18	125	-36.4186	2.34111
PrAd-Eb18	62.5	-38.7478	2.37506
PrAd-Eb18	31.25	-42.7197	7.53085
PrAd-Eb18	15.625	-31.6328	1.90143
PrAd-Eb22	500	-81.061	2.89358
PrAd-Eb22	250	-54.8383	2.84953
PrAd-Eb22	125	-55.4964	2.26044
PrAd-Eb22	62.5	-41.6172	0.756343
PrAd-Eb22	31.25	-45.1833	2.44702
PrAd-Eb22	15.625	-42.9674	2.95607
PrAd-Eb28	500	-59.2428	0.585789
PrAd-Eb28	250	-39.7281	0.987897
PrAd-Eb28	125	-42.7597	2.31434
PrAd-Eb28	62.5	-39.5327	3.22732
PrAd-Eb28	31.25	-50.559	2.03581
PrAd-Eb28	15.625	-40.6749	2.59385
PrAd-Eb8	500	-206.227	14.7243
PrAd-Eb8	250	-143.628	16.3697
PrAd-Eb8	125	-148.085	3.5974
PrAd-Eb8	62.5	-156.557	9.87259
PrAd-Eb8	31.25	-129.608	13.3935
PrAd-Eb8	15.625	-120.503	7.454
PrAd-Eb9	500	-188.605	6.07345
PrAd-Eb9	250	-160.396	4.27473
PrAd-Eb9	125	-156.474	4.04396
PrAd-Eb9	62.5	-134.776	4.2664
PrAd-Eb9	31.25	-129.548	6.38142
PrAd-Eb9	15.625	-120.796	8.87471
PrMb-Eb14	500	-503.056	20.3074
PrMb-Eb14	250	-961.744	65.3991
PrMb-Eb14	125	-1092.34	52.8785
PrMb-Eb14	62.5	-988.093	28.6727
PrMb-Eb14	31.25	-1113.77	37.9695
PrMb-Eb14	15.625	-1178.01	46.2796
PrMb-Eb19	500	34.8239	0.739055
PrMb-Eb19	250	-17.1959	1.43945
PrMb-Eb19	125	-35.5207	3.4394
PrMb-Eb19	62.5	-38.0157	1.33619
PrMb-Eb19	31.25	-36.9791	1.80953
PrMb-Eb19	15.625	-37.3807	4.03749
PrMb-Eb20	500	-38.2162	3.21523
PrMb-Eb20	250	-34.4725	2.65994
PrMb-Eb20	125	-37.3532	2.39393
PrMb-Eb20	62.5	-42.5941	3.18858
PrMb-Eb20	31.25	-47.8569	3.87692
PrMb-Eb20	15.625	-48.0459	2.81636
PrMb-Eb7	500	-136.81	8.57361
PrMb-Eb7	250	-143.314	7.03857
PrMb-Eb7	125	-145.651	6.56977
PrMb-Eb7	62.5	-107.962	8.02311
PrMb-Eb7	31.25	-116.924	7.03379
PrMb-Eb7	15.625	-125.322	9.75232
Tr-Eb1	500	-114.551	4.22567
Tr-Eb1	250	-60.2731	3.47544
Tr-Eb1	125	-60.2641	3.63997
Tr-Eb1	62.5	-53.2162	5.04921
Tr-Eb1	31.25	-61.9396	5.10804
Tr-Eb1	15.625	-1180.29	82.0873
Tr-Eb4	500	-146.2	5.05245
Tr-Eb4	250	-98.9639	18.7448
Tr-Eb4	125	-135.399	8.51668
Tr-Eb4	62.5	-129.413	8.54768
Tr-Eb4	31.25	-141.407	7.73507
Tr-Eb4	15.625	-140.217	3.93639
Tr-Pc15	500	-423.4	28.6366
Tr-Pc15	250	-127.496	19.3733
Tr-Pc15	125	-130.522	4.64826
Tr-Pc15	62.5	-101.813	2.06287
Tr-Pc15	31.25	-100.434	6.53843
Tr-Pc15	15.625	-70.7555	3.30686
Tr-Pc3	500	-7.01536	6.43878
Tr-Pc3	250	-36.3581	6.7514
Tr-Pc3	125	-47.9026	5.27463
Tr-Pc3	62.5	-48.8621	6.31272
Tr-Pc3	31.25	-60.959	6.00519
Tr-Pc3	15.625	-48.8543	3.61291
Tr-Pc5	500	-1178.03	8.53337
Tr-Pc5	250	-344.301	4.66419
Tr-Pc5	125	-192.02	1.12737
Tr-Pc5	62.5	-114.339	2.29157
Tr-Pc5	31.25	-86.5196	8.24577
Tr-Pc5	15.625	-61.633	3.49195
TrPr-Eb2	500	-109.966	3.47374
TrPr-Eb2	250	-132.86	3.84634
TrPr-Eb2	125	-110.669	20.7202
TrPr-Eb2	62.5	-131.505	7.04028
TrPr-Eb2	31.25	-143.654	1.7709
TrPr-Eb2	15.625	-128.142	4.05544
TrPr-Pc34	500	-72.875	4.6486
TrPr-Pc34	250	-54.9726	4.08432
TrPr-Pc34	125	-56.3473	2.7306
TrPr-Pc34	62.5	-52.8023	2.98794
TrPr-Pc34	31.25	-72.3143	2.72929
TrPr-Pc34	15.625	-55.7498	3.91782
TrPr-Pc6	500	-104.098	2.55013
TrPr-Pc6	250	-94.5133	8.44963
TrPr-Pc6	125	-102.298	9.16287
TrPr-Pc6	62.5	-92.1696	3.43276
TrPr-Pc6	31.25	-95.846	3.49961
TrPr-Pc6	15.625	-122.953	15.9149
