# Supplementary material for: Novel antimicrobial peptides and peptide-microbiome crosstalk in Appalachian salamander skin
Source: NPJ Biofilms Microbiomes. 2025 Nov 20;11:213. doi: 10.1038/s41522-025-00837-0 (PMC12635268; doi:10.1038/s41522-025-00837-0)
Supplement: Supplementary file 13 — TableS12-ESKAPEE-MIC [file 41522_2025_837_MOESM13_ESM.xlsx]

## Sheet: Table_S13_ESKAPEE-MIC
	Bacterial MIC (µg/mL)
Week 1 (12/6/2023)
Compound ID/Species	E. faecium		S. aureus		K. pneumoniae			A. baumannii			P. aeruginosa			E. cloacae		E. coli		Extra	P. aeruginosa
Strain	19434	49224	25923	43300	700603	13883	4640	17978	19606	5075	15692 (PAO1)	27853	5519	13047	35549	35218	43888		PA01 (Si)**	PeptideID
Peptide A1	>128.000	>128.000	>128.000	>128.000	>128.000	>128.000	>128.000	>128.000	>128.000	>128.000	OMIT	>128.000	>128.000	>128.000	>128.000	>128.000	>128.000		>128.000	PrMb-Eb14
Peptide A2	>128.000	>128.000	>128.000	>128.000	>128.000	>128.000	>128.000	>128.000	>128.000	>128.000		>128.000	>128.000	>128.000	>128.000	>128.000	>128.000		>128.000	Tr-Eb1
Peptide A3	>128.000	>128.000	>128.000	>128.000	>128.000	>128.000	>128.000	>128.000	>128.000	>128.000		>128.000	>128.000	>128.000	>128.000	>128.000	>128.000		>128.000	TrPr-Eb2
Peptide A4	>128.000	>128.000	>128.000	>128.000	>128.000	>128.000	>128.000	64	64	16		>128.000	>128.000	>128.000	>128.000	128	64		32	Tr-Pc3
Peptide A5	>128.000	>128.000	>128.000	>128.000	>128.000	>128.000	>128.000	>128.000	>128.000	>128.000		>128.000	>128.000	>128.000	>128.000	>128.000	>128.000		>128.000	Tr-Eb4
Peptide A6	64	64	128	64	>128.000	>128.000	>128.000	8	8	4		128->128.000	>128.000	>128.000	>128.000	16-32	16		8-16	Tr-Pc5
Peptide A7	>128.000	>128.000	>128.000	>128.000	>128.000	>128.000	>128.000	>128.000	>128.000	>128.000		>128.000	>128.000	>128.000	>128.000	>128.000	>128.000		>128.000	TrPr-Pc6
Peptide A8	>128.000	>128.000	>128.000	>128.000	>128.000	>128.000	>128.000	>128.000	>128.000	>128.000		>128.000	>128.000	>128.000	>128.000	>128.000	>128.000		>128.000	PrMb-Eb7
Peptide A9	>128.000	>128.000	>128.000	>128.000	>128.000	>128.000	>128.000	>128.000	>128.000	>128.000		>128.000	>128.000	>128.000	>128.000	>128.000	>128.000		>128.000	PrAd-Eb8
Peptide A10	>128.000	>128.000	>128.000	>128.000	>128.000	>128.000	>128.000	>128.000	>128.000	>128.000		>128.000	>128.000	>128.000	>128.000	>128.000	>128.000		>128.000	PrAd-Eb9
LL-37-WEEK1	32	32	>128.000	>128.000	32	4	64	2-4	2	4		8	16	32-64	2-4	8	4-8		4
Levofloxacin-WEEK1	4	2	<= 0.250	<= 0.250	0.5	<= 0.250	32	<= 0.250	<= 0.250	4		0.5	32	<= 0.250	<= 0.250	<= 0.250	<= 0.250		8
Week 2 (12/14/2023)
Compound ID/Species	E. faecium		S. aureus		K. pneumoniae			A. baumannii			P. aeruginosa			E. cloacae		E. coli		Extra	P. aeruginosa
Strain	19434	49224	25923	43300	700603	13883	4640	17978	19606	5075	15692 (PAO1)	27853	5519	13047	35549	35218	43888		PA01 (Si)**
Peptide A11	>128.000	>128.000	>128.000	>128.000	>128.000	>128.000	>128.000	>128.000	>128.000	>128.000	>128.000	>128.000	>128.000	>128.000	>128.000	>128.000	>128.000		>128.000	PrAd-Eb10
Peptide A12	>128.000	>128.000	>128.000	>128.000	>128.000	>128.000	>128.000	>128.000	>128.000	>128.000	>128.000	>128.000	>128.000	>128.000	>128.000	>128.000	>128.000		>128.000	PrAd-Eb12
Peptide A13	>128.000	>128.000	>128.000	>128.000	>128.000	>128.000	>128.000	>128.000	>128.000	>128.000	>128.000	>128.000	>128.000	>128.000	>128.000	>128.000	>128.000		>128.000	PrAd-Eb13
Peptide A14	>128.000	>128.000	>128.000	>128.000	>128.000	>128.000	>128.000	>128.000	>128.000	>128.000	>128.000	>128.000	>128.000	>128.000	>128.000	>128.000	>128.000		>128.000	Tr-Pc15
Peptide A15	>128.000	>128.000	>128.000	>128.000	>128.000	>128.000	>128.000	>128.000	>128.000	>128.000	>128.000	>128.000	>128.000	>128.000	>128.000	>128.000	>128.000		>128.000	PrAd-Eb18
Peptide A16	>128.000	>128.000	>128.000	>128.000	>128.000	>128.000	>128.000	>128.000	>128.000	>128.000	>128.000	>128.000	>128.000	>128.000	>128.000	>128.000	>128.000		>128.000	PrMb-Eb19
Peptide A17	>128.000	>128.000	>128.000	>128.000	>128.000	>128.000	>128.000	>128.000	>128.000	>128.000	>128.000	>128.000	>128.000	>128.000	>128.000	>128.000	>128.000		>128.000	TrPr-Eb20
Peptide A18	>128.000	>128.000	>128.000	>128.000	>128.000	>128.000	>128.000	>128.000	>128.000	>128.000	>128.000	>128.000	>128.000	>128.000	>128.000	>128.000	>128.000		>128.000	PrAd-Eb22
Peptide A19	>128.000	>128.000	>128.000	>128.000	>128.000	>128.000	>128.000	>128.000	>128.000	>128.000	>128.000	>128.000	>128.000	>128.000	>128.000	>128.000	>128.000		>128.000	PrAd-Eb28
Peptide A20	>128.000	>128.000	>128.000	>128.000	>128.000	>128.000	>128.000	>128.000	>128.000	>128.000	>128.000	>128.000	>128.000	>128.000	>128.000	>128.000	>128.000		>128.000	TrPr-Pc34
LL-37-WEEK2	64	64	>128.000	>128.000	64	8	64	4	4	4	16	8	16	64	4	8	8		4-8
Levofloxacin-WEEK2	4-8	2	<= 0.250	<= 0.250	0.5	<= 0.250	32	<= 0.250	<= 0.250	4	<= 0.250	0.5	32	<= 0.250	<= 0.250	<= 0.250	<= 0.250		8
																			** Not typical ESKAPEE strain
Historical
Compound ID/Species	E. faecium		S. aureus		K. pneumoniae			A. baumannii			P. aeruginosa			E. cloacae		E. coli
Strain	19434	49224	25923	43300	700603	13883	4640	17978	19606	5075	15692 (PAO1)	27853	5519	13047	35549	35218	43888
22NOV23 Levofloxacin	2	1	<= 0.250	<= 0.250	<= 0.250	<= 0.250	32	<= 0.250	<= 0.250	4	<= 0.250	0.5	32	<= 0.250	<= 0.250	<= 0.250	<= 0.250
15NOV23_Levofloxacin	4	1	<= 0.250	<= 0.250	0.5	<= 0.250	32-64	<= 0.250	0.5	8	0.5	1	64	<= 0.250	<= 0.250	<= 0.250	<= 0.250
19APRIL23_Levofloxacin	4	2	<= 0.250	<= 0.250	0.5-1	<= 0.250-0.5	64	<= 0.250	0.5	4	0.5	1	64	<= 0.250	<= 0.250	<= 0.250	<= 0.250
MIC range	(µg/mL)
	≤0.25-4
	8-16
	32
	64-≥128
